# Supplementary material for: Combined network pharmacology and virtual reverse pharmacology approaches for identification of potential targets to treat vascular dementia
Source: Sci Rep. 2020 Jan 14;10:257. doi: 10.1038/s41598-019-57199-9 (PMC6959222; doi:10.1038/s41598-019-57199-9)
Supplement: Supplementary file 2 — .Supplementary Information2 [file 41598_2019_57199_MOESM2_ESM.xlsx]

## Sheet: Targets
Supplementary Information for the article:
Combined network pharmacology and virtual reverse pharmacology approaches for identification of potential targets to treat vascular dementia
Alexey A. Lagunin*, Sergey M. Ivanov, Tatyana A. Gloriozova, Pavel V. Pogodin, Dmitry A. Filimonov, Sandeep Kumar, Rajesh K. Goel*
600 new VaD-related proteins predicted by the DIAMOnD algorithm (ChEMBL – the presence data with experimental testing of chemicals in ChEMBL database (version 22); Drugs – the presence data on interaction drug with a target in ChEMBL database (version 22)).
Protein names	Entrez_id	Gene	Rank	Number of PDB records	ChEMBL	Drugs
Protein kinase C alpha type	5578	PRKCA	1	4	+
Voltage-dependent calcium channel gamma-2 subunit	10369	CACNG2	2	0
Amyloid beta A4 protein	351	APP	3	122	+
Aromatic-L-amino-acid decarboxylase	1644	DDC	4	3	+	+
Transcription factor Sp1	6667	SP1	5	5	+
Presenilin-1	5663	PSEN1	6	7	+
Microtubule-associated protein tau	4137	MAPT	7	19	+
Protein kinase C beta type	5579	PRKCB	8	1	+	+
Nitric oxide synthase, brain	4842	NOS1	9	19	+
Protein kinase C zeta type	5590	PRKCZ	10	0	+
Calcium/calmodulin-dependent protein kinase type II subunit alpha	815	CAMK2A	11	3	+
Protein kinase C delta type	5580	PRKCD	12	2	+	+
Glycogen synthase kinase-3 alpha	2931	GSK3A	13	1	+	+
Protein kinase C epsilon type	5581	PRKCE	14	2	+
B2 bradykinin receptor	624	BDKRB2	15	0	+	+
Ribosomal protein S6 kinase beta-2	6199	RPS6KB2	16	0	+
Glial fibrillary acidic protein	2670	GFAP	17	0
Heat shock protein beta-1	3315	HSPB1	18	4	+
Protein kinase C gamma type	5582	PRKCG	19	2	+
Interleukin-1 receptor type 1	3554	IL1R1	20	5	+	+
Actin filament-associated protein 1	60312	AFAP1	21	0
Guanine nucleotide-binding protein G	2781	GNAZ	22	0
Protein kinase C theta type	5588	PRKCQ	23	8	+
Gamma-adducin	120	ADD3	24	0
Neurogranin	4900	NRGN	25	0
Protein kinase C iota type	5584	PRKCI	26	9	+
Heart- and neural crest derivatives-expressed protein 1	9421	HAND1	27	0
Tissue factor	2152	F3	28	47	+
Protein kinase C eta type	5583	PRKCH	29	2	+
Asialoglycoprotein receptor 2	433	ASGR2	30	0
Prostaglandin E2 receptor EP4 subtype	5734	PTGER4	31	0	+	+
MARCKS-related protein	65108	MARCKSL1	32	0
Gamma-aminobutyric acid receptor subunit beta-1	2560	GABRB1	33	0
Gamma-aminobutyric acid receptor subunit gamma-2	2566	GABRG2	34	0
Gamma-aminobutyric acid receptor subunit beta-2	2561	GABRB2	35	0	+
Extracellular calcium-sensing receptor	846	CASR	36	4	+	+
T-cell surface glycoprotein CD3 gamma chain	917	CD3G	37	1
2',3'-cyclic-nucleotide 3'-phosphodiesterase	1267	CNP	38	1
Pleckstrin	5341	PLEK	39	8
Membrane transport protein XK	7504	XK	40	0
Transgelin	6876	TAGLN	41	0
Astrocytic phosphoprotein PEA-15	8682	PEA15	42	2
Peptidyl-glycine alpha-amidating monooxygenase	5066	PAM	43	0	+
Serine/threonine-protein kinase D1	5587	PRKD1	44	0	+
Metabotropic glutamate receptor 1	2911	GRM1	45	2	+
Heat shock protein beta-8	26353	HSPB8	46	0
Beta-adducin	119	ADD2	47	0
Alpha-adducin	118	ADD1	48	0
Alpha-2A adrenergic receptor	150	ADRA2A	49	4	+
Multidrug resistance protein 1	5243	ABCB1	50	0	+
cAMP-dependent protein kinase catalytic subunit alpha	5566	PRKACA	51	33	+
Fibrinogen alpha chain [Cleaved into: Fibrinopeptide A; Fibrinogen alpha chain]	2243	FGA	52	39
Gap junction beta-1 protein	2705	GJB1	53	2
Glutamine--fructose-6-phosphate aminotransferase [isomerizing] 1	2673	GFPT1	54	3	+
cAMP-dependent protein kinase catalytic subunit gamma	5568	PRKACG	55	0	+
cAMP-dependent protein kinase catalytic subunit beta	5567	PRKACB	56	0	+
Non-histone chromosomal protein HMG-14	3150	HMGN1	57	0
Troponin I, cardiac muscle	7137	TNNI3	58	11
Meprin A subunit beta	4225	MEP1B	59	2
Keratin, type I cytoskeletal 18	3875	KRT18	60	0
Cytohesin-1	9267	CYTH1	61	2
Interleukin-2 receptor subunit alpha	3559	IL2RA	62	7	+
Delta-type opioid receptor	4985	OPRD1	63	5	+	+
Amyloid-like protein 2	334	APLP2	64	1
Integrin beta-2	3689	ITGB2	65	19	+
Cytohesin-2	9266	CYTH2	66	11	+
Guanine nucleotide-binding protein subunit alpha-15	2769	GNA15	67	0
Inositol-trisphosphate 3-kinase A	3706	ITPKA	68	4
Regulator of G-protein signaling 19	10287	RGS19	69	1	+
Calnexin	821	CANX	70	0	+
Tyrosine-protein phosphatase non-receptor type 12	5782	PTPN12	71	2	+
Krueppel-like factor 5	688	KLF5	72	1	+
Transcription elongation factor A protein-like 1	9338	TCEAL1	73	0
Myristoylated alanine-rich C-kinase substrate	4082	MARCKS	74	0
Major histocompatibility complex, class I, A	3105	HLA-A	75	9	+
Proto-oncogene tyrosine-protein kinase Src	6714	SRC	76	60	+	+
Disabled homolog 2	1601	DAB2	77	1
Syndecan-2	6383	SDC2	78	0
Hepatocyte growth factor receptor	4233	MET	79	74	+	+
Tyrosine-protein phosphatase non-receptor type 1	5770	PTPN1	80	145	+
CD44 antigen	960	CD44	81	5	+
Neutrophil cytosol factor 4	4689	NCF4	82	6
Cyclic AMP-dependent transcription factor ATF-2	1386	ATF2	83	3
Lamin-B1	4001	LMNB1	84	4
Insulin receptor	3643	INSR	85	30	+	+
Beta-2 adrenergic receptor	154	ADRB2	86	21	+	+
Beta-adrenergic receptor kinase 1	156	ADRBK1	87	10	+
Histamine H1 receptor	3269	HRH1	88	1	+	+
RAF proto-oncogene serine/threonine-protein kinase	5894	RAF1	89	19	+	+
RAC-gamma serine/threonine-protein kinase	10000	AKT3	90	1	+	+
3-phosphoinositide-dependent protein kinase 1	5170	PDPK1	91	68	+
Insulin receptor substrate 1	3667	IRS1	92	4
Receptor-type tyrosine-protein phosphatase C	5788	PTPRC	93	5	+
Epidermal growth factor receptor	1956	EGFR	94	162	+	+
Tyrosine-protein kinase Fyn	2534	FYN	95	27	+	+
Fibronectin	2335	FN1	96	53	+	+
Bcl2-associated agonist of cell death	572	BAD	97	1	+
A-kinase anchor protein 12	9590	AKAP12	98	0
Protein phosphatase 1 regulatory subunit 14A	94274	PPP1R14A	99	0
RAC-beta serine/threonine-protein kinase	208	AKT2	100	17	+	+
Ezrin	7430	EZR	101	4	+
Catenin beta-1	1499	CTNNB1	102	18	+
Fascin	6624	FSCN1	103	7
Cystic fibrosis transmembrane conductance regulator	1080	CFTR	104	17	+	+
T-lymphoma invasion and metastasis-inducing protein 1	7074	TIAM1	105	10
Tyrosine-protein phosphatase non-receptor type 11	5781	PTPN11	106	34	+
SHC-transforming protein 1	6464	SHC1	107	11	+
Tyrosine-protein kinase CSK	1445	CSK	108	6	+
Insulin-like growth factor 1 receptor	3480	IGF1R	109	23	+	+
Focal adhesion kinase 1	5747	PTK2	110	24	+	+
Protein-tyrosine kinase 2-beta	2185	PTK2B	111	22	+	+
Receptor tyrosine-protein kinase erbB-2	2064	ERBB2	112	26	+	+
Signal transducer and activator of transcription 3	6774	STAT3	113	2	+
Transcription factor HES-1	3280	HES1	114	1	+
Tyrosine-protein kinase JAK2	3717	JAK2	115	62	+	+
Cytokine receptor common subunit beta	1439	CSF2RB	116	8
Tyrosine-protein kinase Lyn	4067	LYN	117	3	+	+
GRB2-associated-binding protein 2	9846	GAB2	118	4
1-phosphatidylinositol 4,5-bisphosphate phosphodiesterase gamma-1	5335	PLCG1	119	4	+
Erythropoietin receptor	2057	EPOR	120	10	+	+
Phosphatidylinositol 3-kinase regulatory subunit alpha	5295	PIK3R1	121	52	+
Proto-oncogene vav	7409	VAV1	122	6	+
E3 ubiquitin-protein ligase CBL	867	CBL	123	27
Tyrosine-protein phosphatase non-receptor type 6	5777	PTPN6	124	12	+
Platelet-derived growth factor receptor beta	5159	PDGFRB	125	8	+	+
SH2B adapter protein 2	10603	SH2B2	126	1
Breakpoint cluster region protein	613	BCR	127	2	+	+
Growth factor receptor-bound protein 10	2887	GRB10	128	2	+
Mast/stem cell growth factor receptor Kit	3815	KIT	129	17	+	+
Receptor-type tyrosine-protein phosphatase eta	5795	PTPRJ	130	3	+
Tyrosine-protein kinase Lck	3932	LCK	131	54	+	+
Ras GTPase-activating protein 1	5921	RASA1	132	8
Paxillin	5829	PXN	133	21	+
Docking protein 1	1796	DOK1	134	1
Crk-like protein	1399	CRKL	135	6
Tyrosine-protein kinase ABL1	25	ABL1	136	58	+	+
High affinity nerve growth factor receptor	4914	NTRK1	137	28	+	+
Receptor-type tyrosine-protein phosphatase gamma	5793	PTPRG	138	19	+
GRB2-associated-binding protein 1	2549	GAB1	139	1
Mitogen-activated protein kinase 3	5595	MAPK3	140	2	+	+
Receptor-type tyrosine-protein phosphatase O	5800	PTPRO	141	2
Signal transducer and activator of transcription 5A	6776	STAT5A	142	0	+
1-phosphatidylinositol 4,5-bisphosphate phosphodiesterase gamma-2	5336	PLCG2	143	3	+
Tyrosine-protein kinase Tec	7006	TEC	144	1	+
Tyrosine-protein kinase JAK1	3716	JAK1	145	24	+	+
Growth hormone receptor	2690	GHR	146	7	+	+
Signal transducer and activator of transcription 5B	6777	STAT5B	147	0	+
Signal transducer and activator of transcription 1-alpha/beta	6772	STAT1	148	4	+
Interleukin-2 receptor subunit beta	3560	IL2RB	149	7	+
Non-receptor tyrosine-protein kinase TYK2	7297	TYK2	150	20	+	+
Suppressor of cytokine signaling 3	9021	SOCS3	151	0
Receptor-type tyrosine-protein phosphatase kappa	5796	PTPRK	152	1
Proto-oncogene tyrosine-protein kinase receptor Ret	5979	RET	153	15	+	+
Mitogen-activated protein kinase 1	5594	MAPK1	154	71	+	+
Tyrosine-protein kinase BTK	695	BTK	155	43	+	+
Caveolin-1	857	CAV1	156	0	+
Vascular endothelial growth factor receptor 2	3791	KDR	157	48	+	+
Cytoplasmic tyrosine-protein kinase BMX	660	BMX	158	4	+
Adapter molecule crk	1398	CRK	159	8	+
Fibroblast growth factor receptor substrate 2	10818	FRS2	160	2
Son of sevenless homolog 1	6654	SOS1	161	25	+
Platelet-derived growth factor receptor alpha	5156	PDGFRA	162	2	+	+
Growth factor receptor-bound protein 2	2885	GRB2	163	47	+
Rap guanine nucleotide exchange factor 1	2889	RAPGEF1	164	1
Receptor tyrosine-protein kinase erbB-3	2065	ERBB3	165	12	+	+
Breast cancer anti-estrogen resistance protein 1	9564	BCAR1	166	2
Rho GTPase-activating protein 32	9743	ARHGAP32	167	1
SH2B adapter protein 1	25970	SH2B1	168	0
Receptor tyrosine-protein kinase erbB-4	2066	ERBB4	169	10	+	+
Abelson tyrosine-protein kinase 2	27	ABL2	170	7	+
Angiopoietin-1 receptor	7010	TEK	171	14	+	+
Suppressor of cytokine signaling 1	8651	SOCS1	172	0
Insulin receptor substrate 2	8660	IRS2	173	2
Tyrosine-protein kinase JAK3	3718	JAK3	174	22	+	+
Interleukin-6 receptor subunit beta	3572	IL6ST	175	9	+
Tyrosine-protein kinase HCK	3055	HCK	176	31	+	+
Phosphatidylinositol 3,4,5-trisphosphate 5-phosphatase 1	3635	INPP5D	177	1	+
Platelet endothelial cell adhesion molecule	5175	PECAM1	178	3
Tyrosine-protein kinase Yes	7525	YES1	179	1	+	+
Macrophage colony-stimulating factor 1 receptor	1436	CSF1R	180	17	+	+
Phosphatidylinositol 3-kinase regulatory subunit beta	5296	PIK3R2	181	4
Macrophage-stimulating protein receptor	4486	MST1R	182	3	+	+
Docking protein 4	55715	DOK4	183	0
Mitogen-activated protein kinase kinase kinase kinase 1	11184	MAP4K1	184	0	+
B-cell linker protein	29760	BLNK	185	0
Lymphocyte cytosolic protein 2	3937	LCP2	186	4
Phosphoprotein associated with glycosphingolipid-enriched microdomains 1	55824	PAG1	187	0
SH2 domain-containing adapter protein B	6461	SHB	188	0
Tyrosine-protein kinase ZAP-70	7535	ZAP70	189	13	+
Linker for activation of T-cells family member 1	27040	LAT	190	0	+
SH3 domain-binding protein 2	6452	SH3BP2	191	2
Mucin-1	4582	MUC1	192	5	+	+
E3 ubiquitin-protein ligase CBL-B	868	CBLB	193	11
Guanine nucleotide exchange factor VAV3	10451	VAV3	194	1
Cytoplasmic protein NCK1	4690	NCK1	195	6	+
Abl interactor 1	10006	ABI1	196	0
Tyrosine-protein kinase ITK/TSK	3702	ITK	197	36	+	+
KH domain-containing, RNA-binding, signal transduction-associated protein 1	10657	KHDRBS1	198	2
Wiskott-Aldrich syndrome protein	7454	WAS	199	6
Tyrosine-protein phosphatase non-receptor type 22	26191	PTPN22	200	8	+
Low affinity immunoglobulin gamma Fc region receptor II-b	2213	FCGR2B	201	2
Embryonal Fyn-associated substrate	10278	EFS	202	0
Transient erythroblastopenia of childhood	100000000	TEC	203	0
Phospholipase D2	5338	PLD2	204	0	+
Tyrosine-protein kinase Fgr	2268	FGR	205	0	+
Guanine nucleotide exchange factor VAV2	7410	VAV2	206	5
Son of sevenless homolog 2	6655	SOS2	207	0
Ephrin type-B receptor 2	2048	EPHB2	208	4	+
Integrin beta-3	3690	ITGB3	209	61
Tyrosine-protein kinase Fes/Fps	2242	FES	210	7	+
B-lymphocyte antigen CD19	930	CD19	211	0	+	+
Tyrosine-protein phosphatase non-receptor type 2	5771	PTPN2	212	1	+
Arf-GAP with SH3 domain, ANK repeat and PH domain-containing protein 1	50807	ASAP1	213	5	+
GRB2-related adapter protein 2	9402	GRAP2	214	1
ALK tyrosine kinase receptor	238	ALK	215	55	+	+
Disks large-associated protein 3	58512	DLGAP3	216	0
Cadherin-2	1000	CDH2	217	0	+
Phosphatidylinositol 3,4,5-trisphosphate 5-phosphatase 2	3636	INPPL1	218	5	+
Receptor of activated protein C kinase 1	10399	GNB2L1	219	8
Interferon alpha/beta receptor 1	3454	IFNAR1	220	4	+
Linker for activation of T-cells family member 2	7462	LAT2	221	1
SHC-transforming protein 3	53358	SHC3	222	0
Tyrosine-protein kinase receptor UFO	558	AXL	223	2	+	+
Granulocyte colony-stimulating factor receptor	1441	CSF3R	224	2	+	+
Cytokine-inducible SH2-containing protein	1154	CISH	225	0
Interleukin-4 receptor subunit alpha	3566	IL4R	226	7	+	+
Docking protein 2	9046	DOK2	227	2
Low affinity immunoglobulin gamma Fc region receptor II-c	9103	FCGR2C	228	1
Enhancer of filamentation 1	4739	NEDD9	229	1
Dedicator of cytokinesis protein 3	1795	DOCK3	230	0
B-cell receptor CD22	933	CD22	231	0	+	+
SH3 domain-containing kinase-binding protein 1	30011	SH3KBP1	232	7
Tyrosine-protein kinase Blk	640	BLK	233	0	+
Plasma membrane calcium-transporting ATPase 4	493	ATP2B4	234	2
B-cell antigen receptor complex-associated protein beta chain	974	CD79B	235	1
GRB2-related adapter protein	10750	GRAP	236	0
Disks large-associated protein 1	9229	DLGAP1	237	0
Tumor necrosis factor ligand superfamily member 6	356	FASLG	238	4	+
Cytoplasmic protein NCK2	8440	NCK2	239	9
Matrix extracellular phosphoglycoprotein	56955	MEPE	240	0
Chromosome 20 open reading frame 57	83747	C20orf57	241	0
Dual specificity protein phosphatase 15	128853	DUSP15	242	1	+
Filamin-A	2316	FLNA	243	19
SH2B adapter protein 3	10019	SH2B3	244	0
T-cell surface glycoprotein CD3 zeta chain	919	CD247	245	7
T-cell surface glycoprotein CD5	921	CD5	246	4	+
B-cell antigen receptor complex-associated protein alpha chain	973	CD79A	247	1
Serine/threonine-protein kinase PAK 1	5058	PAK1	248	29	+
14-3-3 protein zeta/delta	7534	YWHAZ	249	29
Estrogen receptor	2099	ESR1	250	252	+	+
Heat shock protein HSP 90-alpha	3320	HSP90AA1	251	216	+
Rho-related GTP-binding protein RhoU	58480	RHOU	252	1
Mitogen-activated protein kinase 8	5599	MAPK8	253	30	+	+
Mitogen-activated protein kinase 14	1432	MAPK14	254	210	+	+
Cytokine receptor common subunit gamma	3561	IL2RG	255	11
Interleukin-7 receptor subunit alpha	3575	IL7R	256	4
Neutrophil cytosol factor 1	653361	NCF1	257	9
Ribosomal protein S6 kinase alpha-3	6197	RPS6KA3	258	10	+
CCAAT/enhancer-binding protein beta	1051	CEBPB	259	10
Alpha-synuclein	6622	SNCA	260	18	+
Casein kinase II subunit alpha	1457	CSNK2A1	261	86	+	+
Gap junction alpha-1 protein	2697	GJA1	262	1
GTPase HRas	3265	HRAS	263	139	+
Glutamate receptor ionotropic, NMDA 2D	2906	GRIN2D	264	0	+
Spectrin alpha chain, non-erythrocytic 1	6709	SPTAN1	265	6
SH3 and multiple ankyrin repeat domains protein 3	85358	SHANK3	266	0
Serine/threonine-protein kinase B-raf	673	BRAF	267	63	+	+
Polyubiquitin-C [Cleaved into: Ubiquitin]	7316	UBC	268	189
Arf-GAP with SH3 domain, ANK repeat and PH domain-containing protein 2	8853	ASAP2	269	0
Disks large-associated protein 4	22839	DLGAP4	270	0
C-X-C chemokine receptor type 4	7852	CXCR4	271	10	+	+
Prolactin receptor	5618	PRLR	272	12	+
Myosin-9	4627	MYH9	273	5	+
Ras-related C3 botulinum toxin substrate 1	5879	RAC1	274	34	+
High affinity immunoglobulin gamma Fc receptor I	2209	FCGR1A	275	4	+
Type-1 angiotensin II receptor	185	AGTR1	276	3	+	+
T-cell surface glycoprotein CD3 epsilon chain	916	CD3E	277	4	+	+
T-cell receptor-associated transmembrane adapter 1	50852	TRAT1	278	0
Dual specificity mitogen-activated protein kinase kinase 1	5604	MAP2K1	279	40	+	+
14-3-3 protein beta/alpha	7529	YWHAB	280	3	+
Integrin beta-4	3691	ITGB4	281	11
Sorbin and SH3 domain-containing protein 2	8470	SORBS2	282	1
Disks large-associated protein 2	9228	DLGAP2	283	0
Phosphatidylinositol 3,4,5-trisphosphate 3-phosphatase and dual-specificity protein phosphatase PTEN	5728	PTEN	284	6	+
Phosphatidylinositol 3-kinase regulatory subunit gamma	8503	PIK3R3	285	0
Phosphatidylinositol 4,5-bisphosphate 3-kinase catalytic subunit alpha isoform	5290	PIK3CA	286	40	+	+
Gelsolin	2934	GSN	287	43
Insulin receptor substrate 4	8471	IRS4	288	0
Androgen receptor	367	AR	289	80	+	+
Caspase-8	841	CASP8	290	17	+
Phosphatidylinositol 4-phosphate 3-kinase C2 domain-containing subunit beta	5287	PIK3C2B	291	0	+
Leukocyte tyrosine kinase receptor	4058	LTK	292	0	+
Receptor-type tyrosine-protein phosphatase F	5792	PTPRF	293	8	+
Glia maturation factor beta	2764	GMFB	294	0
Ribosomal protein S6 kinase alpha-2	6196	RPS6KA2	295	0	+
Glycogen synthase kinase-3 beta	2932	GSK3B	296	70	+	+
Src-like-adapter	6503	SLA	297	1
Ribosomal protein S6 kinase beta-1	6198	RPS6KB1	298	18	+	+
Cadherin-1	999	CDH1	299	14	+
Ribosomal protein S6 kinase alpha-1	6195	RPS6KA1	300	12	+
Tuberin	7249	TSC2	301	0
Ribosomal protein S6 kinase alpha-5	9252	RPS6KA5	302	3	+
Cyclin-dependent kinase inhibitor 1B	1027	CDKN1B	303	3
CREB-binding protein	1387	CREBBP	304	60	+
Casein kinase II subunit alpha'	1459	CSNK2A2	305	5	+
Early growth response protein 1	1958	EGR1	306	5	+
Forkhead box protein O1	2308	FOXO1	307	5	+
ETS domain-containing protein Elk-1	2002	ELK1	308	1	+
Merlin	4771	NF2	309	4
Hamartin	7248	TSC1	310	2
Actin, alpha skeletal muscle	58	ACTA1	311	0
Catenin delta-1	1500	CTNND1	312	2
Tyrosine-protein kinase Fer	2241	FER	313	1	+
Myosin light chain kinase, smooth muscle	4638	MYLK	314	3	+
Src substrate cortactin	2017	CTTN	315	2
Ras GTPase-activating-like protein IQGAP1	8826	IQGAP1	316	5
Serine/threonine-protein kinase PAK 2	5062	PAK2	317	1	+
Mitogen-activated protein kinase 11	5600	MAPK11	318	3	+	+
Stathmin	3925	STMN1	319	0
Moesin	4478	MSN	320	3
Transforming protein RhoA	387	RHOA	321	38	+
Tumor necrosis factor receptor superfamily member 6	355	FAS	322	7
Cyclin-dependent kinase 1	983	CDK1	323	6	+	+
Prelamin-A/C [Cleaved into: Lamin-A/C	4000	LMNA	324	9	+
Synapsin-1	6853	SYN1	325	0
Dynamin-1	1759	DNM1	326	10	+
Cyclin-dependent kinase 6	1021	CDK6	327	16	+	+
Vimentin	7431	VIM	328	18	+
Cyclin-dependent kinase 7	1022	CDK7	329	4	+	+
Transcription factor AP-1	3725	JUN	330	7	+
Cyclin-dependent kinase 4	1019	CDK4	331	10	+	+
Myoblast determination protein 1	4654	MYOD1	332	0
Cyclin-dependent kinase 9	1025	CDK9	333	22	+	+
Calcium/calmodulin-dependent protein kinase type II subunit gamma	818	CAMK2G	334	2	+
Histone acetyltransferase p300	2033	EP300	335	19	+
Retinoblastoma-associated protein	5925	RB1	336	15	+
G1/S-specific cyclin-D1	595	CCND1	337	4	+
CCAAT/enhancer-binding protein alpha	1050	CEBPA	338	0
Mitogen-activated protein kinase 9	5601	MAPK9	339	2	+	+
Heat shock factor protein 1	3297	HSF1	340	5	+
Calcium/calmodulin-dependent protein kinase type II subunit delta	817	CAMK2D	341	4	+
Tyrosine 3-monooxygenase	7054	TH	342	2	+	+
Disks large homolog 1	1739	DLG1	343	10
Calcium/calmodulin-dependent protein kinase type II subunit beta	816	CAMK2B	344	1	+
Keratin, type II cytoskeletal 8	3856	KRT8	345	0
Alpha-actinin-4	81	ACTN4	346	3
MAP kinase-activated protein kinase 2	9261	MAPKAPK2	347	25	+	+
Serum response factor	6722	SRF	348	3
Mitogen-activated protein kinase 12	6300	MAPK12	349	2	+
Eukaryotic elongation factor 2 kinase	29904	EEF2K	350	2	+
MAP kinase-activated protein kinase 5	8550	MAPKAPK5	351	0	+	+
Polycystin-1	5310	PKD1	352	1
Caspase-9	842	CASP9	353	9	+
Integrin beta-1	3688	ITGB1	354	11	+
Talin-1	7094	TLN1	355	3
Nuclear factor of activated T-cells, cytoplasmic 4	4776	NFATC4	356	1
Junction plakoglobin	3728	JUP	357	1
Mitogen-activated protein kinase 6	5597	MAPK6	358	1	+
Calcipressin-1	1827	RCAN1	359	0
Mitogen-activated protein kinase 4	5596	MAPK4	360	0	+
Leukemia inhibitory factor receptor	3977	LIFR	361	1
Mitogen-activated protein kinase 7	5598	MAPK7	362	9	+
Cytosolic phospholipase A2	5321	PLA2G4A	363	3	+
Mitogen-activated protein kinase 10	5602	MAPK10	364	48	+	+
Protein C-ets-1	2113	ETS1	365	20
Transcriptional activator Myb	4602	MYB	366	0
Glucocorticoid receptor	2908	NR3C1	367	32	+	+
Proto-oncogene c-Fos	2353	FOS	368	3
Mitogen-activated protein kinase 13	5603	MAPK13	369	7	+
Cyclin-dependent kinase inhibitor 1	1026	CDKN1A	370	5	+
Protein C-ets-2	2114	ETS2	371	2
Mothers against decapentaplegic homolog 3	4088	SMAD3	372	7	+
Rap1 GTPase-activating protein 1	5909	RAP1GAP	373	2
Stathmin-2	11075	STMN2	374	0
Dual specificity mitogen-activated protein kinase kinase 4	6416	MAP2K4	375	3	+
Retinoic acid receptor RXR-alpha	6256	RXRA	376	71	+	+
Transcription factor p65	5970	RELA	377	10	+
Peroxisome proliferator-activated receptor alpha	5465	PPARA	378	18	+	+
Nuclear receptor coactivator 6	23054	NCOA6	379	0
B-cell lymphoma 3 protein	602	BCL3	380	2
Protein PML	5371	PML	381	5
COP9 signalosome complex subunit 5	10987	COPS5	382	7
Myocyte-specific enhancer factor 2C	4208	MEF2C	383	0
G2/mitotic-specific cyclin-B1	891	CCNB1	384	6	+
Transcription factor E2-alpha	6929	TCF3	385	5
14-3-3 protein theta	10971	YWHAQ	386	2	+
Band 4.1-like protein 2	2037	EPB41L2	387	0
Nuclear receptor coactivator 1	8648	NCOA1	388	139	+
Serine/threonine-protein phosphatase 2B catalytic subunit alpha isoform	5530	PPP3CA	389	13	+
14-3-3 protein epsilon	7531	YWHAE	390	3	+
M-phase inducer phosphatase 2	994	CDC25B	391	17	+
Cyclin-dependent kinase 2	1017	CDK2	392	376	+	+
Casein kinase II subunit beta	1460	CSNK2B	393	9	+
Protein phosphatase 1 regulatory subunit 1B	84152	PPP1R1B	394	0
Signal transducer and activator of transcription 6	6778	STAT6	395	4	+
Breast cancer type 1 susceptibility protein	672	BRCA1	396	27	+
Cyclin-dependent kinase 16	5127	CDK16	397	2	+
Nuclear receptor coactivator 3	8202	NCOA3	398	3	+
Polyubiquitin-B [Cleaved into: Ubiquitin]	7314	UBB	399	71
M-phase inducer phosphatase 1	993	CDC25A	400	1	+
Mitogen-activated protein kinase kinase kinase 5	4217	MAP3K5	401	11	+	+
Telomerase reverse transcriptase	7015	TERT	402	9	+
Amphiphysin	273	AMPH	403	6
Heat shock protein HSP 90-alpha A2, pseudogene	3324	HSP90AA2	404	0
Dual specificity mitogen-activated protein kinase kinase 2	5605	MAP2K2	405	2	+	+
Sodium/hydrogen exchanger 1	6548	SLC9A1	406	8	+
Calmodulin 1	801	CALM1	407	110
A-kinase anchor protein 5	9495	AKAP5	408	2
GTP-binding protein RAD	6236	RRAD	409	5
Beta-arrestin-1	408	ARRB1	410	1	+
Alpha-1-syntrophin	6640	SNTA1	411	0
M-phase inducer phosphatase 3	995	CDC25C	412	5	+
14-3-3 protein eta	7533	YWHAH	413	2	+
Protein Mdm4	4194	MDM4	414	21	+
E3 ubiquitin-protein ligase Mdm2	4193	MDM2	415	84	+
Serine/threonine-protein kinase Chk1	1111	CHEK1	416	113	+	+
14-3-3 protein sigma	2810	SFN	417	54	+
mRNA decay activator protein ZFP36	7538	ZFP36	418	1
Signal transducer and activator of transcription 2	6773	STAT2	419	1
Nuclear factor NF-kappa-B p105 subunit	4790	NFKB1	420	8	+
Nuclear receptor corepressor 2	9612	NCOR2	421	12
POU domain, class 2, transcription factor 1	5451	POU2F1	422	8	+
Vitamin D3 receptor	7421	VDR	423	46	+	+
Nuclear receptor coactivator 2	10499	NCOA2	424	251
Runt-related transcription factor 1	861	RUNX1	425	5
G1/S-specific cyclin-D3	896	CCND3	426	1	+
Retinoic acid receptor alpha	5914	RARA	427	7	+	+
Homeobox protein Nkx-2.1	7080	NKX2-1	428	0
BAG family molecular chaperone regulator 1	573	BAG1	429	26
Calmodulin 2	805	CALM2	430	0
Inhibitor of nuclear factor kappa-B kinase subunit beta	3551	IKBKB	431	4	+	+
Forkhead box protein O3	2309	FOXO3	432	4	+
Hypoxia-inducible factor 1-alpha	3091	HIF1A	433	18	+
Inhibitor of nuclear factor kappa-B kinase subunit alpha	1147	CHUK	434	5	+
DNA-dependent protein kinase catalytic subunit	5591	PRKDC	435	1	+	+
Poly [ADP-ribose] polymerase 1	142	PARP1	436	52	+
Interferon-induced, double-stranded RNA-activated protein kinase	5610	EIF2AK2	437	4	+
Serine/threonine-protein phosphatase PP1-alpha catalytic subunit	5499	PPP1CA	438	13	+
DNA topoisomerase 2-alpha	7153	TOP2A	439	5	+	+
Nuclear receptor subfamily 4 group A member 1	3164	NR4A1	440	15	+
NF-kappa-B inhibitor alpha	4792	NFKBIA	441	2	+
Mitogen-activated protein kinase kinase kinase 8	1326	MAP3K8	442	3	+
Heat shock cognate 71 kDa protein	3312	HSPA8	443	34	+
14-3-3 protein gamma	7532	YWHAG	444	6	+
Mitogen-activated protein kinase kinase kinase 3	4215	MAP3K3	445	6	+
Clathrin heavy chain 1	1213	CLTC	446	2	+
Spectrin beta chain, non-erythrocytic 1	6711	SPTBN1	447	3
Ran-binding protein 9	10048	RANBP9	448	3
Mitogen-activated protein kinase kinase kinase 7	6885	MAP3K7	449	19	+
Hsp90 co-chaperone Cdc37	11140	CDC37	450	10	+
Phosphatidylethanolamine-binding protein 1	5037	PEBP1	451	4
Heat shock protein HSP 90-beta	3326	HSP90AB1	452	11	+
Supervillin	6840	SVIL	453	2
NF-kappa-B essential modulator	8517	IKBKG	454	8	+
Serine/threonine-protein kinase Sgk1	6446	SGK1	455	3	+
Receptor-type tyrosine-protein kinase FLT3	2322	FLT3	456	5	+	+
78 kDa glucose-regulated protein	3309	HSPA5	457	15	+
Tumor necrosis factor receptor superfamily member 1A	7132	TNFRSF1A	458	5	+
Beta-arrestin-2	409	ARRB2	459	0
Wee1-like protein kinase	7465	WEE1	460	8	+	+
Band 4.1-like protein 3	23136	EPB41L3	461	2
Eukaryotic translation initiation factor 4E-binding protein 1	1978	EIF4EBP1	462	16	+
Prostaglandin E synthase 3	10728	PTGES3	463	2	+
LIM domain and actin-binding protein 1	51474	LIMA1	464	1
Catenin alpha-1	1495	CTNNA1	465	3
Myc proto-oncogene protein	4609	MYC	466	9	+
X-ray repair cross-complementing protein 6	2547	XRCC6	467	4
Sarcoplasmic/endoplasmic reticulum calcium ATPase 2	488	ATP2A2	468	0	+
Rho guanine nucleotide exchange factor 2	9181	ARHGEF2	469	1
Mothers against decapentaplegic homolog 2	4087	SMAD2	470	4	+
E3 ubiquitin-protein ligase CHIP	10273	STUB1	471	1
Histone acetyltransferase KAT2B	8850	KAT2B	472	23	+
Alpha-actinin-1	87	ACTN1	473	4
Transcription activator BRG1	6597	SMARCA4	474	5	+
Mothers against decapentaplegic homolog 4	4089	SMAD4	475	8
Hepatocyte nuclear factor 4-alpha	3172	HNF4A	476	5	+
Forkhead box protein O4	4303	FOXO4	477	2
Peptidyl-prolyl cis-trans isomerase NIMA-interacting 1	5300	PIN1	478	75	+
Erbin	55914	ERBB2IP	479	6
Heat shock 70 kDa protein 4	3308	HSPA4	480	0
Myosin-10	4628	MYH10	481	1
Nuclear receptor corepressor 1	9611	NCOR1	482	6
Histone deacetylase 3	8841	HDAC3	483	1	+	+
Runt-related transcription factor 2	860	RUNX2	484	0
Histone deacetylase 4	9759	HDAC4	485	14	+
Mediator of RNA polymerase II transcription subunit 1	5469	MED1	486	35
Peroxisome proliferator-activated receptor gamma coactivator 1-alpha	10891	PPARGC1A	487	11	+
Bile acid receptor	9971	NR1H4	488	29	+	+
Progesterone receptor	5241	PGR	489	20	+	+
E3 SUMO-protein ligase PIAS3	10401	PIAS3	490	1
G/T mismatch-specific thymine DNA glycosylase	6996	TDG	491	18
Thyroid hormone receptor alpha	7067	THRA	492	8	+
Transcription intermediary factor 1-alpha	8805	TRIM24	493	18	+
Sorbin and SH3 domain-containing protein 1	10580	SORBS1	494	11
A-kinase anchor protein 13	11214	AKAP13	495	4
Glyceraldehyde-3-phosphate dehydrogenase	2597	GAPDH	496	6	+
Vinculin	7414	VCL	497	29
Stress-induced-phosphoprotein 1	10963	STIP1	498	6
Neurabin-2	84687	PPP1R9B	499	0
Ras-specific guanine nucleotide-releasing factor 1	5923	RASGRF1	500	0	+
Adenomatous polyposis coli protein	324	APC	501	20
Filamin-B	2317	FLNB	502	23
E3 ubiquitin-protein ligase TRIM21	6737	TRIM21	503	1
Casein kinase I isoform alpha	1452	CSNK1A1	504	1	+
Axin-1	8312	AXIN1	505	10	+
Serine/threonine-protein phosphatase 2A catalytic subunit alpha isoform	5515	PPP2CA	506	16	+
Protein phosphatase 1B	5495	PPM1B	507	1	+
Actin, cytoplasmic 1	60	ACTB	508	4	+
Annexin A1	301	ANXA1	509	4
Protein-glutamine gamma-glutamyltransferase 2	7052	TGM2	510	8	+
Tubulin beta chain	203068	TUBB	511	2	+
Annexin A2	302	ANXA2	512	8	+
Ubiquitin-60S ribosomal protein L40	7311	UBA52	513	43
Mitogen-activated protein kinase kinase kinase 4	4216	MAP3K4	514	0	+
Receptor-interacting serine/threonine-protein kinase 3	11035	RIPK3	515	0	+
Unconventional myosin-VI	4646	MYO6	516	5
Ubiquitin-40S ribosomal protein S27a	6233	RPS27A	517	28
Dual specificity protein phosphatase 1	1843	DUSP1	518	0	+
Interleukin-1 receptor-associated kinase 1	3654	IRAK1	519	0	+
TGF-beta-activated kinase 1 and MAP3K7-binding protein 2	23118	TAB2	520	4
CAD protein [Includes: Glutamine-dependent carbamoyl-phosphate synthase	790	CAD	521	18	+
Tumor necrosis factor receptor type 1-associated DEATH domain protein	8717	TRADD	522	2
Tubulin alpha-3D chain	113457	TUBA3D	523	0
Mitogen-activated protein kinase kinase kinase 1	4214	MAP3K1	524	0	+	+
Receptor-interacting serine/threonine-protein kinase 1	8737	RIPK1	525	5	+
Tubulin alpha-3C chain	7278	TUBA3C	526	0
NF-kappa-B inhibitor epsilon	4794	NFKBIE	527	0
Heat shock 70 kDa protein 1-like	3305	HSPA1L	528	1
Mitogen-activated protein kinase kinase kinase 14	9020	MAP3K14	529	4	+
Mitochondrial import inner membrane translocase subunit TIM50	92609	TIMM50	530	0
NF-kappa-B inhibitor beta	4793	NFKBIB	531	0
Actin, cytoplasmic 2	71	ACTG1	532	1
Tumor necrosis factor receptor superfamily member 1B	7133	TNFRSF1B	533	2	+
Calmodulin 3	808	CALM3	534	0
Nuclear factor NF-kappa-B p100 subunit	4791	NFKB2	535	4	+
Transcription factor RelB	5971	RELB	536	0
Tubulin beta-4A chain	10382	TUBB4A	537	0	+
TNF receptor-associated factor 2	7186	TRAF2	538	14
Serine/threonine-protein kinase TBK1	29110	TBK1	539	13	+
Stress-70 protein, mitochondrial	3313	HSPA9	540	2
Complement component 1 Q subcomponent-binding protein, mitochondrial	708	C1QBP	541	2
Receptor-interacting serine/threonine-protein kinase 2	8767	RIPK2	542	11	+
TNF receptor-associated factor 6	7189	TRAF6	543	9	+
Tumor necrosis factor receptor superfamily member 16	4804	NGFR	544	4	+
BAG family molecular chaperone regulator 2	9532	BAG2	545	0
Serine/threonine-protein kinase/endoribonuclease IRE1	2081	ERN1	546	9	+
TGF-beta-activated kinase 1 and MAP3K7-binding protein 1	10454	TAB1	547	25	+
Nuclear receptor subfamily 2 group C member 2	7182	NR2C2	548	1	+
Peptidyl-prolyl cis-trans isomerase FKBP5	2289	FKBP5	549	38	+
Tubulin beta-2B chain	347733	TUBB2B	550	0
Heat shock 70 kDa protein 6	3310	HSPA6	551	1	+
Caspase recruitment domain-containing protein 11	84433	CARD11	552	2
Proto-oncogene c-Rel	5966	REL	553	0
Cofilin-1	1072	CFL1	554	6	+
FAS-associated death domain protein	8772	FADD	555	7
BH3-interacting domain death agonist	637	BID	556	12
Tumor necrosis factor receptor superfamily member 10B	8795	TNFRSF10B	557	9	+	+
Induced myeloid leukemia cell differentiation protein Mcl-1	4170	MCL1	558	46	+
Probable ubiquitin carboxyl-terminal hydrolase FAF-X	8239	USP9X	559	1	+
Phospholipase D1	5337	PLD1	560	0	+
TRAF family member-associated NF-kappa-B activator	10010	TANK	561	2
B-cell lymphoma/leukemia 10	8915	BCL10	562	1
DnaJ homolog subfamily A member 1	3301	DNAJA1	563	2	+
TNF receptor-associated factor 1	7185	TRAF1	564	2
Caspase-10	843	CASP10	565	0	+
Baculoviral IAP repeat-containing protein 3	330	BIRC3	566	5	+
Non-POU domain-containing octamer-binding protein	4841	NONO	567	2
Rho GDP-dissociation inhibitor 1	396	ARHGDIA	568	20	+
TNF receptor-associated factor 3	7187	TRAF3	569	8
Caspase-6	839	CASP6	570	24	+
Nucleophosmin	4869	NPM1	571	4	+
Importin subunit alpha-4	3839	KPNA3	572	0
Splicing factor, proline- and glutamine-rich	6421	SFPQ	573	3
E3 ubiquitin-protein ligase parkin	5071	PARK2	574	11
F-box/WD repeat-containing protein 7	55294	FBXW7	575	4
Protein transport protein Sec16A	9919	SEC16A	576	0
Mucosa-associated lymphoid tissue lymphoma translocation protein 1	10892	MALT1	577	9	+
FYN-binding protein	2533	FYB	578	3
C-Jun-amino-terminal kinase-interacting protein 4	9043	SPAG9	579	1
Death domain-associated protein 6	1616	DAXX	580	11
Desmoplakin	1832	DSP	581	4
Tight junction protein ZO-1	7082	TJP1	582	18
Sequestosome-1	8878	SQSTM1	583	8
TGF-beta receptor type-1	7046	TGFBR1	584	32	+	+
E3 ubiquitin-protein ligase XIAP	331	XIAP	585	56	+
Neurogenic locus notch homolog protein 1	4851	NOTCH1	586	20	+
Caspase-7	840	CASP7	587	39	+
Caspase-2	835	CASP2	588	9	+
Baculoviral IAP repeat-containing protein 2	329	BIRC2	589	17	+
E3 ubiquitin-protein ligase Itchy homolog	83737	ITCH	590	12
Death-associated protein kinase 1	1612	DAPK1	591	51	+
Plectin	5339	PLEC	592	14	+
-	4950	4950	593	0
Caldesmon	800	CALD1	594	0
Transcription factor AP-2-alpha	7020	TFAP2A	595	0
Caspase-1	834	CASP1	596	30	+
Huntingtin	3064	HTT	597	16	+
Small ubiquitin-related modifier 1	7341	SUMO1	598	29	+
Tumor necrosis factor receptor superfamily member 5	958	CD40	599	9	+
Sterol regulatory element-binding protein 1	6720	SREBF1	600	1
