# Supplementary material for: Combined network pharmacology and virtual reverse pharmacology approaches for identification of potential targets to treat vascular dementia
Source: Sci Rep. 2020 Jan 14;10:257. doi: 10.1038/s41598-019-57199-9 (PMC6959222; doi:10.1038/s41598-019-57199-9)
Supplement: Supplementary file 3 — Supplementary Information3 [file 41598_2019_57199_MOESM3_ESM.xlsx]

## Sheet: Plants
Supplementary Information for the article:
Combined network pharmacology and virtual reverse pharmacology approaches for identification of potential targets to treat vascular dementia
Alexey A. Lagunin*, Sergey M. Ivanov, Tatyana A. Gloriozova, Pavel V. Pogodin, Dmitry A. Filimonov, Sandeep Kumar, Rajesh K. Goel*
Application of medicinal plants whose phytomolecules were used in the study. N- number of effects; AChE – acetylcholinestrase; PDE – phosphodiesterase.
Plant	N	AChE Inhibition	Anti-amnesic	Anti-amyloid beta	Anti-anginal	Anti-athrosclerotic	Anti-diabetic	Anti-hypertensive	Anti-obesity	PDE Inhibition
Abelmoschus esculentus	3				+	+	+
Abelmoschus manihot	2				+		+
Abelmoschus moschatus	1						+
Abies spectabilis	2	+					+
Abrus precatorius	2					+	+
Abutilon theophrasti	2					+	+
Acacia catechu	3				+	+	+
Acacia decurrens	1						+
Acacia farnesiana	6	+	+	+	+	+	+
Acacia nilotica	3				+	+	+
Acacia senegal	2				+		+
Acalypha indica	1						+
Achillea millefolium	4	+			+	+	+
Achyranthes aspera	1						+
Achyranthes bidentata	2				+		+
Aconitum napellus	1						+
Acorus calamus	4	+			+		+	+
Actaea racemosa	3				+	+	+
Adiantum capillus-veneris	1						+
Adonis vernalis	3	+	+			+
Aegle marmelos	3	+			+		+
Aframomum melegueta	2				+		+
Agave sisalana	1						+
Ageratum conyzoides	3	+				+	+
Ailanthus altissima	1						+
Albizia julibrissin	2				+		+
Albizia lebbeck	3				+	+	+
Aleurites moluccana	2					+	+
Alisma plantago-aquatica	2				+		+
Alliaria petiolata	2					+	+
Allium ampeloprasum	2				+	+
Allium cepa	5	+			+	+	+	+
Allium sativum	4				+	+	+	+
Allium sativum	1	+
Allium schoenoprasum	3				+	+	+
Alocasia macrorrhiza	1				+
Aloe vera	2				+	+
Alpinia galanga	3	+				+	+
Alpinia officinarum	2	+					+
Althaea officinalis	3				+	+	+
Amaranthus spinosus	3				+	+	+
Ammi majus	3				+	+	+
Amomum xanthioides	2				+		+
Amorphophallus campanulatus	1				+
Anacardium occidentale	6	+	+	+	+	+	+
Anamirta cocculus	2					+			+
Ananas comosus	4	+			+	+	+
Anastatica hierochuntica	1						+
Andrographis paniculata	1							+
Anemarrhena asphodeloides	2				+		+
Anethum graveolens	4	+			+	+	+
Angelica archangelica	3	+				+	+
Annona cherimola	4				+	+	+			+
Annona muricata	3				+		+	+
Annona reticulata	3				+	+	+
Annona squamosa	3	+			+		+
Anogeissus latifolia	1						+
Anthriscus cerefolium	3				+	+	+
Apium graveolens	5	+			+	+	+	+
Aquilegia vulgaris	1					+
Arachis hypogaea	3				+	+	+
Arbutus unedo	1						+
Arctium lappa	5				+	+	+	+		+
Areca catechu	3				+	+	+
Argemone mexicana	3	+	+			+
Armoracia rusticana	4	+			+	+	+
Arnica montana	1						+
Artemisia abrotanum	1						+
Artemisia absinthium	1						+
Artemisia annua	2	+					+
Artemisia capillaris	2				+		+
Artemisia cina	2	+					+
Artemisia dracunculus	5	+	+	+	+		+
Artemisia pallens	1	+
Artemisia vulgaris	2	+			+
Artocarpus heterophyllus	2				+		+
Arundo donax	1						+
Aspalathus linearis	1				+
Asparagus officinalis	3				+	+	+
Avena sativa	5	+			+	+	+	+
Averrhoa bilimbi	2				+		+
Averrhoa carambola	3				+	+	+
Azadirachta indica	3				+	+	+
Bacopa monnieri	1						+
Basella alba	3				+	+	+
Bauhinia variegata	1								+
Belamcanda chinensis	2				+		+
Benincasa hispida	3				+	+	+
Berberis vulgaris	5	+	+		+	+	+
Beta vulgaris	3				+	+	+
Bidens pilosa	2					+		+
Bixa orellana	3				+	+	+
Blechnum orientale	2				+		+
Blighia sapida	2				+		+
Boehmeria nivea	1						+
Borago officinalis	3				+	+	+
Boswellia serrata	2	+					+
Brassica juncea	2				+		+
Brassica napus	2					+	+
Brassica nigra	3				+	+	+
Brassica oleracea	3				+	+	+
Brassica oleracea	1	+
Brassica rapa	3				+	+	+
Broussonetia papyrifera	2				+		+
Buxus sempervirens	2				+	+
Caesalpinia pulcherrima	1						+
Cajanus cajan	3				+	+	+
Calendula officinalis	3				+	+	+
Camellia sinensis	8	+	+	+	+	+	+	+		+
Canavalia ensiformis	1				+
Canna indica	1				+
Cannabis sativa	4	+			+	+	+
Capparis spinosa	3				+	+	+
Capsella bursa-pastoris	2				+		+
Capsicum annuum	3				+	+	+
Capsicum frutescens	4	+			+	+	+
Carica papaya	4	+			+	+	+
Carthamus tinctorius	5	+			+	+	+	+
Carum carvi	4	+			+	+	+
Cassia tora	2				+		+
Castanea sativa	3				+	+	+
Castanospermum australe	2						+	+
Catha edulis	2				+		+
Catharanthus roseus	3	+			+		+
Caulophyllum thalictroides	4	+	+		+	+
Ceiba pentandra	2					+	+
Celosia cristata	2				+		+
Cenchrus biflorus	1						+
Centaurea calcitrapa	5	+	+	+		+	+
Centaurea cyanus	1						+
Centella asiatica	4	+			+	+	+
Ceratonia siliqua	3				+	+	+
Chamaemelum nobile	4	+			+	+	+
Chenopodium album	3				+	+	+
Chenopodium ambrosioides	2	+					+
Chondrus crispus	3				+	+	+
Chrysanthemum cinerariifolium	1						+
Chrysanthemum coronarium	2				+		+
Chrysobalanus icaco	1						+
Chrysophyllum cainito	2				+		+
Cicer arietinum	3				+	+	+
Cichorium endivia	3				+	+	+
Cichorium intybus	3				+	+	+
Cimicifuga racemosa	2				+	+
Cinnamomum aromaticum	3	+			+		+
Cinnamomum camphora	2	+					+
Cinnamomum verum	3	+			+		+
Cissampelos pareira	1				+
Citrullus colocynthis	3	+				+	+
Citrullus lanatus	3				+	+	+
Citrus aurantium	5	+	+	+	+		+
Citrus limon	6	+	+	+	+		+			+
Citrus medica	3	+			+		+
Citrus paradisi	7	+	+	+	+	+	+			+
Citrus reticulata	4	+			+	+	+
Citrus sinensis	7	+	+	+	+	+	+			+
Coccinia grandis	2					+	+
Cocos nucifera	4	+			+	+	+
Coffea arabica	3				+	+				+
Coix lacryma-jobi	3				+	+	+
Colocasia esculenta	3				+	+	+
Commelina benghalensis	1						+
Commiphora myrrha	2	+					+
Commiphora wightii	2				+		+
Conium maculatum	1						+
Consolida ajacis	1						+
Convallaria majalis	2				+		+
Corchorus olitorius	3				+	+	+
Coriandrum sativum	4	+			+	+	+
Corydalis spp	2	+	+
Corylus avellana	3				+	+	+
Costus speciosus	1			+
Crataegus laevigata	3				+	+	+
Crocus sativus	4	+				+	+	+
Crotalaria juncea	1						+
Croton tiglium	1					+
Cucumis melo	3				+	+	+
Cucumis sativus	3				+	+	+
Cucurbita maxima	3				+	+	+
Cucurbita pepo	3				+	+	+
Cuminum cyminum	3	+			+		+
Curcuma longa	5	+		+	+	+	+
Curcuma zedoaria	2	+		+
Cuscuta reflexa	2						+	+
Cyamopsis tetragonoloba	2					+	+
Cycas revoluta	1						+
Cydonia oblonga	3				+	+	+
Cymbopogon citratus	5	+			+	+	+	+
Cymbopogon flexuosus	1	+
Cymbopogon nardus	1	+
Cyperus rotundus	4	+			+	+	+
Cytisus scoparius	2					+	+
Datura metel	1						+
Datura stramonium	2					+	+
Daucus carota	5	+			+	+	+	+
Dendrobium nobile	2				+		+
Dianthus caryophyllus	1						+
Dicliptera roxburghiana	1							+
Dictamnus albus	2	+					+
Digitalis lanata	1						+
Digitalis purpurea	1						+
Dioscorea alata	2				+		+
Dioscorea bulbifera	2				+		+
Dioscorea pentaphylla	3				+	+	+
Dioscorea sp.	1					+
Dipsacus fullonum	2					+	+
Dodonaea viscosa	2					+	+
Drimys winteri	1						+
Duchesnea indica	1						+
Durio zibethinus	2				+		+
Echinacea angustifolia	1					+
Elaeagnus angustifolia	3				+	+	+
Eleocharis dulcis	2				+		+
Elettaria cardamomum	5	+			+	+	+	+
Eleutherococcus senticosus	2				+	+
Elsholtzia blanda	1	+
Elsholtzia pilosa	1	+
Elsholtzia polystachya	1	+
Ephedra sinica	4	+			+	+	+
Equisetum arvense	6	+	+	+	+	+	+
Eriobotrya japonica	3				+	+	+
Eruca sativa	2	+				+
Eryngium foetidum	1	+
Erythrina fusca	2				+		+
Erythroxylum coca	1						+
Eucalyptus camaldulensis	1	+
Eucalyptus citriodora	2	+					+
Eucalyptus globulus	6	+	+	+	+	+	+
Eugenia uniflora	1						+
Euonymus atropurpureus	1					+
Eupatorium odoratum	1				+
Eupatorium perfoliatum	2				+	+
Euphorbia hirta	2					+	+
Euphorbia lathyris	1						+
Euphorbia pulcherrima	1						+
Euphrasia officinalis	2				+	+
Fagopyrum esculentum	3				+	+	+
Ferula assa-foetida	1					+
Ficus carica	4	+			+	+	+
Foeniculum vulgare	4	+			+	+	+
Fragaria indica	1	+
Fucus vesiculosus	4				+	+	+		+
Galium aparine	1								+
Garcinia mangostana	2				+		+
Gardenia jasminoides	2	+			+
Gaultheria fragrantissima	1						+
Gentiana lutea	2				+	+
Ginkgo biloba	5	+			+	+	+			+
Gleditsia triacanthos	1						+
Gloriosa superba	1						+
Glycine max	7	+	+	+	+	+	+	+
Glycyrrhiza glabra	6	+	+	+	+	+	+
Glycyrrhiza uralensis	5	+	+	+	+		+
Gossypium sp	3	+				+		+
Guazuma ulmifolia	2								+	+
Gymnema sylvestre	3				+	+	+
Harpagophytum procumbens	2				+	+
Hedeoma pulegioides	1	+
Hedera helix	3				+	+	+
Helianthus annuus	4	+			+	+	+
Helianthus tuberosus	3				+	+	+
Hemidesmus indicus	1						+
Hibiscus rosa-sinensis	2				+		+
Hibiscus sabdariffa	5	+			+	+	+	+
Hippophae rhamnoides	2					+	+
Holarrhena pubescens	2					+	+
Hordeum vulgare	3				+	+	+
Houttuynia cordata	4	+			+	+	+
Humulus lupulus	4	+			+	+	+
Huperzia phlegmaria	2	+	+
Hydrangea arborescens	2				+	+
Hydrangea paniculata	1						+
Hydrastis canadensis	1					+
Hyoscyamus niger	3				+	+	+
Hypericum perforatum	3	+					+			+
Hyptis capitata	1						+
Hyptis suaveolens	1	+
Hyssopus officinalis	2	+					+
Ilex paraguariensis	2						+			+
Illicium verum	2	+					+
Inula helenium	3				+	+	+
Ipomoea aquatica	3				+	+	+
Ipomoea batatas	3				+	+	+
Jatropha curcas	2					+	+
Juglans regia	3				+	+	+
Juniperus communis	4				+	+	+			+
Juniperus macropoda	1									+
Jussiaea repens	1				+
Justicia adhatoda	1					+
Kalanchoe pinnata	2						+	+
Lablab purpureus	3				+	+	+
Lactuca sativa	3				+	+	+
Lactuca scariola	2				+	+
Lactuca virosa	2				+	+
Lagenaria siceraria	3				+	+	+
Lantana camara	3	+			+		+
Larrea tridentata	2				+	+
Laurus nobilis	3	+				+	+
Lawsonia inermis	2					+	+
Lens culinaris	3				+	+	+
Leonotis nepetaefolia	2					+	+
Leonurus cardiaca	2	+					+
Lepidium sativum	4				+	+	+	+
Levisticum officinale	2	+			+
Ligustrum japonicum	1					+
Ligustrum lucidum	3				+	+	+
Limonia acidissima	1						+
Linum usitatissimum	4				+	+	+	+
Lippia alba	1	+
Lippia javanica	1						+
Liquidambar styraciflua	2				+		+
Lobelia inflata	2				+	+
Lonicera japonica	3				+	+	+
Ludwigia adscendens	1						+
Ludwigia perennis	1						+
Luffa aegyptiaca	2				+	+
Lumnitzera racemosa	1							+
Lupinus albus	3				+	+	+
Lycium barbarum	1						+
Lycopersicon esculentum	7	+	+	+	+	+	+	+
Lycopodium clavatum	3				+	+	+
Lycoris radiata	2	+					+
Lygodium japonicum	2				+		+
Maclura pomifera	5	+	+	+		+	+
Malpighia glabra	2				+		+
Malva parviflora	2				+		+
Malva sylvestris	2				+		+
Mammea americana	2				+		+
Mangifera indica	4	+			+	+	+
Manihot esculenta	3				+	+	+
Manilkara zapota	2				+		+
Maranta arundinacea	2				+		+
Marrubium vulgare	4	+					+	+	+
Matricaria recutita	3				+	+	+
Medicago sativa	3				+	+	+
Melaleuca alternifolia	1	+
Melia azedarach	1						+
Melilotus indica	1						+
Melilotus officinalis	1						+
Melissa officinalis	2	+					+
Mentha aquatica	1	+
Mentha arvensis	2	+					+
Mentha longifolia	1	+
Mentha pulegium	3	+			+	+
Mentha rotundifolia	1	+
Mentha spicata	4	+			+	+	+
Mimosa pudica	2					+	+
Momordica charantia	3				+	+	+
Monarda punctata	1					+
Morinda citrifolia	4	+			+	+	+
Moringa oleifera	4				+	+	+	+
Morus alba	3				+	+	+
Mucuna pruriens	3				+	+	+
Muntingia calabura	1						+
Murraya koenigii	3	+			+		+
Musa sapientum	1								+
Myrica cerifera	3	+			+	+
Myristica fragrans	4	+			+	+	+
Myrtus communis	2	+				+
Narcissus tazetta	1	+
Nardostachys jatamansi	1	+
Nasturtium officinale	3				+	+	+
Nelumbo nucifera	3				+	+	+
Nepeta cataria	4	+			+	+	+
Nerium oleander	2					+	+
Nicotiana tabacum	4	+			+	+	+
Nigella sativa	4	+				+	+	+
Ocimum basilicum	5	+			+	+	+	+
Ocimum canum	1	+
Ocimum gratissimum	1	+
Ocimum kilimandscharicum	1	+
Ocimum sanctum	1					+
Ocimum tenuiflorum	3	+				+	+
Oenothera biennis	3				+	+	+
Opuntia ficus-indica	3				+	+	+
Origanum majorana	3	+			+	+
Origanum vulgare	6	+	+	+	+	+	+
Oryza sativa	3				+	+	+
Panax ginseng	6	+	+		+	+	+	+
Panax quinquefolius	3		+		+	+
Panicum maximum	3				+	+	+
Papaver somniferum	6	+	+		+	+	+			+
Passiflora edulis	3				+	+	+
Passiflora foetida	2				+		+
Passiflora incarnata	2				+	+
Passiflora quadrangularis	2				+		+
Paullinia cupana	1									+
Pavonia odorata	1	+
Peganum harmala	2						+	+
Pelargonium graveolens	1	+
Pelargonium roseum	1	+
Perilla frutescens	4	+			+	+	+
Petroselinum crispum	5	+	+	+	+	+
Phaseolus lunatus	3				+	+	+
Phaseolus vulgaris	3				+	+	+
Phoenix dactylifera	3				+	+	+
Phragmites australis	1						+
Phyllanthus acidus	2				+		+
Phyllanthus amarus	2						+	+
Phyllanthus emblica	2				+	+
Phyllanthus niruri	1	+
Physalis peruviana	3				+	+	+
Physostigma venenosum	1					+
Phytolacca americana	2				+				+
Pilocarpus jaborandi	1	+
Pimenta racemosa	1	+
Pimpinella anisum	4	+			+	+	+
Pinus gerardiana	2					+	+
Pinus sylvestris	2	+					+
Piper betel	2	+			+
Piper cubeba	1	+
Piper nigrum	4	+			+	+	+
Pistacia lentiscus	2	+					+
Pistacia vera	3				+	+	+
Pisum sativum	3				+	+	+
Plantago asiatica	3				+	+	+
Plantago major	3				+	+	+
Plantago ovata	2					+	+
Plantago psyllium	2				+	+
Plectranthus incanus	1	+
Podophyllum hexandrum	3	+	+				+
Podophyllum peltatum	2	+	+
Pogostemon cablin	1	+
Polygala senega	1						+
Polygonum aviculare	1						+
Polygonum hydropiper	1						+
Polygonum multiflorum	2				+	+
Polypodium vulgare	1						+
Populus nigra	2				+		+
Portulaca oleracea	3				+	+	+
Prunella vulgaris	4	+			+	+	+
Prunus armeniaca	4	+			+	+	+
Prunus cerasus	6	+	+	+	+	+	+
Prunus domestica	3				+	+	+
Prunus dulcis	3				+	+	+
Prunus persica	6	+	+	+	+	+	+
Psidium guajava	4	+			+	+	+
Psophocarpus tetragonolobus	3				+	+	+
Psoralea corylifolia	3	+			+		+
Pteridium aquilinum	1						+
Pterocarpus marsupium	4	+	+	+			+
Pterocarpus santalinus	1						+
Pueraria montana	1							+
Punica granatum	4				+	+	+	+
Pyrus communis	3				+	+	+
Quercus infectoria	1						+
Quercus robur	1						+
Quisqualis indica	3				+	+	+
Raphanus sativus	4				+	+	+	+
Rauvolfia serpentina	5	+			+		+	+		+
Rheum officinale	1						+
Rheum palmatum	3	+			+		+
Rhizophora mangle	1				+
Rhododendron ponticum	1						+
Rhus coriaria	2						+	+
Rhynchosia minima	1						+
Ribes nigrum	4	+			+	+	+
Ribes rubrum	3				+	+	+
Ricinus communis	3				+	+	+
Rosa centifolia	1						+
Rosa damascena	1						+
Rosa multiflora	1						+
Rosmarinus officinalis	4	+			+	+	+
Rubia cordifolia	2				+		+
Rubus fruticosus	1						+
Rubus idaeus	3				+	+	+
Rumex acetosella	1						+
Rumex crispus	3				+	+	+
Ruscus aculeatus	2				+	+
Ruta graveolens	3	+				+	+
Salix alba	7	+	+	+	+	+	+			+
Salvia officinalis	4	+			+	+	+
Salvia sclarea	3	+				+	+
Sambucus nigra	3				+	+	+
Sanguinaria canadensis	2	+	+
Sansevieria trifasciata	1						+
Santalum album	2					+	+
Santolina chamaecyparissus	1	+
Sassafras albidum	4	+			+	+	+
Satureja hortensis	4	+			+	+	+
Satureja montana	1	+
Schinus molle	2	+					+
Schisandra chinensis	2				+	+
Scutellaria galericulata	1	+
Sechium edule	3				+	+	+
Senna occidentalis	1							+
Serenoa repens	2				+	+
Sesamum indicum	4				+	+	+	+
Sida rhombifolia	2				+		+
Siegesbeckia orientalis	2				+		+
Silybum marianum	5	+	+	+	+	+
Simmondsia chinensis	2				+				+
Sinapis alba	3				+	+	+
Skimmia arborescens	2	+				+
Smilax china	2					+	+
Solanum melongena	3				+	+	+
Solanum nigrum	2					+	+
Solanum torvum	2				+		+
Solanum tuberosum	3				+	+	+
Sonchus oleraceus	2				+		+
Spinacia oleracea	2					+	+
Spondias mombin	2				+		+
Spondias pinnata	2				+		+
Stachys officinalis	2				+	+
Stachytarpheta jamaicensis	1						+
Stellaria media	3				+	+	+
Sterculia urens	2					+	+
Strychnos nux-vomica	2					+	+
Symphytum officinale	2				+	+
Syzygium aromaticum	4	+			+		+			+
Syzygium cumini	2				+		+
Syzygium jambos	2				+		+
Syzygium malaccense	2				+		+
Tagetes erecta	1	+
Tagetes minuta	2	+					+
Tagetes patula	2	+					+
Tamarindus indica	4	+			+	+	+
Tanacetum parthenium	3	+			+	+
Tanacetum vulgare	1	+
Taraxacum officinale	3				+	+	+
Tephrosia candida	1						+
Tephrosia purpurea	2				+		+
Terminalia arjuna	1						+
Terminalia bellirica	2					+	+
Terminalia catappa	3				+	+	+
Terminalia chebula	2					+	+
Terminalia pallida	1					+
Teucrium chamaedrys	1						+
Teucrium polium	3	+				+	+
Teucrium scordium	1						+
Theobroma cacao	6	+			+	+	+	+		+
Thespesia populnea	2					+	+
Thevetia neriifolia	1					+
Thevetia peruviana	1					+
Thymus serpyllum	2	+					+
Thymus vulgaris	6	+	+	+	+	+	+
Trachyspermum ammi	2	+					+
Tragopogon porrifolius	2				+		+
Tribulus terrestris	3					+	+	+
Trichosanthes anguina	3				+	+	+
Tridax procumbens	1						+
Trifolium pratense	4	+			+	+	+
Trigonella foenum-graecum	3				+	+	+
Triticum aestivum	4				+	+	+	+
Turnera diffusa	4	+			+	+				+
Tussilago farfara	2				+		+
Urginea maritima	1						+
Urtica dioica	3				+	+	+
Vaccinium macrocarpon	2				+	+
Valeriana jatamansi	1					+
Valeriana officinalis	4	+			+	+	+
Vanilla planifolia	3	+				+	+
Verbascum thapsus	3				+	+	+
Vernonia cinerea	1					+
Vetiveria zizanioides	2	+					+
Viburnum opulus	1					+
Vicia faba	3				+	+	+
Vigna aconitifolia	3				+	+	+
Vigna angularis	3				+	+	+
Vigna mungo	3				+	+	+
Vigna radiata	6	+	+	+	+	+	+
Vigna unguiculata	3				+	+	+
Vinca minor	1	+
Viola odorata	2						+	+
Viola tricolor	3				+	+	+
Viscum album	4				+	+	+	+
Viscum articulatum	1							+
Vitex agnus-castus	2	+				+
Vitis vinifera	4	+			+	+	+
Withania somnifera	2					+	+
Zanthoxylum alatum	2	+	+
Zea mays	4	+			+	+	+
Zingiber officinale	6	+		+	+	+	+	+
