# Supplementary material for: Combined network pharmacology and virtual reverse pharmacology approaches for identification of potential targets to treat vascular dementia
Source: Sci Rep. 2020 Jan 14;10:257. doi: 10.1038/s41598-019-57199-9 (PMC6959222; doi:10.1038/s41598-019-57199-9)
Supplement: Supplementary file 4 — Supplementary Information4 [file 41598_2019_57199_MOESM4_ESM.xlsx]

## Sheet: drugs
Supplementary Information for the article:
Combined network pharmacology and virtual reverse pharmacology approaches for identification of potential targets to treat vascular dementia
Alexey A. Lagunin*, Sergey M. Ivanov, Tatyana A. Gloriozova, Pavel V. Pogodin, Dmitry A. Filimonov, Sandeep Kumar, Rajesh K. Goel*
The names of 692 drugs interacting with 106 protein-targets related to the selected genes.
UniProt	Target chembl_id	Target Name	Target Type	Drug id	Drug name	action type	Max Phase of clinical trials	Withdrawn y/n	Withdrawn reason	Withdrawn year
O14763	CHEMBL1075153	Tumor necrosis factor receptor superfamily member 10B	SINGLE PROTEIN	CHEMBL1743080	TIGATUZUMAB	AGONIST	3	0
P11388	CHEMBL1806	DNA topoisomerase II alpha	SINGLE PROTEIN	CHEMBL1200645	ETOPOSIDE PHOSPHATE	INHIBITOR	4	0
P11388	CHEMBL1806	DNA topoisomerase II alpha	SINGLE PROTEIN	CHEMBL1200475	DAUNORUBICIN CITRATE	INHIBITOR	4	0
P11388	CHEMBL1806	DNA topoisomerase II alpha	SINGLE PROTEIN	CHEMBL1563	DAUNORUBICIN HYDROCHLORIDE	INHIBITOR	4	0
P11388	CHEMBL1806	DNA topoisomerase II alpha	SINGLE PROTEIN	CHEMBL359744	DOXORUBICIN HYDROCHLORIDE	INHIBITOR	4	0
P11388	CHEMBL1806	DNA topoisomerase II alpha	SINGLE PROTEIN	CHEMBL1417019	MITOXANTRONE DIHYDROCHLORIDE	INHIBITOR	4	0
P11388	CHEMBL1806	DNA topoisomerase II alpha	SINGLE PROTEIN	CHEMBL1096885	VALRUBICIN	INHIBITOR	4	0
P11388	CHEMBL1806	DNA topoisomerase II alpha	SINGLE PROTEIN	CHEMBL1200976	IDARUBICIN HYDROCHLORIDE	INHIBITOR	4	0
P19235	CHEMBL1817	Erythropoietin receptor	SINGLE PROTEIN	CHEMBL1963684	PEGINESATIDE ACETATE	AGONIST	4	0
P19235	CHEMBL1817	Erythropoietin receptor	SINGLE PROTEIN	CHEMBL1201565	EPOETIN ALFA	AGONIST	4	0
P19235	CHEMBL1817	Erythropoietin receptor	SINGLE PROTEIN	CHEMBL1201566	DARBEPOETIN ALFA	AGONIST	4	0
P04626	CHEMBL1824	Receptor protein-tyrosine kinase erbB-2	SINGLE PROTEIN	CHEMBL1201585	TRASTUZUMAB	INHIBITOR	4	0
P04626	CHEMBL1824	Receptor protein-tyrosine kinase erbB-2	SINGLE PROTEIN	CHEMBL2007641	PERTUZUMAB	INHIBITOR	4	0
P04626	CHEMBL1824	Receptor protein-tyrosine kinase erbB-2	SINGLE PROTEIN	CHEMBL1743082	TRASTUZUMAB EMTANSINE	INHIBITOR	4	0
P04626	CHEMBL1824	Receptor protein-tyrosine kinase erbB-2	SINGLE PROTEIN	CHEMBL1201179	LAPATINIB DITOSYLATE	INHIBITOR	4	0
P04626	CHEMBL1824	Receptor protein-tyrosine kinase erbB-2	SINGLE PROTEIN	CHEMBL2105712	AFATINIB DIMALEATE	INHIBITOR	4	0
P04626	CHEMBL1824	Receptor protein-tyrosine kinase erbB-2	SINGLE PROTEIN	CHEMBL1645462	AC-480	INHIBITOR	1	0
P04626	CHEMBL1824	Receptor protein-tyrosine kinase erbB-2	SINGLE PROTEIN	CHEMBL3545244	Allitinib	INHIBITOR	1	0
P04626	CHEMBL1824	Receptor protein-tyrosine kinase erbB-2	SINGLE PROTEIN	CHEMBL483321	CP-724714	INHIBITOR	1	0
P04626	CHEMBL1824	Receptor protein-tyrosine kinase erbB-2	SINGLE PROTEIN	CHEMBL598797	CUDC-101	INHIBITOR	1	0
P04626	CHEMBL1824	Receptor protein-tyrosine kinase erbB-2	SINGLE PROTEIN	CHEMBL3545133	JNJ-26483327	INHIBITOR	1	0
P04626	CHEMBL1824	Receptor protein-tyrosine kinase erbB-2	SINGLE PROTEIN	CHEMBL3545002	MP-412	INHIBITOR	1	0
P04626	CHEMBL1824	Receptor protein-tyrosine kinase erbB-2	SINGLE PROTEIN	CHEMBL3545380	Irbinitinib	INHIBITOR	1	0
P04626	CHEMBL1824	Receptor protein-tyrosine kinase erbB-2	SINGLE PROTEIN	CHEMBL3545200	S-222611	INHIBITOR	1	0
P04626	CHEMBL1824	Receptor protein-tyrosine kinase erbB-2	SINGLE PROTEIN	CHEMBL1614707	MUBRITINIB	INHIBITOR	1	0
P04626	CHEMBL1824	Receptor protein-tyrosine kinase erbB-2	SINGLE PROTEIN	CHEMBL1614725	TAK-285	INHIBITOR	1	0
P04626	CHEMBL1824	Receptor protein-tyrosine kinase erbB-2	SINGLE PROTEIN	CHEMBL3545111	Hemay-022	INHIBITOR	1	0
P04626	CHEMBL1824	Receptor protein-tyrosine kinase erbB-2	SINGLE PROTEIN	CHEMBL3544956	Pyrotinib	INHIBITOR	1	0
P04626	CHEMBL1824	Receptor protein-tyrosine kinase erbB-2	SINGLE PROTEIN	CHEMBL587723	AEE-788	INHIBITOR	2	0
P04626	CHEMBL1824	Receptor protein-tyrosine kinase erbB-2	SINGLE PROTEIN	CHEMBL2103842	VARLITINIB	INHIBITOR	2	0
P04626	CHEMBL1824	Receptor protein-tyrosine kinase erbB-2	SINGLE PROTEIN	CHEMBL2408045	SAPITINIB	INHIBITOR	2	0
P04626	CHEMBL1824	Receptor protein-tyrosine kinase erbB-2	SINGLE PROTEIN	CHEMBL3545396	BMS-690514	INHIBITOR	2	0
P04626	CHEMBL1824	Receptor protein-tyrosine kinase erbB-2	SINGLE PROTEIN	CHEMBL3545025	INSM-18	INHIBITOR	2	0
P04626	CHEMBL1824	Receptor protein-tyrosine kinase erbB-2	SINGLE PROTEIN	CHEMBL3544983	TESEVATINIB	INHIBITOR	2	0
P04626	CHEMBL1824	Receptor protein-tyrosine kinase erbB-2	SINGLE PROTEIN	CHEMBL545315	CANERTINIB DIHYDROCHLORIDE	INHIBITOR	3	0
P04626	CHEMBL1824	Receptor protein-tyrosine kinase erbB-2	SINGLE PROTEIN	CHEMBL180022	NERATINIB	INHIBITOR	3	0
P04626	CHEMBL1824	Receptor protein-tyrosine kinase erbB-2	SINGLE PROTEIN	CHEMBL2105719	DACOMITINIB HYDRATE	INHIBITOR	3	0
O15379	CHEMBL1829	Histone deacetylase 3	SINGLE PROTEIN	CHEMBL98	VORINOSTAT	INHIBITOR	4	0
P35408	CHEMBL1836	Prostanoid EP4 receptor	SINGLE PROTEIN	CHEMBL303960	RIVENPROST	AGONIST	2	0
P06241	CHEMBL1841	Tyrosine-protein kinase FYN	SINGLE PROTEIN	CHEMBL3545133	JNJ-26483327	INHIBITOR	1	0
P20711	CHEMBL1843	DOPA decarboxylase	SINGLE PROTEIN	CHEMBL1200748	CARBIDOPA	INHIBITOR	4	0
P07333	CHEMBL1844	Macrophage colony stimulating factor receptor	SINGLE PROTEIN	CHEMBL1201733	PAZOPANIB HYDROCHLORIDE	INHIBITOR	4	0
P07333	CHEMBL1844	Macrophage colony stimulating factor receptor	SINGLE PROTEIN	CHEMBL1567	SUNITINIB MALATE	INHIBITOR	4	0
P07333	CHEMBL1844	Macrophage colony stimulating factor receptor	SINGLE PROTEIN	CHEMBL3544959	ARRY-382	INHIBITOR	1	0
P07333	CHEMBL1844	Macrophage colony stimulating factor receptor	SINGLE PROTEIN	CHEMBL3544962	CT-1578	INHIBITOR	1	0
P07333	CHEMBL1844	Macrophage colony stimulating factor receptor	SINGLE PROTEIN	CHEMBL3545319	JNJ-40346527	INHIBITOR	1	0
P07333	CHEMBL1844	Macrophage colony stimulating factor receptor	SINGLE PROTEIN	CHEMBL3545079	PLX-5622	INHIBITOR	1	0
P07333	CHEMBL1844	Macrophage colony stimulating factor receptor	SINGLE PROTEIN	CHEMBL3545381	PLX-7486	INHIBITOR	1	0
P07333	CHEMBL1844	Macrophage colony stimulating factor receptor	SINGLE PROTEIN	CHEMBL482968	ENMD-2076	INHIBITOR	2	0
P07333	CHEMBL1844	Macrophage colony stimulating factor receptor	SINGLE PROTEIN	CHEMBL3545158	PLX-3397	INHIBITOR	2	0
P07333	CHEMBL1844	Macrophage colony stimulating factor receptor	SINGLE PROTEIN	CHEMBL223360	LINIFANIB	INHIBITOR	3	0
P07333	CHEMBL1844	Macrophage colony stimulating factor receptor	SINGLE PROTEIN	CHEMBL576982	QUIZARTINIB	INHIBITOR	3	0
P07333	CHEMBL1844	Macrophage colony stimulating factor receptor	SINGLE PROTEIN	CHEMBL101253	VATALANIB	INHIBITOR	3	0
P00519	CHEMBL1862	Tyrosine-protein kinase ABL	SINGLE PROTEIN	CHEMBL2105708	PONATINIB HYDROCHLORIDE	INHIBITOR	4	0
P00519	CHEMBL1862	Tyrosine-protein kinase ABL	SINGLE PROTEIN	CHEMBL1201740	NILOTINIB HYDROCHLORIDE MONOHYDRATE	INHIBITOR	4	0
P00519	CHEMBL1862	Tyrosine-protein kinase ABL	SINGLE PROTEIN	CHEMBL1421	DASATINIB	INHIBITOR	4	0
P00519	CHEMBL1862	Tyrosine-protein kinase ABL	SINGLE PROTEIN	CHEMBL288441	BOSUTINIB	INHIBITOR	4	0
P00519	CHEMBL1862	Tyrosine-protein kinase ABL	SINGLE PROTEIN	CHEMBL1946170	REGORAFENIB	INHIBITOR	4	0
P00519	CHEMBL1862	Tyrosine-protein kinase ABL	SINGLE PROTEIN	CHEMBL1642	IMATINIB MESYLATE	INHIBITOR	4	0
P00519	CHEMBL1862	Tyrosine-protein kinase ABL	SINGLE PROTEIN	CHEMBL3545115	ABL-001	INHIBITOR	1	0
P00519	CHEMBL1862	Tyrosine-protein kinase ABL	SINGLE PROTEIN	CHEMBL3545177	AZD-0424	INHIBITOR	1	0
P00519	CHEMBL1862	Tyrosine-protein kinase ABL	SINGLE PROTEIN	CHEMBL1908397	KW-2449	INHIBITOR	1	0
P00519	CHEMBL1862	Tyrosine-protein kinase ABL	SINGLE PROTEIN	CHEMBL3545085	XL-228	INHIBITOR	1	0
P00519	CHEMBL1862	Tyrosine-protein kinase ABL	SINGLE PROTEIN	CHEMBL495727	AT-9283	INHIBITOR	2	0
P00519	CHEMBL1862	Tyrosine-protein kinase ABL	SINGLE PROTEIN	CHEMBL3545150	AZM-475271	INHIBITOR	2	0
P00519	CHEMBL1862	Tyrosine-protein kinase ABL	SINGLE PROTEIN	CHEMBL1738757	REBASTINIB	INHIBITOR	2	0
P00519	CHEMBL1862	Tyrosine-protein kinase ABL	SINGLE PROTEIN	CHEMBL206834	BAFETINIB	INHIBITOR	2	0
P00519	CHEMBL1862	Tyrosine-protein kinase ABL	SINGLE PROTEIN	CHEMBL217092	SARACATINIB	INHIBITOR	3	0
P00519	CHEMBL1862	Tyrosine-protein kinase ABL	SINGLE PROTEIN	CHEMBL3545413	Flumatinib	INHIBITOR	3	0
P10275	CHEMBL1871	Androgen Receptor	SINGLE PROTEIN	CHEMBL1200585	OXYMETHOLONE	AGONIST	4	0
P10275	CHEMBL1871	Androgen Receptor	SINGLE PROTEIN	CHEMBL806	FLUTAMIDE	ANTAGONIST	4	0
P10275	CHEMBL1871	Androgen Receptor	SINGLE PROTEIN	CHEMBL1274	NILUTAMIDE	ANTAGONIST	4	0
P10275	CHEMBL1871	Androgen Receptor	SINGLE PROTEIN	CHEMBL1201048	DROMOSTANOLONE PROPIONATE	AGONIST	4	0
P10275	CHEMBL1871	Androgen Receptor	SINGLE PROTEIN	CHEMBL409	BICALUTAMIDE	ANTAGONIST	4	0
P10275	CHEMBL1871	Androgen Receptor	SINGLE PROTEIN	CHEMBL1395	METHYLTESTOSTERONE	AGONIST	4	0
P10275	CHEMBL1871	Androgen Receptor	SINGLE PROTEIN	CHEMBL1200623	ETHYLESTRENOL	AGONIST	4	0
P10275	CHEMBL1871	Androgen Receptor	SINGLE PROTEIN	CHEMBL2079587	STANOZOLOL	AGONIST	4	0
P10275	CHEMBL1871	Androgen Receptor	SINGLE PROTEIN	CHEMBL1170	TESTOSTERONE PROPIONATE	AGONIST	4	0
P10275	CHEMBL1871	Androgen Receptor	SINGLE PROTEIN	CHEMBL1200335	TESTOSTERONE ENANTHATE	AGONIST	4	0
P10275	CHEMBL1871	Androgen Receptor	SINGLE PROTEIN	CHEMBL1200946	NANDROLONE DECANOATE	AGONIST	4	0
P10275	CHEMBL1871	Androgen Receptor	SINGLE PROTEIN	CHEMBL1200436	OXANDROLONE	AGONIST	4	0
P10275	CHEMBL1871	Androgen Receptor	SINGLE PROTEIN	CHEMBL1201101	TESTOSTERONE CYPIONATE	AGONIST	4	0
P10275	CHEMBL1871	Androgen Receptor	SINGLE PROTEIN	CHEMBL386630	TESTOSTERONE	AGONIST	4	0
P10275	CHEMBL1871	Androgen Receptor	SINGLE PROTEIN	CHEMBL1445	FLUOXYMESTERONE	AGONIST	4	0
P10275	CHEMBL1871	Androgen Receptor	SINGLE PROTEIN	CHEMBL1082407	ENZALUTAMIDE	ANTAGONIST	4	0
P10275	CHEMBL1871	Androgen Receptor	SINGLE PROTEIN	CHEMBL1200412	NANDROLONE PHENPROPIONATE	AGONIST	4	0
P10275	CHEMBL1871	Androgen Receptor	SINGLE PROTEIN	CHEMBL1479	DANAZOL	AGONIST	4	0
P10275	CHEMBL1871	Androgen Receptor	SINGLE PROTEIN	CHEMBL2107067	TESTOSTERONE UNDECANOATE	AGONIST	4	0
P10275	CHEMBL1871	Androgen Receptor	SINGLE PROTEIN	CHEMBL3545237	HE3235	MODULATOR	1	0
P10275	CHEMBL1871	Androgen Receptor	SINGLE PROTEIN	CHEMBL3545174	GSK2881078	MODULATOR	1	0
P10275	CHEMBL1871	Androgen Receptor	SINGLE PROTEIN	CHEMBL3545046	GSK2849466	MODULATOR	1	0
P10275	CHEMBL1871	Androgen Receptor	SINGLE PROTEIN	CHEMBL3545356	VK5211	MODULATOR	1	0
P10275	CHEMBL1871	Androgen Receptor	SINGLE PROTEIN	CHEMBL37676	APC-100	ANTAGONIST	1	0
P10275	CHEMBL1871	Androgen Receptor	SINGLE PROTEIN	CHEMBL3545417	GLPG0492	MODULATOR	1	0
P10275	CHEMBL1871	Androgen Receptor	SINGLE PROTEIN	CHEMBL2346976	AZD3514	MODULATOR	1	0
P10275	CHEMBL1871	Androgen Receptor	SINGLE PROTEIN	CHEMBL467888	LGD-2941	MODULATOR	1	0
P10275	CHEMBL1871	Androgen Receptor	SINGLE PROTEIN	CHEMBL3542265	LY2452473	MODULATOR	1	0
P10275	CHEMBL1871	Androgen Receptor	SINGLE PROTEIN	CHEMBL3545333	MK-0773	MODULATOR	2	0
P10275	CHEMBL1871	Androgen Receptor	SINGLE PROTEIN	CHEMBL3545016	CB-03-01	ANTAGONIST	2	0
P10275	CHEMBL1871	Androgen Receptor	SINGLE PROTEIN	CHEMBL2105738	GALETERONE	ANTAGONIST	3	0
P10275	CHEMBL1871	Androgen Receptor	SINGLE PROTEIN	CHEMBL3545092	CR 1447	AGONIST	2	0
P10275	CHEMBL1871	Androgen Receptor	SINGLE PROTEIN	CHEMBL3545294	ODM-201	ANTAGONIST	3	0
P10275	CHEMBL1871	Androgen Receptor	SINGLE PROTEIN	CHEMBL1738889	ENOBOSARM	MODULATOR	3	0
P10275	CHEMBL1871	Androgen Receptor	SINGLE PROTEIN	CHEMBL3183409	ARN-509	ANTAGONIST	3	0
P41180	CHEMBL1878	Calcium sensing receptor	SINGLE PROTEIN	CHEMBL1200776	CINACALCET HYDROCHLORIDE	POSITIVE ALLOSTERIC MODULATOR	4	0
P41180	CHEMBL1878	Calcium sensing receptor	SINGLE PROTEIN	CHEMBL3545100	ASP7991	POSITIVE ALLOSTERIC MODULATOR	2	0
P41180	CHEMBL1878	Calcium sensing receptor	SINGLE PROTEIN	CHEMBL1198855	RONACALERET	ANTAGONIST	2	0
P41180	CHEMBL1878	Calcium sensing receptor	SINGLE PROTEIN	CHEMBL2107572	TECALCET HYDROCHLORIDE	MODULATOR	2	0
P41180	CHEMBL1878	Calcium sensing receptor	SINGLE PROTEIN	CHEMBL3545184	VELCALCETIDE	AGONIST	3	0
P04049	CHEMBL1906	Serine/threonine-protein kinase RAF	SINGLE PROTEIN	CHEMBL1946170	REGORAFENIB	INHIBITOR	4	0
P04049	CHEMBL1906	Serine/threonine-protein kinase RAF	SINGLE PROTEIN	CHEMBL1200485	SORAFENIB TOSYLATE	INHIBITOR	4	0
P04049	CHEMBL1906	Serine/threonine-protein kinase RAF	SINGLE PROTEIN	CHEMBL3545296	ARQ-736	INHIBITOR	1	0
P04049	CHEMBL1906	Serine/threonine-protein kinase RAF	SINGLE PROTEIN	CHEMBL3545263	LGX-806	INHIBITOR	1	0
P04049	CHEMBL1906	Serine/threonine-protein kinase RAF	SINGLE PROTEIN	CHEMBL3545195	LY-3009120	INHIBITOR	1	0
P04049	CHEMBL1906	Serine/threonine-protein kinase RAF	SINGLE PROTEIN	CHEMBL3545082	RG-7376	INHIBITOR	1	0
P04049	CHEMBL1906	Serine/threonine-protein kinase RAF	SINGLE PROTEIN	CHEMBL3545027	XL-281	INHIBITOR	2	0
P09619	CHEMBL1913	Platelet-derived growth factor receptor beta	SINGLE PROTEIN	CHEMBL1421	DASATINIB	INHIBITOR	4	0
P09619	CHEMBL1913	Platelet-derived growth factor receptor beta	SINGLE PROTEIN	CHEMBL1200485	SORAFENIB TOSYLATE	INHIBITOR	4	0
P09619	CHEMBL1913	Platelet-derived growth factor receptor beta	SINGLE PROTEIN	CHEMBL1642	IMATINIB MESYLATE	INHIBITOR	4	0
P09619	CHEMBL1913	Platelet-derived growth factor receptor beta	SINGLE PROTEIN	CHEMBL3545427	CM-082	INHIBITOR	1	0
P09619	CHEMBL1913	Platelet-derived growth factor receptor beta	SINGLE PROTEIN	CHEMBL3545196	PD-0166285	INHIBITOR	1	0
P09619	CHEMBL1913	Platelet-derived growth factor receptor beta	SINGLE PROTEIN	CHEMBL1980391	RG-1530	INHIBITOR	1	0
P09619	CHEMBL1913	Platelet-derived growth factor receptor beta	SINGLE PROTEIN	CHEMBL3545088	Puquitinib	INHIBITOR	1	0
P09619	CHEMBL1913	Platelet-derived growth factor receptor beta	SINGLE PROTEIN	CHEMBL3545332	CEP-2563	INHIBITOR	1	0
P09619	CHEMBL1913	Platelet-derived growth factor receptor beta	SINGLE PROTEIN	CHEMBL3545021	Anlotinib	INHIBITOR	2	0
P09619	CHEMBL1913	Platelet-derived growth factor receptor beta	SINGLE PROTEIN	CHEMBL2079588	TELATINIB	INHIBITOR	2	0
P09619	CHEMBL1913	Platelet-derived growth factor receptor beta	SINGLE PROTEIN	CHEMBL3545155	JI-101	INHIBITOR	2	0
P09619	CHEMBL1913	Platelet-derived growth factor receptor beta	SINGLE PROTEIN	CHEMBL124660	TANDUTINIB	INHIBITOR	2	0
P09619	CHEMBL1913	Platelet-derived growth factor receptor beta	SINGLE PROTEIN	CHEMBL403989	TG100-801	INHIBITOR	2	0
P10721	CHEMBL1936	Stem cell growth factor receptor	SINGLE PROTEIN	CHEMBL1421	DASATINIB	INHIBITOR	4	0
P10721	CHEMBL1936	Stem cell growth factor receptor	SINGLE PROTEIN	CHEMBL1201733	PAZOPANIB HYDROCHLORIDE	INHIBITOR	4	0
P10721	CHEMBL1936	Stem cell growth factor receptor	SINGLE PROTEIN	CHEMBL1946170	REGORAFENIB	INHIBITOR	4	0
P10721	CHEMBL1936	Stem cell growth factor receptor	SINGLE PROTEIN	CHEMBL1200485	SORAFENIB TOSYLATE	INHIBITOR	4	0
P10721	CHEMBL1936	Stem cell growth factor receptor	SINGLE PROTEIN	CHEMBL1567	SUNITINIB MALATE	INHIBITOR	4	0
P10721	CHEMBL1936	Stem cell growth factor receptor	SINGLE PROTEIN	CHEMBL1642	IMATINIB MESYLATE	INHIBITOR	4	0
P10721	CHEMBL1936	Stem cell growth factor receptor	SINGLE PROTEIN	CHEMBL3545160	SU-14813	INHIBITOR	2	0
P10721	CHEMBL1936	Stem cell growth factor receptor	SINGLE PROTEIN	CHEMBL1721885	SU-014813	INHIBITOR	2	0
P10721	CHEMBL1936	Stem cell growth factor receptor	SINGLE PROTEIN	CHEMBL3545427	CM-082	INHIBITOR	1	0
P10721	CHEMBL1936	Stem cell growth factor receptor	SINGLE PROTEIN	CHEMBL1614710	OSI-930	INHIBITOR	1	0
P10721	CHEMBL1936	Stem cell growth factor receptor	SINGLE PROTEIN	CHEMBL3545021	Anlotinib	INHIBITOR	2	0
P10721	CHEMBL1936	Stem cell growth factor receptor	SINGLE PROTEIN	CHEMBL2079588	TELATINIB	INHIBITOR	2	0
P10721	CHEMBL1936	Stem cell growth factor receptor	SINGLE PROTEIN	CHEMBL482968	ENMD-2076	INHIBITOR	2	0
P10721	CHEMBL1936	Stem cell growth factor receptor	SINGLE PROTEIN	CHEMBL1230609	FORETINIB	INHIBITOR	2	0
P10721	CHEMBL1936	Stem cell growth factor receptor	SINGLE PROTEIN	CHEMBL124660	TANDUTINIB	INHIBITOR	2	0
P10721	CHEMBL1936	Stem cell growth factor receptor	SINGLE PROTEIN	CHEMBL2103851	AMUVATINIB	INHIBITOR	2	0
P10721	CHEMBL1936	Stem cell growth factor receptor	SINGLE PROTEIN	CHEMBL3545158	PLX-3397	INHIBITOR	2	0
P10721	CHEMBL1936	Stem cell growth factor receptor	SINGLE PROTEIN	CHEMBL3545026	Famitinib	INHIBITOR	2	0
P10721	CHEMBL1936	Stem cell growth factor receptor	SINGLE PROTEIN	CHEMBL3545402	XL-820	INHIBITOR	2	0
P10721	CHEMBL1936	Stem cell growth factor receptor	SINGLE PROTEIN	CHEMBL3545285	XL-999	INHIBITOR	2	0
P10721	CHEMBL1936	Stem cell growth factor receptor	SINGLE PROTEIN	CHEMBL1908391	MASITINIB	INHIBITOR	3	0
P10721	CHEMBL1936	Stem cell growth factor receptor	SINGLE PROTEIN	CHEMBL576982	QUIZARTINIB	INHIBITOR	3	0
P10721	CHEMBL1936	Stem cell growth factor receptor	SINGLE PROTEIN	CHEMBL491473	CEDIRANIB	INHIBITOR	3	0
P10721	CHEMBL1936	Stem cell growth factor receptor	SINGLE PROTEIN	CHEMBL608533	MIDOSTAURIN	INHIBITOR	3	0
P10721	CHEMBL1936	Stem cell growth factor receptor	SINGLE PROTEIN	CHEMBL101253	VATALANIB	INHIBITOR	3	0
P10721	CHEMBL1936	Stem cell growth factor receptor	SINGLE PROTEIN	CHEMBL276711	SEMAXANIB	INHIBITOR	3	0
P10721	CHEMBL1936	Stem cell growth factor receptor	SINGLE PROTEIN	CHEMBL522892	DOVITINIB	INHIBITOR	3	0
P10721	CHEMBL1936	Stem cell growth factor receptor	SINGLE PROTEIN	CHEMBL572881	MOTESANIB	INHIBITOR	3	0
P08069	CHEMBL1957	Insulin-like growth factor I receptor	SINGLE PROTEIN	CHEMBL1201717	MECASERMIN RINFABATE	AGONIST	4	0
P08069	CHEMBL1957	Insulin-like growth factor I receptor	SINGLE PROTEIN	CHEMBL1201716	MECASERMIN	AGONIST	4	0
P08069	CHEMBL1957	Insulin-like growth factor I receptor	SINGLE PROTEIN	CHEMBL551064	AEW-541	INHIBITOR	1	0
P08069	CHEMBL1957	Insulin-like growth factor I receptor	SINGLE PROTEIN	CHEMBL3545004	PL-225B	INHIBITOR	1	0
P08069	CHEMBL1957	Insulin-like growth factor I receptor	SINGLE PROTEIN	CHEMBL3545085	XL-228	INHIBITOR	1	0
P08069	CHEMBL1957	Insulin-like growth factor I receptor	SINGLE PROTEIN	CHEMBL283120	PICROPODOPHYLLOTOXIN	INHIBITOR	2	0
P08069	CHEMBL1957	Insulin-like growth factor I receptor	SINGLE PROTEIN	CHEMBL575448	BMS-754807	INHIBITOR	2	0
P08069	CHEMBL1957	Insulin-like growth factor I receptor	SINGLE PROTEIN	CHEMBL3545025	INSM-18	INHIBITOR	2	0
P08069	CHEMBL1957	Insulin-like growth factor I receptor	SINGLE PROTEIN	CHEMBL3545156	KW-2450	INHIBITOR	2	0
P08069	CHEMBL1957	Insulin-like growth factor I receptor	SINGLE PROTEIN	CHEMBL1091644	LINSITINIB	INHIBITOR	3	0
P08069	CHEMBL1957	Insulin-like growth factor I receptor	SINGLE PROTEIN	CHEMBL1743019	FIGITUMUMAB	ANTAGONIST	3	0
P08069	CHEMBL1957	Insulin-like growth factor I receptor	SINGLE PROTEIN	CHEMBL1743024	GANITUMAB	ANTAGONIST	3	0
P14778	CHEMBL1959	Interleukin-1 receptor	SINGLE PROTEIN	CHEMBL1201570	ANAKINRA	ANTAGONIST	4	0
P07101	CHEMBL1969	Tyrosine 3-hydroxylase	SINGLE PROTEIN	CHEMBL1200862	METYROSINE	INHIBITOR	4	0
P36888	CHEMBL1974	Tyrosine-protein kinase receptor FLT3	SINGLE PROTEIN	CHEMBL1200485	SORAFENIB TOSYLATE	INHIBITOR	4	0
P36888	CHEMBL1974	Tyrosine-protein kinase receptor FLT3	SINGLE PROTEIN	CHEMBL1567	SUNITINIB MALATE	INHIBITOR	4	0
P36888	CHEMBL1974	Tyrosine-protein kinase receptor FLT3	SINGLE PROTEIN	CHEMBL52885	ENMD-981693	INHIBITOR	2	0
P36888	CHEMBL1974	Tyrosine-protein kinase receptor FLT3	SINGLE PROTEIN	CHEMBL3545160	SU-14813	INHIBITOR	2	0
P36888	CHEMBL1974	Tyrosine-protein kinase receptor FLT3	SINGLE PROTEIN	CHEMBL1721885	SU-014813	INHIBITOR	2	0
P36888	CHEMBL1974	Tyrosine-protein kinase receptor FLT3	SINGLE PROTEIN	CHEMBL3545358	4SC-203	INHIBITOR	1	0
P36888	CHEMBL1974	Tyrosine-protein kinase receptor FLT3	SINGLE PROTEIN	CHEMBL129857	AS-602868	INHIBITOR	1	0
P36888	CHEMBL1974	Tyrosine-protein kinase receptor FLT3	SINGLE PROTEIN	CHEMBL574738	AST-487	INHIBITOR	1	0
P36888	CHEMBL1974	Tyrosine-protein kinase receptor FLT3	SINGLE PROTEIN	CHEMBL3545427	CM-082	INHIBITOR	1	0
P36888	CHEMBL1974	Tyrosine-protein kinase receptor FLT3	SINGLE PROTEIN	CHEMBL3544962	CT-1578	INHIBITOR	1	0
P36888	CHEMBL1974	Tyrosine-protein kinase receptor FLT3	SINGLE PROTEIN	CHEMBL1908397	KW-2449	INHIBITOR	1	0
P36888	CHEMBL1974	Tyrosine-protein kinase receptor FLT3	SINGLE PROTEIN	CHEMBL1944698	TG-02	INHIBITOR	1	0
P36888	CHEMBL1974	Tyrosine-protein kinase receptor FLT3	SINGLE PROTEIN	CHEMBL1980391	RG-1530	INHIBITOR	1	0
P36888	CHEMBL1974	Tyrosine-protein kinase receptor FLT3	SINGLE PROTEIN	CHEMBL3545332	CEP-2563	INHIBITOR	1	0
P36888	CHEMBL1974	Tyrosine-protein kinase receptor FLT3	SINGLE PROTEIN	CHEMBL3545281	AKN-028	INHIBITOR	2	0
P36888	CHEMBL1974	Tyrosine-protein kinase receptor FLT3	SINGLE PROTEIN	CHEMBL495727	AT-9283	INHIBITOR	2	0
P36888	CHEMBL1974	Tyrosine-protein kinase receptor FLT3	SINGLE PROTEIN	CHEMBL3545337	C-1311	INHIBITOR	2	0
P36888	CHEMBL1974	Tyrosine-protein kinase receptor FLT3	SINGLE PROTEIN	CHEMBL2105728	CRENOLANIB	INHIBITOR	3	0
P36888	CHEMBL1974	Tyrosine-protein kinase receptor FLT3	SINGLE PROTEIN	CHEMBL482968	ENMD-2076	INHIBITOR	2	0
P36888	CHEMBL1974	Tyrosine-protein kinase receptor FLT3	SINGLE PROTEIN	CHEMBL1230609	FORETINIB	INHIBITOR	2	0
P36888	CHEMBL1974	Tyrosine-protein kinase receptor FLT3	SINGLE PROTEIN	CHEMBL124660	TANDUTINIB	INHIBITOR	2	0
P36888	CHEMBL1974	Tyrosine-protein kinase receptor FLT3	SINGLE PROTEIN	CHEMBL2103851	AMUVATINIB	INHIBITOR	2	0
P36888	CHEMBL1974	Tyrosine-protein kinase receptor FLT3	SINGLE PROTEIN	CHEMBL3545158	PLX-3397	INHIBITOR	2	0
P36888	CHEMBL1974	Tyrosine-protein kinase receptor FLT3	SINGLE PROTEIN	CHEMBL3545026	Famitinib	INHIBITOR	2	0
P36888	CHEMBL1974	Tyrosine-protein kinase receptor FLT3	SINGLE PROTEIN	CHEMBL3545285	XL-999	INHIBITOR	2	0
P36888	CHEMBL1974	Tyrosine-protein kinase receptor FLT3	SINGLE PROTEIN	CHEMBL3301622	GILTERITINIB	INHIBITOR	3	0
P36888	CHEMBL1974	Tyrosine-protein kinase receptor FLT3	SINGLE PROTEIN	CHEMBL223360	LINIFANIB	INHIBITOR	3	0
P36888	CHEMBL1974	Tyrosine-protein kinase receptor FLT3	SINGLE PROTEIN	CHEMBL576982	QUIZARTINIB	INHIBITOR	3	0
P36888	CHEMBL1974	Tyrosine-protein kinase receptor FLT3	SINGLE PROTEIN	CHEMBL603469	LESTAURTINIB	INHIBITOR	3	0
P36888	CHEMBL1974	Tyrosine-protein kinase receptor FLT3	SINGLE PROTEIN	CHEMBL608533	MIDOSTAURIN	INHIBITOR	3	0
P36888	CHEMBL1974	Tyrosine-protein kinase receptor FLT3	SINGLE PROTEIN	CHEMBL1287853	FEDRATINIB	INHIBITOR	3	0
P36888	CHEMBL1974	Tyrosine-protein kinase receptor FLT3	SINGLE PROTEIN	CHEMBL2035187	PACRITINIB	INHIBITOR	3	0
P36888	CHEMBL1974	Tyrosine-protein kinase receptor FLT3	SINGLE PROTEIN	CHEMBL522892	DOVITINIB	INHIBITOR	3	0
P07766	CHEMBL1975	T-cell surface glycoprotein CD3 epsilon chain	SINGLE PROTEIN	CHEMBL1743053	OTELIXIZUMAB	OTHER	3	0
P07766	CHEMBL1975	T-cell surface glycoprotein CD3 epsilon chain	SINGLE PROTEIN	CHEMBL1743078	TEPLIZUMAB	OTHER	3	0
P07766	CHEMBL1975	T-cell surface glycoprotein CD3 epsilon chain	SINGLE PROTEIN	CHEMBL2108811	VISILIZUMAB	INHIBITOR	3	0
P10912	CHEMBL1976	Growth hormone receptor	SINGLE PROTEIN	CHEMBL1201620	SOMATREM	AGONIST	4	0
P10912	CHEMBL1976	Growth hormone receptor	SINGLE PROTEIN	CHEMBL1201621	SOMATROPIN	AGONIST	4	0
P10912	CHEMBL1976	Growth hormone receptor	SINGLE PROTEIN	CHEMBL1201515	PEGVISOMANT	ANTAGONIST	4	0
P11473	CHEMBL1977	Vitamin D receptor	SINGLE PROTEIN	CHEMBL1042	CHOLECALCIFEROL	AGONIST	4	0
P11473	CHEMBL1977	Vitamin D receptor	SINGLE PROTEIN	CHEMBL1536	ERGOCALCIFEROL	AGONIST	4	0
P11473	CHEMBL1977	Vitamin D receptor	SINGLE PROTEIN	CHEMBL1200666	CALCIPOTRIENE	AGONIST	4	0
P11473	CHEMBL1977	Vitamin D receptor	SINGLE PROTEIN	CHEMBL1200622	PARICALCITOL	AGONIST	4	0
P11473	CHEMBL1977	Vitamin D receptor	SINGLE PROTEIN	CHEMBL846	CALCITRIOL	AGONIST	4	0
P11473	CHEMBL1977	Vitamin D receptor	SINGLE PROTEIN	CHEMBL3544909	CALCIFEDIOL	AGONIST	4	0
P11473	CHEMBL1977	Vitamin D receptor	SINGLE PROTEIN	CHEMBL1200810	DOXERCALCIFEROL	AGONIST	4	0
P11473	CHEMBL1977	Vitamin D receptor	SINGLE PROTEIN	CHEMBL284121	ILX23-7553	AGONIST	1	0
P11473	CHEMBL1977	Vitamin D receptor	SINGLE PROTEIN	CHEMBL2105107	INECALCITOL	AGONIST	2	0
P11473	CHEMBL1977	Vitamin D receptor	SINGLE PROTEIN	CHEMBL605525	DP001	AGONIST	2	0
P11473	CHEMBL1977	Vitamin D receptor	SINGLE PROTEIN	CHEMBL2104955	BECOCALCIDIOL	AGONIST	2	0
P11473	CHEMBL1977	Vitamin D receptor	SINGLE PROTEIN	CHEMBL2105705	LUNACALCIPOL	AGONIST	2	0
P11473	CHEMBL1977	Vitamin D receptor	SINGLE PROTEIN	CHEMBL3545094	Elocalcitol	AGONIST	2	0
P11473	CHEMBL1977	Vitamin D receptor	SINGLE PROTEIN	CHEMBL1908376	SEOCALCITOL	AGONIST	3	0
P11473	CHEMBL1977	Vitamin D receptor	SINGLE PROTEIN	CHEMBL3137307	PEFCALCITOL	AGONIST	3	0
P06213	CHEMBL1981	Insulin receptor	SINGLE PROTEIN	CHEMBL1201631	INSULIN HUMAN	AGONIST	4	0
P06213	CHEMBL1981	Insulin receptor	SINGLE PROTEIN	CHEMBL1201540	INSULIN SUSP ISOPHANE RECOMBINANT HUMAN	AGONIST	4	0
P06213	CHEMBL1981	Insulin receptor	SINGLE PROTEIN	CHEMBL1201629	INSULIN PURIFIED BEEF	AGONIST	4	0
P06213	CHEMBL1981	Insulin receptor	SINGLE PROTEIN	CHEMBL1201644	INSULIN ZINC SUSP RECOMBINANT HUMAN	AGONIST	4	0
P06213	CHEMBL1981	Insulin receptor	SINGLE PROTEIN	CHEMBL1201639	INSULIN ZINC SUSP BEEF	AGONIST	4	0
P06213	CHEMBL1981	Insulin receptor	SINGLE PROTEIN	CHEMBL1201542	INSULIN ZINC SUSP EXTENDED PURIFIED BEEF	AGONIST	4	0
P06213	CHEMBL1981	Insulin receptor	SINGLE PROTEIN	CHEMBL1201543	INSULIN ZINC SUSP SEMISYNTHETIC PURIFIED HUMAN	AGONIST	4	0
P06213	CHEMBL1981	Insulin receptor	SINGLE PROTEIN	CHEMBL1201631	INSULIN HUMAN	AGONIST	4	0
P06213	CHEMBL1981	Insulin receptor	SINGLE PROTEIN	CHEMBL1201656	INSULIN SUSP ISOPHANE PURIFIED PORK	AGONIST	4	0
P06213	CHEMBL1981	Insulin receptor	SINGLE PROTEIN	CHEMBL1201653	INSULIN ZINC SUSP PURIFIED PORK	AGONIST	4	0
P06213	CHEMBL1981	Insulin receptor	SINGLE PROTEIN	CHEMBL1201635	INSULIN SUSP ISOPHANE BEEF/PORK	AGONIST	4	0
P06213	CHEMBL1981	Insulin receptor	SINGLE PROTEIN	CHEMBL1201628	INSULIN SUSP PROTAMINE ZINC BEEF/PORK	AGONIST	4	0
P06213	CHEMBL1981	Insulin receptor	SINGLE PROTEIN	CHEMBL1201630	INSULIN PURIFIED PORK	AGONIST	4	0
P06213	CHEMBL1981	Insulin receptor	SINGLE PROTEIN	CHEMBL1201545	INSULIN SUSP ISOPHANE BEEF	AGONIST	4	0
P06213	CHEMBL1981	Insulin receptor	SINGLE PROTEIN	CHEMBL1201638	INSULIN SUSP PROTAMINE ZINC PURIFIED PORK	AGONIST	4	0
P06213	CHEMBL1981	Insulin receptor	SINGLE PROTEIN	CHEMBL1201611	INSULIN LISPRO PROTAMINE RECOMBINANT	AGONIST	4	0
P06213	CHEMBL1981	Insulin receptor	SINGLE PROTEIN	CHEMBL1201634	INSULIN ZINC SUSP PURIFIED BEEF/PORK	AGONIST	4	0
P06213	CHEMBL1981	Insulin receptor	SINGLE PROTEIN	CHEMBL1201538	INSULIN LISPRO	AGONIST	4	0
P06213	CHEMBL1981	Insulin receptor	SINGLE PROTEIN	CHEMBL1201613	INSULIN GLULISINE	AGONIST	4	0
P06213	CHEMBL1981	Insulin receptor	SINGLE PROTEIN	CHEMBL1201642	INSULIN ZINC SUSP PROMPT BEEF	AGONIST	4	0
P06213	CHEMBL1981	Insulin receptor	SINGLE PROTEIN	CHEMBL1201497	INSULIN GLARGINE	AGONIST	4	0
P06213	CHEMBL1981	Insulin receptor	SINGLE PROTEIN	CHEMBL1201539	INSULIN PORK	AGONIST	4	0
P06213	CHEMBL1981	Insulin receptor	SINGLE PROTEIN	CHEMBL1201640	INSULIN ZINC SUSP EXTENDED BEEF	AGONIST	4	0
P06213	CHEMBL1981	Insulin receptor	SINGLE PROTEIN	CHEMBL1201655	INSULIN SUSP ISOPHANE PURIFIED BEEF	AGONIST	4	0
P06213	CHEMBL1981	Insulin receptor	SINGLE PROTEIN	CHEMBL1201541	INSULIN SUSP PROTAMINE ZINC PURIFIED BEEF	AGONIST	4	0
P06213	CHEMBL1981	Insulin receptor	SINGLE PROTEIN	CHEMBL1201643	INSULIN ZINC SUSP PROMPT PURIFIED PORK	AGONIST	4	0
P06213	CHEMBL1981	Insulin receptor	SINGLE PROTEIN	CHEMBL1201627	INSULIN SUSP ISOPHANE SEMISYNTHETIC PURIFIED HUMAN	AGONIST	4	0
P06213	CHEMBL1981	Insulin receptor	SINGLE PROTEIN	CHEMBL1201546	INSULIN ZINC SUSP PURIFIED BEEF	AGONIST	4	0
P06213	CHEMBL1981	Insulin receptor	SINGLE PROTEIN	CHEMBL1201641	INSULIN ZINC SUSP EXTENDED RECOMBINANT HUMAN	AGONIST	4	0
P06213	CHEMBL1981	Insulin receptor	SINGLE PROTEIN	CHEMBL1201496	INSULIN ASPART	AGONIST	4	0
P06213	CHEMBL1981	Insulin receptor	SINGLE PROTEIN	CHEMBL1201664	INSULIN ASPART PROTAMINE RECOMBINANT	AGONIST	4	0
P06213	CHEMBL1981	Insulin receptor	SINGLE PROTEIN	CHEMBL2104391	INSULIN DETEMIR	AGONIST	4	0
P06213	CHEMBL1981	Insulin receptor	SINGLE PROTEIN	CHEMBL2107869	INSULIN DEGLUDEC	AGONIST	4	0
P06213	CHEMBL1981	Insulin receptor	SINGLE PROTEIN	CHEMBL575448	BMS-754807	INHIBITOR	2	0
P06213	CHEMBL1981	Insulin receptor	SINGLE PROTEIN	CHEMBL3545156	KW-2450	INHIBITOR	2	0
P06213	CHEMBL1981	Insulin receptor	SINGLE PROTEIN	CHEMBL1091644	LINSITINIB	INHIBITOR	3	0
O14920	CHEMBL1991	Inhibitor of nuclear factor kappa B kinase beta subunit	SINGLE PROTEIN	CHEMBL3545089	IMD-0354	INHIBITOR	1	0
O14920	CHEMBL1991	Inhibitor of nuclear factor kappa B kinase beta subunit	SINGLE PROTEIN	CHEMBL129857	AS-602868	INHIBITOR	1	0
O14920	CHEMBL1991	Inhibitor of nuclear factor kappa B kinase beta subunit	SINGLE PROTEIN	CHEMBL3545265	MLN-0415	INHIBITOR	1	0
O14920	CHEMBL1991	Inhibitor of nuclear factor kappa B kinase beta subunit	SINGLE PROTEIN	CHEMBL3545147	IMD-2560	INHIBITOR	1	0
O14920	CHEMBL1991	Inhibitor of nuclear factor kappa B kinase beta subunit	SINGLE PROTEIN	CHEMBL3544945	SAR-113945	INHIBITOR	2	0
O14920	CHEMBL1991	Inhibitor of nuclear factor kappa B kinase beta subunit	SINGLE PROTEIN	CHEMBL3545168	IMD-1041	INHIBITOR	2	0
O14920	CHEMBL1991	Inhibitor of nuclear factor kappa B kinase beta subunit	SINGLE PROTEIN	CHEMBL1762621	BARDOXOLONE METHYL	INHIBITOR	3	0
Q99062	CHEMBL1996	Granulocyte colony stimulating factor receptor	SINGLE PROTEIN	CHEMBL1201567	FILGRASTIM	AGONIST	4	0
Q99062	CHEMBL1996	Granulocyte colony stimulating factor receptor	SINGLE PROTEIN	CHEMBL1201568	PEGFILGRASTIM	AGONIST	4	0
P16234	CHEMBL2007	Platelet-derived growth factor receptor alpha	SINGLE PROTEIN	CHEMBL2103851	AMUVATINIB	INHIBITOR	2	0
P00533	CHEMBL203	Epidermal growth factor receptor erbB1	SINGLE PROTEIN	CHEMBL1201827	PANITUMUMAB	INHIBITOR	4	0
P00533	CHEMBL203	Epidermal growth factor receptor erbB1	SINGLE PROTEIN	CHEMBL1201577	CETUXIMAB	INHIBITOR	4	0
P00533	CHEMBL203	Epidermal growth factor receptor erbB1	SINGLE PROTEIN	CHEMBL1079742	ERLOTINIB HYDROCHLORIDE	INHIBITOR	4	0
P00533	CHEMBL203	Epidermal growth factor receptor erbB1	SINGLE PROTEIN	CHEMBL939	GEFITINIB	INHIBITOR	4	0
P00533	CHEMBL203	Epidermal growth factor receptor erbB1	SINGLE PROTEIN	CHEMBL1201179	LAPATINIB DITOSYLATE	INHIBITOR	4	0
P00533	CHEMBL203	Epidermal growth factor receptor erbB1	SINGLE PROTEIN	CHEMBL2105712	AFATINIB DIMALEATE	INHIBITOR	4	0
P00533	CHEMBL203	Epidermal growth factor receptor erbB1	SINGLE PROTEIN	CHEMBL1743047	NECITUMUMAB	INHIBITOR	4	0
P00533	CHEMBL203	Epidermal growth factor receptor erbB1	SINGLE PROTEIN	CHEMBL1645462	AC-480	INHIBITOR	1	0
P00533	CHEMBL203	Epidermal growth factor receptor erbB1	SINGLE PROTEIN	CHEMBL3545244	Allitinib	INHIBITOR	1	0
P00533	CHEMBL203	Epidermal growth factor receptor erbB1	SINGLE PROTEIN	CHEMBL422872	AZD-4769	INHIBITOR	1	0
P00533	CHEMBL203	Epidermal growth factor receptor erbB1	SINGLE PROTEIN	CHEMBL258940	FALNIDAMOL	INHIBITOR	1	0
P00533	CHEMBL203	Epidermal growth factor receptor erbB1	SINGLE PROTEIN	CHEMBL2029988	CEP-32496	INHIBITOR	1	0
P00533	CHEMBL203	Epidermal growth factor receptor erbB1	SINGLE PROTEIN	CHEMBL598797	CUDC-101	INHIBITOR	1	0
P00533	CHEMBL203	Epidermal growth factor receptor erbB1	SINGLE PROTEIN	CHEMBL3545430	HM-61713	INHIBITOR	1	0
P00533	CHEMBL203	Epidermal growth factor receptor erbB1	SINGLE PROTEIN	CHEMBL3545180	Theliatinib	INHIBITOR	1	0
P00533	CHEMBL203	Epidermal growth factor receptor erbB1	SINGLE PROTEIN	CHEMBL3545121	Epitinib	INHIBITOR	1	0
P00533	CHEMBL203	Epidermal growth factor receptor erbB1	SINGLE PROTEIN	CHEMBL3545133	JNJ-26483327	INHIBITOR	1	0
P00533	CHEMBL203	Epidermal growth factor receptor erbB1	SINGLE PROTEIN	CHEMBL3545002	MP-412	INHIBITOR	1	0
P00533	CHEMBL203	Epidermal growth factor receptor erbB1	SINGLE PROTEIN	CHEMBL3545196	PD-0166285	INHIBITOR	1	0
P00533	CHEMBL203	Epidermal growth factor receptor erbB1	SINGLE PROTEIN	CHEMBL1963502	PKI-166	INHIBITOR	1	0
P00533	CHEMBL203	Epidermal growth factor receptor erbB1	SINGLE PROTEIN	CHEMBL3545200	S-222611	INHIBITOR	1	0
P00533	CHEMBL203	Epidermal growth factor receptor erbB1	SINGLE PROTEIN	CHEMBL1614725	TAK-285	INHIBITOR	1	0
P00533	CHEMBL203	Epidermal growth factor receptor erbB1	SINGLE PROTEIN	CHEMBL3545088	Puquitinib	INHIBITOR	1	0
P00533	CHEMBL203	Epidermal growth factor receptor erbB1	SINGLE PROTEIN	CHEMBL3544956	Pyrotinib	INHIBITOR	1	0
P00533	CHEMBL203	Epidermal growth factor receptor erbB1	SINGLE PROTEIN	CHEMBL587723	AEE-788	INHIBITOR	2	0
P00533	CHEMBL203	Epidermal growth factor receptor erbB1	SINGLE PROTEIN	CHEMBL3545311	BRIGATINIB	INHIBITOR	3	0
P00533	CHEMBL203	Epidermal growth factor receptor erbB1	SINGLE PROTEIN	CHEMBL2103842	VARLITINIB	INHIBITOR	2	0
P00533	CHEMBL203	Epidermal growth factor receptor erbB1	SINGLE PROTEIN	CHEMBL2408045	SAPITINIB	INHIBITOR	2	0
P00533	CHEMBL203	Epidermal growth factor receptor erbB1	SINGLE PROTEIN	CHEMBL3545396	BMS-690514	INHIBITOR	2	0
P00533	CHEMBL203	Epidermal growth factor receptor erbB1	SINGLE PROTEIN	CHEMBL3545308	ROCILETINIB	INHIBITOR	3	0
P00533	CHEMBL203	Epidermal growth factor receptor erbB1	SINGLE PROTEIN	CHEMBL607707	PELITINIB	INHIBITOR	2	0
P00533	CHEMBL203	Epidermal growth factor receptor erbB1	SINGLE PROTEIN	CHEMBL3544983	TESEVATINIB	INHIBITOR	2	0
P00533	CHEMBL203	Epidermal growth factor receptor erbB1	SINGLE PROTEIN	CHEMBL3545234	EGF816	INHIBITOR	2	0
P00533	CHEMBL203	Epidermal growth factor receptor erbB1	SINGLE PROTEIN	CHEMBL3353410	OSIMERTINIB	INHIBITOR	4	0
P00533	CHEMBL203	Epidermal growth factor receptor erbB1	SINGLE PROTEIN	CHEMBL545315	CANERTINIB DIHYDROCHLORIDE	INHIBITOR	3	0
P00533	CHEMBL203	Epidermal growth factor receptor erbB1	SINGLE PROTEIN	CHEMBL180022	NERATINIB	INHIBITOR	3	0
P00533	CHEMBL203	Epidermal growth factor receptor erbB1	SINGLE PROTEIN	CHEMBL2105719	DACOMITINIB HYDRATE	INHIBITOR	3	0
P00533	CHEMBL203	Epidermal growth factor receptor erbB1	SINGLE PROTEIN	CHEMBL3545235	Simotinib	INHIBITOR	3	0
P00533	CHEMBL203	Epidermal growth factor receptor erbB1	SINGLE PROTEIN	CHEMBL2107861	ZALUTUMUMAB	ANTAGONIST	3	0
P04150	CHEMBL2034	Glucocorticoid receptor	SINGLE PROTEIN	CHEMBL635	PREDNISONE	AGONIST	4	0
P04150	CHEMBL2034	Glucocorticoid receptor	SINGLE PROTEIN	CHEMBL1200845	HALCINONIDE	AGONIST	4	0
P04150	CHEMBL2034	Glucocorticoid receptor	SINGLE PROTEIN	CHEMBL1201173	MEDRYSONE	AGONIST	4	0
P04150	CHEMBL2034	Glucocorticoid receptor	SINGLE PROTEIN	CHEMBL1201749	DIFLUPREDNATE	AGONIST	4	0
P04150	CHEMBL2034	Glucocorticoid receptor	SINGLE PROTEIN	CHEMBL632	BETAMETHASONE	AGONIST	4	0
P04150	CHEMBL2034	Glucocorticoid receptor	SINGLE PROTEIN	CHEMBL389621	HYDROCORTISONE	AGONIST	4	0
P04150	CHEMBL2034	Glucocorticoid receptor	SINGLE PROTEIN	CHEMBL1504	TRIAMCINOLONE ACETONIDE	AGONIST	4	0
P04150	CHEMBL2034	Glucocorticoid receptor	SINGLE PROTEIN	CHEMBL1549	HYDROCORTISONE CYPIONATE	AGONIST	4	0
P04150	CHEMBL2034	Glucocorticoid receptor	SINGLE PROTEIN	CHEMBL1159650	CLOBETASOL PROPIONATE	AGONIST	4	0
P04150	CHEMBL2034	Glucocorticoid receptor	SINGLE PROTEIN	CHEMBL1200495	HYDROCORTISONE SODIUM SUCCINATE	AGONIST	4	0
P04150	CHEMBL2034	Glucocorticoid receptor	SINGLE PROTEIN	CHEMBL1200600	FLUOROMETHOLONE	AGONIST	4	0
P04150	CHEMBL2034	Glucocorticoid receptor	SINGLE PROTEIN	CHEMBL1200635	HYDROCORTAMATE HYDROCHLORIDE	AGONIST	4	0
P04150	CHEMBL2034	Glucocorticoid receptor	SINGLE PROTEIN	CHEMBL1200762	BETAMETHASONE SODIUM PHOSPHATE	AGONIST	4	0
P04150	CHEMBL2034	Glucocorticoid receptor	SINGLE PROTEIN	CHEMBL1200865	LOTEPREDNOL ETABONATE	AGONIST	4	0
P04150	CHEMBL2034	Glucocorticoid receptor	SINGLE PROTEIN	CHEMBL1200909	PREDNISOLONE TEBUTATE	AGONIST	4	0
P04150	CHEMBL2034	Glucocorticoid receptor	SINGLE PROTEIN	CHEMBL131	PREDNISOLONE	AGONIST	4	0
P04150	CHEMBL2034	Glucocorticoid receptor	SINGLE PROTEIN	CHEMBL1512	FLUNISOLIDE	AGONIST	4	0
P04150	CHEMBL2034	Glucocorticoid receptor	SINGLE PROTEIN	CHEMBL1200342	PARAMETHASONE ACETATE	AGONIST	4	0
P04150	CHEMBL2034	Glucocorticoid receptor	SINGLE PROTEIN	CHEMBL1200384	BETAMETHASONE DIPROPIONATE	AGONIST	4	0
P04150	CHEMBL2034	Glucocorticoid receptor	SINGLE PROTEIN	CHEMBL1200538	BETAMETHASONE ACETATE	AGONIST	4	0
P04150	CHEMBL2034	Glucocorticoid receptor	SINGLE PROTEIN	CHEMBL1200637	DEXAMETHASONE SODIUM PHOSPHATE	AGONIST	4	0
P04150	CHEMBL2034	Glucocorticoid receptor	SINGLE PROTEIN	CHEMBL1201081	METHYLPREDNISOLONE SODIUM SUCCINATE	AGONIST	4	0
P04150	CHEMBL2034	Glucocorticoid receptor	SINGLE PROTEIN	CHEMBL1201109	DESONIDE	AGONIST	4	0
P04150	CHEMBL2034	Glucocorticoid receptor	SINGLE PROTEIN	CHEMBL1200386	PREDNICARBATE	AGONIST	4	0
P04150	CHEMBL2034	Glucocorticoid receptor	SINGLE PROTEIN	CHEMBL1200500	BECLOMETHASONE DIPROPIONATE	AGONIST	4	0
P04150	CHEMBL2034	Glucocorticoid receptor	SINGLE PROTEIN	CHEMBL1200545	DIFLORASONE DIACETATE	AGONIST	4	0
P04150	CHEMBL2034	Glucocorticoid receptor	SINGLE PROTEIN	CHEMBL1200877	FLUMETHASONE PIVALATE	AGONIST	4	0
P04150	CHEMBL2034	Glucocorticoid receptor	SINGLE PROTEIN	CHEMBL1200908	HALOBETASOL PROPIONATE	AGONIST	4	0
P04150	CHEMBL2034	Glucocorticoid receptor	SINGLE PROTEIN	CHEMBL1200968	HYDROCORTISONE SODIUM PHOSPHATE	AGONIST	4	0
P04150	CHEMBL2034	Glucocorticoid receptor	SINGLE PROTEIN	CHEMBL1201064	FLUOROMETHOLONE ACETATE	AGONIST	4	0
P04150	CHEMBL2034	Glucocorticoid receptor	SINGLE PROTEIN	CHEMBL650	METHYLPREDNISOLONE	AGONIST	4	0
P04150	CHEMBL2034	Glucocorticoid receptor	SINGLE PROTEIN	CHEMBL1451	TRIAMCINOLONE	AGONIST	4	0
P04150	CHEMBL2034	Glucocorticoid receptor	SINGLE PROTEIN	CHEMBL1501	FLUOCINONIDE	AGONIST	4	0
P04150	CHEMBL2034	Glucocorticoid receptor	SINGLE PROTEIN	CHEMBL1676	FLUTICASONE FUROATE	AGONIST	4	0
P04150	CHEMBL2034	Glucocorticoid receptor	SINGLE PROTEIN	CHEMBL1766	DESOXIMETASONE	AGONIST	4	0
P04150	CHEMBL2034	Glucocorticoid receptor	SINGLE PROTEIN	CHEMBL1200376	BETAMETHASONE BENZOATE	AGONIST	4	0
P04150	CHEMBL2034	Glucocorticoid receptor	SINGLE PROTEIN	CHEMBL1200449	TRIAMCINOLONE DIACETATE	AGONIST	4	0
P04150	CHEMBL2034	Glucocorticoid receptor	SINGLE PROTEIN	CHEMBL1200562	HYDROCORTISONE VALERATE	AGONIST	4	0
P04150	CHEMBL2034	Glucocorticoid receptor	SINGLE PROTEIN	CHEMBL1200732	AMCINONIDE	AGONIST	4	0
P04150	CHEMBL2034	Glucocorticoid receptor	SINGLE PROTEIN	CHEMBL1200989	ALCLOMETASONE DIPROPIONATE	AGONIST	4	0
P04150	CHEMBL2034	Glucocorticoid receptor	SINGLE PROTEIN	CHEMBL1201014	PREDNISOLONE SODIUM PHOSPHATE	AGONIST	4	0
P04150	CHEMBL2034	Glucocorticoid receptor	SINGLE PROTEIN	CHEMBL1091	HYDROCORTISONE ACETATE	AGONIST	4	0
P04150	CHEMBL2034	Glucocorticoid receptor	SINGLE PROTEIN	CHEMBL1161	MOMETASONE FUROATE	AGONIST	4	0
P04150	CHEMBL2034	Glucocorticoid receptor	SINGLE PROTEIN	CHEMBL1651	DEXAMETHASONE ACETATE	AGONIST	4	0
P04150	CHEMBL2034	Glucocorticoid receptor	SINGLE PROTEIN	CHEMBL1683	HYDROCORTISONE BUTYRATE	AGONIST	4	0
P04150	CHEMBL2034	Glucocorticoid receptor	SINGLE PROTEIN	CHEMBL1200774	FLUPREDNISOLONE	AGONIST	4	0
P04150	CHEMBL2034	Glucocorticoid receptor	SINGLE PROTEIN	CHEMBL1200878	TRIAMCINOLONE HEXACETONIDE	AGONIST	4	0
P04150	CHEMBL2034	Glucocorticoid receptor	SINGLE PROTEIN	CHEMBL1200975	CLOCORTOLONE PIVALATE	AGONIST	4	0
P04150	CHEMBL2034	Glucocorticoid receptor	SINGLE PROTEIN	CHEMBL1201148	MEPREDNISONE	AGONIST	4	0
P04150	CHEMBL2034	Glucocorticoid receptor	SINGLE PROTEIN	CHEMBL2040682	CICLESONIDE	AGONIST	4	0
P04150	CHEMBL2034	Glucocorticoid receptor	SINGLE PROTEIN	CHEMBL989	FLUOCINOLONE ACETONIDE	AGONIST	4	0
P04150	CHEMBL2034	Glucocorticoid receptor	SINGLE PROTEIN	CHEMBL1152	PREDNISOLONE ACETATE	AGONIST	4	0
P04150	CHEMBL2034	Glucocorticoid receptor	SINGLE PROTEIN	CHEMBL1370	BUDESONIDE	AGONIST	4	0
P04150	CHEMBL2034	Glucocorticoid receptor	SINGLE PROTEIN	CHEMBL384467	DEXAMETHASONE	AGONIST	4	0
P04150	CHEMBL2034	Glucocorticoid receptor	SINGLE PROTEIN	CHEMBL1497	BETAMETHASONE VALERATE	AGONIST	4	0
P04150	CHEMBL2034	Glucocorticoid receptor	SINGLE PROTEIN	CHEMBL1650	CORTISONE ACETATE	AGONIST	4	0
P04150	CHEMBL2034	Glucocorticoid receptor	SINGLE PROTEIN	CHEMBL1200617	RIMEXOLONE	AGONIST	4	0
P04150	CHEMBL2034	Glucocorticoid receptor	SINGLE PROTEIN	CHEMBL1200844	METHYLPREDNISOLONE ACETATE	AGONIST	4	0
P04150	CHEMBL2034	Glucocorticoid receptor	SINGLE PROTEIN	CHEMBL1200953	HYDROCORTISONE PROBUTATE	AGONIST	4	0
P04150	CHEMBL2034	Glucocorticoid receptor	SINGLE PROTEIN	CHEMBL1201012	FLURANDRENOLIDE	AGONIST	4	0
P04150	CHEMBL2034	Glucocorticoid receptor	SINGLE PROTEIN	CHEMBL1473	FLUTICASONE PROPIONATE	AGONIST	4	0
P04150	CHEMBL2034	Glucocorticoid receptor	SINGLE PROTEIN	CHEMBL1276308	MIFEPRISTONE	ANTAGONIST	4	0
P04150	CHEMBL2034	Glucocorticoid receptor	SINGLE PROTEIN	CHEMBL271220	CORT 108297	ANTAGONIST	1	0
P04150	CHEMBL2034	Glucocorticoid receptor	SINGLE PROTEIN	CHEMBL3544957	CORT 125134	ANTAGONIST	1	0
P04150	CHEMBL2034	Glucocorticoid receptor	SINGLE PROTEIN	CHEMBL3137304	DAGROCORAT	MODULATOR	2	0
P04150	CHEMBL2034	Glucocorticoid receptor	SINGLE PROTEIN	CHEMBL3545391	ORG-34517	ANTAGONIST	2	0
P04150	CHEMBL2034	Glucocorticoid receptor	SINGLE PROTEIN	CHEMBL3137316	FOSDAGROCORAT	MODULATOR	2	0
P04150	CHEMBL2034	Glucocorticoid receptor	SINGLE PROTEIN	CHEMBL2103876	MAPRACORAT	AGONIST	3	0
P07949	CHEMBL2041	Tyrosine-protein kinase receptor RET	SINGLE PROTEIN	CHEMBL1946170	REGORAFENIB	INHIBITOR	4	0
P07949	CHEMBL2041	Tyrosine-protein kinase receptor RET	SINGLE PROTEIN	CHEMBL1200485	SORAFENIB TOSYLATE	INHIBITOR	4	0
P07949	CHEMBL2041	Tyrosine-protein kinase receptor RET	SINGLE PROTEIN	CHEMBL1567	SUNITINIB MALATE	INHIBITOR	4	0
P07949	CHEMBL2041	Tyrosine-protein kinase receptor RET	SINGLE PROTEIN	CHEMBL24828	VANDETANIB	INHIBITOR	4	0
P07949	CHEMBL2041	Tyrosine-protein kinase receptor RET	SINGLE PROTEIN	CHEMBL3707320	ALECTINIB HYDROCHLORIDE	INHIBITOR	4	0
P07949	CHEMBL2041	Tyrosine-protein kinase receptor RET	SINGLE PROTEIN	CHEMBL574738	AST-487	INHIBITOR	1	0
P07949	CHEMBL2041	Tyrosine-protein kinase receptor RET	SINGLE PROTEIN	CHEMBL2029988	CEP-32496	INHIBITOR	1	0
P07949	CHEMBL2041	Tyrosine-protein kinase receptor RET	SINGLE PROTEIN	CHEMBL3545332	CEP-2563	INHIBITOR	1	0
P07949	CHEMBL2041	Tyrosine-protein kinase receptor RET	SINGLE PROTEIN	CHEMBL576982	QUIZARTINIB	INHIBITOR	3	0
P07949	CHEMBL2041	Tyrosine-protein kinase receptor RET	SINGLE PROTEIN	CHEMBL603469	LESTAURTINIB	INHIBITOR	3	0
P07949	CHEMBL2041	Tyrosine-protein kinase receptor RET	SINGLE PROTEIN	CHEMBL572881	MOTESANIB	INHIBITOR	3	0
Q96RI1	CHEMBL2047	Bile acid receptor FXR	SINGLE PROTEIN	CHEMBL1551	URSODIOL	AGONIST	4	0
Q96RI1	CHEMBL2047	Bile acid receptor FXR	SINGLE PROTEIN	CHEMBL240597	CHENODIOL	AGONIST	4	0
Q96RI1	CHEMBL2047	Bile acid receptor FXR	SINGLE PROTEIN	CHEMBL3545113	Px-102	AGONIST	1	0
Q96RI1	CHEMBL2047	Bile acid receptor FXR	SINGLE PROTEIN	CHEMBL454138	TUROFEXORATE ISOPROPYL	AGONIST	1	0
Q96RI1	CHEMBL2047	Bile acid receptor FXR	SINGLE PROTEIN	CHEMBL566315	OBETICHOLIC ACID	AGONIST	4	0
Q96RI1	CHEMBL2047	Bile acid receptor FXR	SINGLE PROTEIN	CHEMBL566315	OBETICHOLIC ACID	AGONIST	4	0
P10276	CHEMBL2055	Retinoic acid receptor alpha	SINGLE PROTEIN	CHEMBL107430	NRX195183	AGONIST	2	0
P03372	CHEMBL206	Estrogen receptor alpha	SINGLE PROTEIN	CHEMBL1201477	POLYESTRADIOL PHOSPHATE	AGONIST	4	0
P03372	CHEMBL206	Estrogen receptor alpha	SINGLE PROTEIN	CHEMBL786	TAMOXIFEN CITRATE	MODULATOR	4	0
P03372	CHEMBL206	Estrogen receptor alpha	SINGLE PROTEIN	CHEMBL1405	ESTRONE	AGONIST	4	0
P03372	CHEMBL206	Estrogen receptor alpha	SINGLE PROTEIN	CHEMBL135	ESTRADIOL	AGONIST	4	0
P03372	CHEMBL206	Estrogen receptor alpha	SINGLE PROTEIN	CHEMBL1200430	ESTRADIOL ACETATE	AGONIST	4	0
P03372	CHEMBL206	Estrogen receptor alpha	SINGLE PROTEIN	CHEMBL1511	ESTRADIOL VALERATE	AGONIST	4	0
P03372	CHEMBL206	Estrogen receptor alpha	SINGLE PROTEIN	CHEMBL3185958	CLOMIPHENE CITRATE	MODULATOR	4	0
P03372	CHEMBL206	Estrogen receptor alpha	SINGLE PROTEIN	CHEMBL691	ETHINYL ESTRADIOL	AGONIST	4	0
P03372	CHEMBL206	Estrogen receptor alpha	SINGLE PROTEIN	CHEMBL1018	DIENESTROL	AGONIST	4	0
P03372	CHEMBL206	Estrogen receptor alpha	SINGLE PROTEIN	CHEMBL1200973	ESTRADIOL CYPIONATE	AGONIST	4	0
P03372	CHEMBL206	Estrogen receptor alpha	SINGLE PROTEIN	CHEMBL1200980	ESTROPIPATE	AGONIST	4	0
P03372	CHEMBL206	Estrogen receptor alpha	SINGLE PROTEIN	CHEMBL1201151	MESTRANOL	AGONIST	4	0
P03372	CHEMBL206	Estrogen receptor alpha	SINGLE PROTEIN	CHEMBL411	DIETHYLSTILBESTROL	AGONIST	4	1
P03372	CHEMBL206	Estrogen receptor alpha	SINGLE PROTEIN	CHEMBL3545210	SR16234	ANTAGONIST	2	0
P03372	CHEMBL206	Estrogen receptor alpha	SINGLE PROTEIN	CHEMBL3545015	RAD1901	DEGRADER	2	0
P03372	CHEMBL206	Estrogen receptor alpha	SINGLE PROTEIN	CHEMBL3545390	GDC-0810	ANTAGONIST	2	0
P03372	CHEMBL206	Estrogen receptor alpha	SINGLE PROTEIN	CHEMBL3545017	GTx-758	AGONIST	2	0
P19793	CHEMBL2061	Retinoid X receptor alpha	SINGLE PROTEIN	CHEMBL1716091	SDX-101	MODULATOR	2	0
P07947	CHEMBL2073	Tyrosine-protein kinase YES	SINGLE PROTEIN	CHEMBL3545133	JNJ-26483327	INHIBITOR	1	0
P06401	CHEMBL208	Progesterone receptor	SINGLE PROTEIN	CHEMBL1387	NORETHYNODREL	AGONIST	4	0
P06401	CHEMBL208	Progesterone receptor	SINGLE PROTEIN	CHEMBL1531	ETONOGESTREL	AGONIST	4	0
P06401	CHEMBL208	Progesterone receptor	SINGLE PROTEIN	CHEMBL1201139	MEGESTROL ACETATE	AGONIST	4	0
P06401	CHEMBL208	Progesterone receptor	SINGLE PROTEIN	CHEMBL1201146	NORETHINDRONE ACETATE	AGONIST	4	0
P06401	CHEMBL208	Progesterone receptor	SINGLE PROTEIN	CHEMBL717	MEDROXYPROGESTERONE ACETATE	AGONIST	4	0
P06401	CHEMBL208	Progesterone receptor	SINGLE PROTEIN	CHEMBL1162	NORETHINDRONE	AGONIST	4	0
P06401	CHEMBL208	Progesterone receptor	SINGLE PROTEIN	CHEMBL1200848	HYDROXYPROGESTERONE CAPROATE	AGONIST	4	0
P06401	CHEMBL208	Progesterone receptor	SINGLE PROTEIN	CHEMBL1200853	DYDROGESTERONE	AGONIST	4	0
P06401	CHEMBL208	Progesterone receptor	SINGLE PROTEIN	CHEMBL103	PROGESTERONE	AGONIST	4	0
P06401	CHEMBL208	Progesterone receptor	SINGLE PROTEIN	CHEMBL2107797	NORGESTREL	AGONIST	4	0
P06401	CHEMBL208	Progesterone receptor	SINGLE PROTEIN	CHEMBL1200934	NORGESTIMATE	AGONIST	4	0
P06401	CHEMBL208	Progesterone receptor	SINGLE PROTEIN	CHEMBL1389	LEVONORGESTREL	AGONIST	4	0
P06401	CHEMBL208	Progesterone receptor	SINGLE PROTEIN	CHEMBL1533	DESOGESTREL	AGONIST	4	0
P06401	CHEMBL208	Progesterone receptor	SINGLE PROTEIN	CHEMBL260538	ULIPRISTAL ACETATE	MODULATOR	4	0
P06401	CHEMBL208	Progesterone receptor	SINGLE PROTEIN	CHEMBL1200807	NORELGESTROMIN	AGONIST	4	0
P06401	CHEMBL208	Progesterone receptor	SINGLE PROTEIN	CHEMBL1200624	ETHYNODIOL DIACETATE	AGONIST	4	0
P06401	CHEMBL208	Progesterone receptor	SINGLE PROTEIN	CHEMBL1276308	MIFEPRISTONE	ANTAGONIST	4	0
P06401	CHEMBL208	Progesterone receptor	SINGLE PROTEIN	CHEMBL1509	DROSPIRENONE	AGONIST	4	0
P06401	CHEMBL208	Progesterone receptor	SINGLE PROTEIN	CHEMBL1479	DANAZOL	AGONIST	4	0
P06401	CHEMBL208	Progesterone receptor	SINGLE PROTEIN	CHEMBL3545239	PF-05019702	ANTAGONIST	1	0
P06401	CHEMBL208	Progesterone receptor	SINGLE PROTEIN	CHEMBL146032	LONAPRISAN	ANTAGONIST	2	0
P06401	CHEMBL208	Progesterone receptor	SINGLE PROTEIN	CHEMBL2105694	TELAPRISTONE ACETATE	MODULATOR	3	0
P06401	CHEMBL208	Progesterone receptor	SINGLE PROTEIN	CHEMBL1908373	ONAPRISTONE	ANTAGONIST	2	0
P06401	CHEMBL208	Progesterone receptor	SINGLE PROTEIN	CHEMBL267431	ASOPRISNIL	MODULATOR	3	0
P11274	CHEMBL2096618	Bcr/Abl fusion protein	CHIMERIC PROTEIN	CHEMBL2105708	PONATINIB HYDROCHLORIDE	INHIBITOR	4	0
P07550	CHEMBL210	Beta-2 adrenergic receptor	SINGLE PROTEIN	CHEMBL1084172	VILANTEROL TRIFENATATE	AGONIST	4	0
P07550	CHEMBL210	Beta-2 adrenergic receptor	SINGLE PROTEIN	CHEMBL714	ALBUTEROL	AGONIST	4	0
P07550	CHEMBL210	Beta-2 adrenergic receptor	SINGLE PROTEIN	CHEMBL1200444	PIRBUTEROL ACETATE	AGONIST	4	0
P07550	CHEMBL210	Beta-2 adrenergic receptor	SINGLE PROTEIN	CHEMBL1200893	PROTOKYLOL HYDROCHLORIDE	AGONIST	4	0
P07550	CHEMBL210	Beta-2 adrenergic receptor	SINGLE PROTEIN	CHEMBL1201061	LEVALBUTEROL HYDROCHLORIDE	AGONIST	4	0
P07550	CHEMBL210	Beta-2 adrenergic receptor	SINGLE PROTEIN	CHEMBL1951071	ARFORMOTEROL TARTRATE	AGONIST	4	0
P07550	CHEMBL210	Beta-2 adrenergic receptor	SINGLE PROTEIN	CHEMBL1200405	BITOLTEROL MESYLATE	AGONIST	4	0
P07550	CHEMBL210	Beta-2 adrenergic receptor	SINGLE PROTEIN	CHEMBL1082607	SALMETEROL XINAFOATE	AGONIST	4	0
P07550	CHEMBL210	Beta-2 adrenergic receptor	SINGLE PROTEIN	CHEMBL1201160	RITODRINE HYDROCHLORIDE	AGONIST	4	0
P07550	CHEMBL210	Beta-2 adrenergic receptor	SINGLE PROTEIN	CHEMBL1789842	INDACATEROL MALEATE	AGONIST	4	0
P07550	CHEMBL210	Beta-2 adrenergic receptor	SINGLE PROTEIN	CHEMBL1160544	TERBUTALINE SULFATE	AGONIST	4	0
P07550	CHEMBL210	Beta-2 adrenergic receptor	SINGLE PROTEIN	CHEMBL2062258	LEVALBUTEROL TARTRATE	AGONIST	4	0
P07550	CHEMBL210	Beta-2 adrenergic receptor	SINGLE PROTEIN	CHEMBL2303638	FORMOTEROL FUMARATE DIHYDRATE	AGONIST	4	0
P07550	CHEMBL210	Beta-2 adrenergic receptor	SINGLE PROTEIN	CHEMBL1200812	METAPROTERENOL SULFATE	AGONIST	4	0
P07550	CHEMBL210	Beta-2 adrenergic receptor	SINGLE PROTEIN	CHEMBL1201026	ALBUTEROL SULFATE	AGONIST	4	0
P07550	CHEMBL210	Beta-2 adrenergic receptor	SINGLE PROTEIN	CHEMBL1201153	ISOETHARINE MESYLATE	AGONIST	4	0
P07550	CHEMBL210	Beta-2 adrenergic receptor	SINGLE PROTEIN	CHEMBL1200947	METIPRANOLOL HYDROCHLORIDE	ANTAGONIST	4	1	Uveitis	1990
P07550	CHEMBL210	Beta-2 adrenergic receptor	SINGLE PROTEIN	CHEMBL649	NADOLOL	ANTAGONIST	4	0
P07550	CHEMBL210	Beta-2 adrenergic receptor	SINGLE PROTEIN	CHEMBL1201731	NEBIVOLOL HYDROCHLORIDE	ANTAGONIST	4	0
P07550	CHEMBL210	Beta-2 adrenergic receptor	SINGLE PROTEIN	CHEMBL1200745	OXPRENOLOL HYDROCHLORIDE	ANTAGONIST	4	0
P07550	CHEMBL210	Beta-2 adrenergic receptor	SINGLE PROTEIN	CHEMBL1200363	PENBUTOLOL SULFATE	ANTAGONIST	4	0
P07550	CHEMBL210	Beta-2 adrenergic receptor	SINGLE PROTEIN	CHEMBL1201063	PROPAFENONE HYDROCHLORIDE	ANTAGONIST	4	0
P07550	CHEMBL210	Beta-2 adrenergic receptor	SINGLE PROTEIN	CHEMBL1671	PROPRANOLOL HYDROCHLORIDE	ANTAGONIST	4	0
P07550	CHEMBL210	Beta-2 adrenergic receptor	SINGLE PROTEIN	CHEMBL500	PINDOLOL	PARTIAL AGONIST	4	0
P07550	CHEMBL210	Beta-2 adrenergic receptor	SINGLE PROTEIN	CHEMBL1700	SOTALOL HYDROCHLORIDE	ANTAGONIST	4	0
P07550	CHEMBL210	Beta-2 adrenergic receptor	SINGLE PROTEIN	CHEMBL1200920	ISOETHARINE HYDROCHLORIDE	AGONIST	4	0
P07550	CHEMBL210	Beta-2 adrenergic receptor	SINGLE PROTEIN	CHEMBL1201177	LEVOBUNOLOL HYDROCHLORIDE	ANTAGONIST	4	0
P07550	CHEMBL210	Beta-2 adrenergic receptor	SINGLE PROTEIN	CHEMBL1200870	TIMOLOL MALEATE	ANTAGONIST	4	0
P07550	CHEMBL210	Beta-2 adrenergic receptor	SINGLE PROTEIN	CHEMBL499	TIMOLOL	ANTAGONIST	4	0
P07550	CHEMBL210	Beta-2 adrenergic receptor	SINGLE PROTEIN	CHEMBL1200418	DOBUTAMINE HYDROCHLORIDE	AGONIST	4	0
P07550	CHEMBL210	Beta-2 adrenergic receptor	SINGLE PROTEIN	CHEMBL1201115	ESMOLOL HYDROCHLORIDE	ANTAGONIST	4	1	Increased risk of medication errors resulting in serious adverse events, including deaths	2007
P07550	CHEMBL210	Beta-2 adrenergic receptor	SINGLE PROTEIN	CHEMBL2303638	FORMOTEROL FUMARATE DIHYDRATE	AGONIST	4	0
P07550	CHEMBL210	Beta-2 adrenergic receptor	SINGLE PROTEIN	CHEMBL2105743	OLODATEROL HYDROCHLORIDE	AGONIST	4	0
P07550	CHEMBL210	Beta-2 adrenergic receptor	SINGLE PROTEIN	CHEMBL3545087	GSK159802	AGONIST	1	0
P07550	CHEMBL210	Beta-2 adrenergic receptor	SINGLE PROTEIN	CHEMBL3545272	LAS190792	AGONIST	1	0
P07550	CHEMBL210	Beta-2 adrenergic receptor	SINGLE PROTEIN	CHEMBL1940832	MILVETEROL	AGONIST	2	0
P07550	CHEMBL210	Beta-2 adrenergic receptor	SINGLE PROTEIN	CHEMBL2012520	LY377604	ANTAGONIST	2	0
P07550	CHEMBL210	Beta-2 adrenergic receptor	SINGLE PROTEIN	CHEMBL3039518	BATEFENTEROL	AGONIST	2	0
P07550	CHEMBL210	Beta-2 adrenergic receptor	SINGLE PROTEIN	CHEMBL3039530	ABEDITEROL	AGONIST	2	0
P07550	CHEMBL210	Beta-2 adrenergic receptor	SINGLE PROTEIN	CHEMBL3545103	AZD3199	AGONIST	2	0
P07550	CHEMBL210	Beta-2 adrenergic receptor	SINGLE PROTEIN	CHEMBL2218893	BEDORADRINE SULFATE	AGONIST	2	0
P07550	CHEMBL210	Beta-2 adrenergic receptor	SINGLE PROTEIN	CHEMBL1094785	CARMOTEROL	AGONIST	2	0
P61073	CHEMBL2107	C-X-C chemokine receptor type 4	SINGLE PROTEIN	CHEMBL18442	PLERIXAFOR	PARTIAL AGONIST	4	0
P61073	CHEMBL2107	C-X-C chemokine receptor type 4	SINGLE PROTEIN	CHEMBL3545330	MSX-122	ANTAGONIST	1	0
P61073	CHEMBL2107	C-X-C chemokine receptor type 4	SINGLE PROTEIN	CHEMBL3545224	Burixafor	ANTAGONIST	2	0
P61073	CHEMBL2107	C-X-C chemokine receptor type 4	SINGLE PROTEIN	CHEMBL3545348	BKT140	ANTAGONIST	2	0
P61073	CHEMBL2107	C-X-C chemokine receptor type 4	SINGLE PROTEIN	CHEMBL3545105	POL6326	ANTAGONIST	2	0
P61073	CHEMBL2107	C-X-C chemokine receptor type 4	SINGLE PROTEIN	CHEMBL3544949	CTCE-9908	ANTAGONIST	2	0
P52333	CHEMBL2148	Tyrosine-protein kinase JAK3	SINGLE PROTEIN	CHEMBL3545284	Cerdulatinib	INHIBITOR	2	0
P52333	CHEMBL2148	Tyrosine-protein kinase JAK3	SINGLE PROTEIN	CHEMBL3545382	R-348	INHIBITOR	1	0
P52333	CHEMBL2148	Tyrosine-protein kinase JAK3	SINGLE PROTEIN	CHEMBL2106468	TRICETAMIDE	INHIBITOR	1	0
P52333	CHEMBL2148	Tyrosine-protein kinase JAK3	SINGLE PROTEIN	CHEMBL405130	WHI-P131	INHIBITOR	1	0
P52333	CHEMBL2148	Tyrosine-protein kinase JAK3	SINGLE PROTEIN	CHEMBL495727	AT-9283	INHIBITOR	2	0
P52333	CHEMBL2148	Tyrosine-protein kinase JAK3	SINGLE PROTEIN	CHEMBL3545159	R-333	INHIBITOR	2	0
P52333	CHEMBL2148	Tyrosine-protein kinase JAK3	SINGLE PROTEIN	CHEMBL3039513	DECERNOTINIB	INHIBITOR	2	0
P49137	CHEMBL2208	MAP kinase-activated protein kinase 2	SINGLE PROTEIN	CHEMBL3544960	AT-13148	INHIBITOR	1	0
P30556	CHEMBL227	Type-1 angiotensin II receptor	SINGLE PROTEIN	CHEMBL2103795	AZILSARTAN KAMEDOXOMIL	ANTAGONIST	4	0
P30556	CHEMBL227	Type-1 angiotensin II receptor	SINGLE PROTEIN	CHEMBL995	LOSARTAN POTASSIUM	ANTAGONIST	4	0
P30556	CHEMBL227	Type-1 angiotensin II receptor	SINGLE PROTEIN	CHEMBL1513	IRBESARTAN	ANTAGONIST	4	0
P30556	CHEMBL227	Type-1 angiotensin II receptor	SINGLE PROTEIN	CHEMBL1069	VALSARTAN	ANTAGONIST	4	0
P30556	CHEMBL227	Type-1 angiotensin II receptor	SINGLE PROTEIN	CHEMBL1200670	SARALASIN ACETATE	ANTAGONIST	4	0
P30556	CHEMBL227	Type-1 angiotensin II receptor	SINGLE PROTEIN	CHEMBL1200692	OLMESARTAN MEDOXOMIL	ANTAGONIST	4	0
P30556	CHEMBL227	Type-1 angiotensin II receptor	SINGLE PROTEIN	CHEMBL1014	CANDESARTAN CILEXETIL	ANTAGONIST	4	0
P30556	CHEMBL227	Type-1 angiotensin II receptor	SINGLE PROTEIN	CHEMBL1200987	EPROSARTAN MESYLATE	ANTAGONIST	4	0
P30556	CHEMBL227	Type-1 angiotensin II receptor	SINGLE PROTEIN	CHEMBL1017	TELMISARTAN	ANTAGONIST	4	0
P30556	CHEMBL227	Type-1 angiotensin II receptor	SINGLE PROTEIN	CHEMBL539423	SPARSENTAN	ANTAGONIST	2	0
P30556	CHEMBL227	Type-1 angiotensin II receptor	SINGLE PROTEIN	CHEMBL41194	PRATOSARTAN	ANTAGONIST	2	0
P45983	CHEMBL2276	c-Jun N-terminal kinase 1	SINGLE PROTEIN	CHEMBL1614713	CC-401	INHIBITOR	2	0
P45983	CHEMBL2276	c-Jun N-terminal kinase 1	SINGLE PROTEIN	CHEMBL1950289	TANZISERTIB	INHIBITOR	2	0
P35367	CHEMBL231	Histamine H1 receptor	SINGLE PROTEIN	CHEMBL1201659	CHLORPHENIRAMINE POLISTIREX	ANTAGONIST	4	0
P35367	CHEMBL231	Histamine H1 receptor	SINGLE PROTEIN	CHEMBL1713082	TRIMEPRAZINE TARTRATE	ANTAGONIST	4	0
P35367	CHEMBL231	Histamine H1 receptor	SINGLE PROTEIN	CHEMBL1200491	EPINASTINE HYDROCHLORIDE	ANTAGONIST	4	0
P35367	CHEMBL231	Histamine H1 receptor	SINGLE PROTEIN	CHEMBL1200497	CYCLIZINE LACTATE	ANTAGONIST	4	0
P35367	CHEMBL231	Histamine H1 receptor	SINGLE PROTEIN	CHEMBL1200618	FEXOFENADINE HYDROCHLORIDE	ANTAGONIST	4	0
P35367	CHEMBL231	Histamine H1 receptor	SINGLE PROTEIN	CHEMBL1716	CYPROHEPTADINE HYDROCHLORIDE	ANTAGONIST	4	0
P35367	CHEMBL231	Histamine H1 receptor	SINGLE PROTEIN	CHEMBL3544908	AZATADINE MALEATE	ANTAGONIST	4	0
P35367	CHEMBL231	Histamine H1 receptor	SINGLE PROTEIN	CHEMBL1200638	DEXBROMPHENIRAMINE MALEATE	ANTAGONIST	4	0
P35367	CHEMBL231	Histamine H1 receptor	SINGLE PROTEIN	CHEMBL1200750	PROMETHAZINE HYDROCHLORIDE	ANTAGONIST	4	0
P35367	CHEMBL231	Histamine H1 receptor	SINGLE PROTEIN	CHEMBL1200809	AZELASTINE HYDROCHLORIDE	ANTAGONIST	4	0
P35367	CHEMBL231	Histamine H1 receptor	SINGLE PROTEIN	CHEMBL1200961	BROMPHENIRAMINE MALEATE	ANTAGONIST	4	0
P35367	CHEMBL231	Histamine H1 receptor	SINGLE PROTEIN	CHEMBL1201006	PYRILAMINE MALEATE	ANTAGONIST	4	0
P35367	CHEMBL231	Histamine H1 receptor	SINGLE PROTEIN	CHEMBL1201113	CETIRIZINE HYDROCHLORIDE	ANTAGONIST	4	0
P35367	CHEMBL231	Histamine H1 receptor	SINGLE PROTEIN	CHEMBL1719	OLOPATADINE HYDROCHLORIDE	ANTAGONIST	4	0
P35367	CHEMBL231	Histamine H1 receptor	SINGLE PROTEIN	CHEMBL1200532	METHDILAZINE HYDROCHLORIDE	ANTAGONIST	4	0
P35367	CHEMBL231	Histamine H1 receptor	SINGLE PROTEIN	CHEMBL1200927	DEXCHLORPHENIRAMINE MALEATE	ANTAGONIST	4	0
P35367	CHEMBL231	Histamine H1 receptor	SINGLE PROTEIN	CHEMBL998	LORATADINE	ANTAGONIST	4	0
P35367	CHEMBL231	Histamine H1 receptor	SINGLE PROTEIN	CHEMBL1659	CHLORPHENIRAMINE MALEATE	ANTAGONIST	4	0
P35367	CHEMBL231	Histamine H1 receptor	SINGLE PROTEIN	CHEMBL1200795	CLEMASTINE FUMARATE	ANTAGONIST	4	0
P35367	CHEMBL231	Histamine H1 receptor	SINGLE PROTEIN	CHEMBL1237102	LEVOCABASTINE HYDROCHLORIDE	ANTAGONIST	4	0
P35367	CHEMBL231	Histamine H1 receptor	SINGLE PROTEIN	CHEMBL1200967	BROMODIPHENHYDRAMINE HYDROCHLORIDE	ANTAGONIST	4	0
P35367	CHEMBL231	Histamine H1 receptor	SINGLE PROTEIN	CHEMBL1201068	PROPIOMAZINE HYDROCHLORIDE	ANTAGONIST	4	0
P35367	CHEMBL231	Histamine H1 receptor	SINGLE PROTEIN	CHEMBL1200590	MECLIZINE HYDROCHLORIDE	ANTAGONIST	4	0
P35367	CHEMBL231	Histamine H1 receptor	SINGLE PROTEIN	CHEMBL1200801	HISTAMINE PHOSPHATE	AGONIST	4	0
P35367	CHEMBL231	Histamine H1 receptor	SINGLE PROTEIN	CHEMBL1200974	CARBINOXAMINE MALEATE	ANTAGONIST	4	0
P35367	CHEMBL231	Histamine H1 receptor	SINGLE PROTEIN	CHEMBL1201747	ALCAFTADINE	ANTAGONIST	4	0
P35367	CHEMBL231	Histamine H1 receptor	SINGLE PROTEIN	CHEMBL1224	ACRIVASTINE	ANTAGONIST	4	0
P35367	CHEMBL231	Histamine H1 receptor	SINGLE PROTEIN	CHEMBL1200450	TRIPROLIDINE HYDROCHLORIDE	ANTAGONIST	4	0
P35367	CHEMBL231	Histamine H1 receptor	SINGLE PROTEIN	CHEMBL1200769	TRIPELENNAMINE CITRATE	ANTAGONIST	4	0
P35367	CHEMBL231	Histamine H1 receptor	SINGLE PROTEIN	CHEMBL1201007	HYDROXYZINE HYDROCHLORIDE	ANTAGONIST	4	0
P35367	CHEMBL231	Histamine H1 receptor	SINGLE PROTEIN	CHEMBL1172	DESLORATADINE	ANTAGONIST	4	0
P35367	CHEMBL231	Histamine H1 receptor	SINGLE PROTEIN	CHEMBL1620	DIPHENHYDRAMINE HYDROCHLORIDE	ANTAGONIST	4	0
P35367	CHEMBL231	Histamine H1 receptor	SINGLE PROTEIN	CHEMBL1653	PHENIRAMINE MALEATE	ANTAGONIST	4	0
P35367	CHEMBL231	Histamine H1 receptor	SINGLE PROTEIN	CHEMBL1200392	DOXYLAMINE SUCCINATE	ANTAGONIST	4	0
P35367	CHEMBL231	Histamine H1 receptor	SINGLE PROTEIN	CHEMBL1200446	TRIPELENNAMINE HYDROCHLORIDE	ANTAGONIST	4	0
P35367	CHEMBL231	Histamine H1 receptor	SINGLE PROTEIN	CHEMBL1200550	ANTAZOLINE PHOSPHATE	ANTAGONIST	4	0
P35367	CHEMBL231	Histamine H1 receptor	SINGLE PROTEIN	CHEMBL1201190	LEVOCETIRIZINE DIHYDROCHLORIDE	ANTAGONIST	4	0
P35367	CHEMBL231	Histamine H1 receptor	SINGLE PROTEIN	CHEMBL1201759	BEPOTASTINE BESYLATE	ANTAGONIST	4	0
P35367	CHEMBL231	Histamine H1 receptor	SINGLE PROTEIN	CHEMBL1564	DIPHENYLPYRALINE HYDROCHLORIDE	ANTAGONIST	4	0
P35367	CHEMBL231	Histamine H1 receptor	SINGLE PROTEIN	CHEMBL1633	KETOTIFEN FUMARATE	ANTAGONIST	4	0
P35367	CHEMBL231	Histamine H1 receptor	SINGLE PROTEIN	CHEMBL1200403	BUCLIZINE HYDROCHLORIDE	ANTAGONIST	4	0
P35367	CHEMBL231	Histamine H1 receptor	SINGLE PROTEIN	CHEMBL1200406	DIMENHYDRINATE	ANTAGONIST	4	0
P35367	CHEMBL231	Histamine H1 receptor	SINGLE PROTEIN	CHEMBL2103739	EMEDASTINE DIFUMARATE	ANTAGONIST	4	0
P35367	CHEMBL231	Histamine H1 receptor	SINGLE PROTEIN	CHEMBL1200959	METHDILAZINE	ANTAGONIST	4	0
P35367	CHEMBL231	Histamine H1 receptor	SINGLE PROTEIN	CHEMBL1201089	DIPHENHYDRAMINE CITRATE	ANTAGONIST	4	0
P35367	CHEMBL231	Histamine H1 receptor	SINGLE PROTEIN	CHEMBL1201023	ORPHENADRINE (CHLORIDE)	ANTAGONIST	4	0
P35367	CHEMBL231	Histamine H1 receptor	SINGLE PROTEIN	CHEMBL1200395	ORPHENADRINE CITRATE	ANTAGONIST	4	0
P35367	CHEMBL231	Histamine H1 receptor	SINGLE PROTEIN	CHEMBL1689	TOLAZOLINE HYDROCHLORIDE	AGONIST	4	0
P35367	CHEMBL231	Histamine H1 receptor	SINGLE PROTEIN	CHEMBL1200948	TRIMIPRAMINE MALEATE	ANTAGONIST	4	0
P35367	CHEMBL231	Histamine H1 receptor	SINGLE PROTEIN	CHEMBL296419	ASTEMIZOLE	ANTAGONIST	4	1	Fatal arrhythmia; Drug Interaction	1999
P35367	CHEMBL231	Histamine H1 receptor	SINGLE PROTEIN	CHEMBL1200467	HYDROXYZINE PAMOATE	ANTAGONIST	4	0
P35367	CHEMBL231	Histamine H1 receptor	SINGLE PROTEIN	CHEMBL3545287	LY2624803	ANTAGONIST	2	0
P35367	CHEMBL231	Histamine H1 receptor	SINGLE PROTEIN	CHEMBL539843	VAPITADINE DIHYDROCHLORIDE	ANTAGONIST	2	0
P35367	CHEMBL231	Histamine H1 receptor	SINGLE PROTEIN	CHEMBL2107339	ESMIRTAZAPINE MALEATE	ANTAGONIST	3	0
P41143	CHEMBL236	Delta opioid receptor	SINGLE PROTEIN	CHEMBL2107731	AXOMADOL	AGONIST	2	0
Q07869	CHEMBL239	Peroxisome proliferator-activated receptor alpha	SINGLE PROTEIN	CHEMBL1201745	CHOLINE FENOFIBRATE	AGONIST	4	0
Q07869	CHEMBL239	Peroxisome proliferator-activated receptor alpha	SINGLE PROTEIN	CHEMBL457	GEMFIBROZIL	AGONIST	4	0
Q07869	CHEMBL239	Peroxisome proliferator-activated receptor alpha	SINGLE PROTEIN	CHEMBL672	FENOFIBRATE	AGONIST	4	0
Q07869	CHEMBL239	Peroxisome proliferator-activated receptor alpha	SINGLE PROTEIN	CHEMBL565	CLOFIBRATE	AGONIST	4	0
Q07869	CHEMBL239	Peroxisome proliferator-activated receptor alpha	SINGLE PROTEIN	CHEMBL981	FENOFIBRIC ACID	AGONIST	4	0
Q07869	CHEMBL239	Peroxisome proliferator-activated receptor alpha	SINGLE PROTEIN	CHEMBL3545093	ZYH7	AGONIST	2	0
Q07869	CHEMBL239	Peroxisome proliferator-activated receptor alpha	SINGLE PROTEIN	CHEMBL3545276	CP-778875	AGONIST	2	0
Q07869	CHEMBL239	Peroxisome proliferator-activated receptor alpha	SINGLE PROTEIN	CHEMBL424133	LY-518674	AGONIST	2	0
Q07869	CHEMBL239	Peroxisome proliferator-activated receptor alpha	SINGLE PROTEIN	CHEMBL3545394	DRF-10945	AGONIST	2	0
Q07869	CHEMBL239	Peroxisome proliferator-activated receptor alpha	SINGLE PROTEIN	CHEMBL219586	GW590735	AGONIST	2	0
Q07869	CHEMBL239	Peroxisome proliferator-activated receptor alpha	SINGLE PROTEIN	CHEMBL3545334	AVE8134	AGONIST	2	0
Q07869	CHEMBL239	Peroxisome proliferator-activated receptor alpha	SINGLE PROTEIN	CHEMBL181954	NAVEGLITAZAR	AGONIST	2	0
Q07869	CHEMBL239	Peroxisome proliferator-activated receptor alpha	SINGLE PROTEIN	CHEMBL3545412	K-877	AGONIST	3	0
Q07869	CHEMBL239	Peroxisome proliferator-activated receptor alpha	SINGLE PROTEIN	CHEMBL592054	IMIGLITAZAR	AGONIST	3	0
Q07869	CHEMBL239	Peroxisome proliferator-activated receptor alpha	SINGLE PROTEIN	CHEMBL519504	ALEGLITAZAR	AGONIST	3	0
Q07869	CHEMBL239	Peroxisome proliferator-activated receptor alpha	SINGLE PROTEIN	CHEMBL186179	MURAGLITAZAR	AGONIST	3	0
Q07869	CHEMBL239	Peroxisome proliferator-activated receptor alpha	SINGLE PROTEIN	CHEMBL282686	TESAGLITAZAR	AGONIST	3	0
P31751	CHEMBL2431	Serine/threonine-protein kinase AKT2	SINGLE PROTEIN	CHEMBL3545049	BAY-1125976	INHIBITOR	1	0
P05067	CHEMBL2487	Beta amyloid A4 protein	SINGLE PROTEIN	CHEMBL1743025	GANTENERUMAB	OTHER	3	0
P05067	CHEMBL2487	Beta amyloid A4 protein	SINGLE PROTEIN	CHEMBL1743072	SOLANEZUMAB	OTHER	3	0
P05067	CHEMBL2487	Beta amyloid A4 protein	SINGLE PROTEIN	CHEMBL2108576	BAPINEUZUMAB	OTHER	3	0
Q00534	CHEMBL2508	Cyclin-dependent kinase 6	SINGLE PROTEIN	CHEMBL3544940	G1T28-1	INHIBITOR	1	0
Q00534	CHEMBL2508	Cyclin-dependent kinase 6	SINGLE PROTEIN	CHEMBL3301610	ABEMACICLIB	INHIBITOR	3	0
Q00534	CHEMBL2508	Cyclin-dependent kinase 6	SINGLE PROTEIN	CHEMBL574737	(7S)-HYDROXYL-STAUROSPORINE	INHIBITOR	2	0
Q00534	CHEMBL2508	Cyclin-dependent kinase 6	SINGLE PROTEIN	CHEMBL428690	ALVOCIDIB	INHIBITOR	3	0
Q00534	CHEMBL2508	Cyclin-dependent kinase 6	SINGLE PROTEIN	CHEMBL3545110	Ribociclib	INHIBITOR	3	0
O15530	CHEMBL2534	3-phosphoinositide dependent protein kinase-1	SINGLE PROTEIN	CHEMBL1650595	AR-12	INHIBITOR	1	0
O15530	CHEMBL2534	3-phosphoinositide dependent protein kinase-1	SINGLE PROTEIN	CHEMBL574737	(7S)-HYDROXYL-STAUROSPORINE	INHIBITOR	2	0
P06239	CHEMBL258	Tyrosine-protein kinase LCK	SINGLE PROTEIN	CHEMBL1201733	PAZOPANIB HYDROCHLORIDE	INHIBITOR	4	0
P06239	CHEMBL258	Tyrosine-protein kinase LCK	SINGLE PROTEIN	CHEMBL3545133	JNJ-26483327	INHIBITOR	1	0
Q16539	CHEMBL260	MAP kinase p38 alpha	SINGLE PROTEIN	CHEMBL585902	AMG-548	INHIBITOR	1	0
Q16539	CHEMBL260	MAP kinase p38 alpha	SINGLE PROTEIN	CHEMBL3545297	Pexmetinib	INHIBITOR	1	0
Q16539	CHEMBL260	MAP kinase p38 alpha	SINGLE PROTEIN	CHEMBL3545117	AVE-9940	INHIBITOR	1	0
Q16539	CHEMBL260	MAP kinase p38 alpha	SINGLE PROTEIN	CHEMBL2031465	AZD-6703	INHIBITOR	1	0
Q16539	CHEMBL260	MAP kinase p38 alpha	SINGLE PROTEIN	CHEMBL9960	AZD-7624	INHIBITOR	1	0
Q16539	CHEMBL260	MAP kinase p38 alpha	SINGLE PROTEIN	CHEMBL103667	DORAMAPIMOD	INHIBITOR	2	0
Q16539	CHEMBL260	MAP kinase p38 alpha	SINGLE PROTEIN	CHEMBL3544968	GSK-610677	INHIBITOR	1	0
Q16539	CHEMBL260	MAP kinase p38 alpha	SINGLE PROTEIN	CHEMBL3545074	LEO-15520	INHIBITOR	1	0
Q16539	CHEMBL260	MAP kinase p38 alpha	SINGLE PROTEIN	CHEMBL3544998	LY-3007113	INHIBITOR	1	0
Q16539	CHEMBL260	MAP kinase p38 alpha	SINGLE PROTEIN	CHEMBL1938400	PF-03715455	INHIBITOR	2	0
Q16539	CHEMBL260	MAP kinase p38 alpha	SINGLE PROTEIN	CHEMBL3545139	PS-516895	INHIBITOR	1	0
Q16539	CHEMBL260	MAP kinase p38 alpha	SINGLE PROTEIN	CHEMBL1766582	R-1487	INHIBITOR	1	0
Q16539	CHEMBL260	MAP kinase p38 alpha	SINGLE PROTEIN	CHEMBL203567	Ro-3201195	INHIBITOR	1	0
Q16539	CHEMBL260	MAP kinase p38 alpha	SINGLE PROTEIN	CHEMBL190333	RWJ-67657	INHIBITOR	1	0
Q16539	CHEMBL260	MAP kinase p38 alpha	SINGLE PROTEIN	CHEMBL3545384	SB-85635	INHIBITOR	1	0
Q16539	CHEMBL260	MAP kinase p38 alpha	SINGLE PROTEIN	CHEMBL3544930	SC-80036	INHIBITOR	1	0
Q16539	CHEMBL260	MAP kinase p38 alpha	SINGLE PROTEIN	CHEMBL1614702	SCIO-323	INHIBITOR	1	0
Q16539	CHEMBL260	MAP kinase p38 alpha	SINGLE PROTEIN	CHEMBL1090173	SD-0006	INHIBITOR	1	0
Q16539	CHEMBL260	MAP kinase p38 alpha	SINGLE PROTEIN	CHEMBL3545201	TA-5493	INHIBITOR	1	0
Q16539	CHEMBL260	MAP kinase p38 alpha	SINGLE PROTEIN	CHEMBL1088750	ARRY-797	INHIBITOR	2	0
Q16539	CHEMBL260	MAP kinase p38 alpha	SINGLE PROTEIN	CHEMBL1230065	BMS-582949	INHIBITOR	2	0
Q16539	CHEMBL260	MAP kinase p38 alpha	SINGLE PROTEIN	CHEMBL2107779	SEMAPIMOD	INHIBITOR	2	0
Q16539	CHEMBL260	MAP kinase p38 alpha	SINGLE PROTEIN	CHEMBL3545216	FX-005	INHIBITOR	2	0
Q16539	CHEMBL260	MAP kinase p38 alpha	SINGLE PROTEIN	CHEMBL2103838	DILMAPIMOD	INHIBITOR	2	0
Q16539	CHEMBL260	MAP kinase p38 alpha	SINGLE PROTEIN	CHEMBL3545282	KC-706	INHIBITOR	2	0
Q16539	CHEMBL260	MAP kinase p38 alpha	SINGLE PROTEIN	CHEMBL2364626	RALIMETINIB	INHIBITOR	2	0
Q16539	CHEMBL260	MAP kinase p38 alpha	SINGLE PROTEIN	CHEMBL3545398	PG-760564	INHIBITOR	2	0
Q16539	CHEMBL260	MAP kinase p38 alpha	SINGLE PROTEIN	CHEMBL1088751	PH-797804	INHIBITOR	2	0
Q16539	CHEMBL260	MAP kinase p38 alpha	SINGLE PROTEIN	CHEMBL1090089	PAMAPIMOD	INHIBITOR	2	0
Q16539	CHEMBL260	MAP kinase p38 alpha	SINGLE PROTEIN	CHEMBL514201	TALMAPIMOD	INHIBITOR	2	0
Q16539	CHEMBL260	MAP kinase p38 alpha	SINGLE PROTEIN	CHEMBL363648	TAK-715	INHIBITOR	2	0
Q16539	CHEMBL260	MAP kinase p38 alpha	SINGLE PROTEIN	CHEMBL1090090	VX-702	INHIBITOR	2	0
Q16539	CHEMBL260	MAP kinase p38 alpha	SINGLE PROTEIN	CHEMBL119385	VX-745	INHIBITOR	2	0
Q16539	CHEMBL260	MAP kinase p38 alpha	SINGLE PROTEIN	CHEMBL3545226	Acumapimod	INHIBITOR	2	0
Q16539	CHEMBL260	MAP kinase p38 alpha	SINGLE PROTEIN	CHEMBL1088752	LOSMAPIMOD	INHIBITOR	3	0
P49841	CHEMBL262	Glycogen synthase kinase-3 beta	SINGLE PROTEIN	CHEMBL362558	LY-2090314	INHIBITOR	2	0
P49841	CHEMBL262	Glycogen synthase kinase-3 beta	SINGLE PROTEIN	CHEMBL3545157	Tideglusib	INHIBITOR	2	0
P53779	CHEMBL2637	c-Jun N-terminal kinase 3	SINGLE PROTEIN	CHEMBL1614713	CC-401	INHIBITOR	2	0
P53779	CHEMBL2637	c-Jun N-terminal kinase 3	SINGLE PROTEIN	CHEMBL1950289	TANZISERTIB	INHIBITOR	2	0
P12931	CHEMBL267	Tyrosine-protein kinase SRC	SINGLE PROTEIN	CHEMBL288441	BOSUTINIB	INHIBITOR	4	0
P12931	CHEMBL267	Tyrosine-protein kinase SRC	SINGLE PROTEIN	CHEMBL24828	VANDETANIB	INHIBITOR	4	0
P12931	CHEMBL267	Tyrosine-protein kinase SRC	SINGLE PROTEIN	CHEMBL3545177	AZD-0424	INHIBITOR	1	0
P12931	CHEMBL267	Tyrosine-protein kinase SRC	SINGLE PROTEIN	CHEMBL3545133	JNJ-26483327	INHIBITOR	1	0
P12931	CHEMBL267	Tyrosine-protein kinase SRC	SINGLE PROTEIN	CHEMBL3545196	PD-0166285	INHIBITOR	1	0
P12931	CHEMBL267	Tyrosine-protein kinase SRC	SINGLE PROTEIN	CHEMBL3545150	AZM-475271	INHIBITOR	2	0
P12931	CHEMBL267	Tyrosine-protein kinase SRC	SINGLE PROTEIN	CHEMBL571546	KX2-391	INHIBITOR	2	0
P12931	CHEMBL267	Tyrosine-protein kinase SRC	SINGLE PROTEIN	CHEMBL217092	SARACATINIB	INHIBITOR	3	0
Q04912	CHEMBL2689	Macrophage-stimulating protein receptor	SINGLE PROTEIN	CHEMBL2323775	MK-8033	INHIBITOR	1	0
Q04912	CHEMBL2689	Macrophage-stimulating protein receptor	SINGLE PROTEIN	CHEMBL254760	MGCD-265	INHIBITOR	2	0
Q05397	CHEMBL2695	Focal adhesion kinase 1	SINGLE PROTEIN	CHEMBL3544961	BI-853520	INHIBITOR	1	0
Q05397	CHEMBL2695	Focal adhesion kinase 1	SINGLE PROTEIN	CHEMBL3545051	CEP-37440	INHIBITOR	1	0
Q05397	CHEMBL2695	Focal adhesion kinase 1	SINGLE PROTEIN	CHEMBL3544967	GSK-2256098	INHIBITOR	1	0
Q05397	CHEMBL2695	Focal adhesion kinase 1	SINGLE PROTEIN	CHEMBL1084546	PF-562271	INHIBITOR	1	0
Q05397	CHEMBL2695	Focal adhesion kinase 1	SINGLE PROTEIN	CHEMBL3544933	VS-4718	INHIBITOR	1	0
Q05397	CHEMBL2695	Focal adhesion kinase 1	SINGLE PROTEIN	CHEMBL3137331	DEFACTINIB	INHIBITOR	2	0
P35968	CHEMBL279	Vascular endothelial growth factor receptor 2	SINGLE PROTEIN	CHEMBL2103868	CABOZANTINIB S-MALATE	INHIBITOR	4	0
P35968	CHEMBL279	Vascular endothelial growth factor receptor 2	SINGLE PROTEIN	CHEMBL1743062	RAMUCIRUMAB	INHIBITOR	4	0
P35968	CHEMBL279	Vascular endothelial growth factor receptor 2	SINGLE PROTEIN	CHEMBL52885	ENMD-981693	INHIBITOR	2	0
P35968	CHEMBL279	Vascular endothelial growth factor receptor 2	SINGLE PROTEIN	CHEMBL3545119	BMS-794833	INHIBITOR	1	0
P35968	CHEMBL279	Vascular endothelial growth factor receptor 2	SINGLE PROTEIN	CHEMBL3545050	BMS-817378	INHIBITOR	1	0
P35968	CHEMBL279	Vascular endothelial growth factor receptor 2	SINGLE PROTEIN	CHEMBL3545427	CM-082	INHIBITOR	1	0
P35968	CHEMBL279	Vascular endothelial growth factor receptor 2	SINGLE PROTEIN	CHEMBL482967	CYC-116	INHIBITOR	1	0
P35968	CHEMBL279	Vascular endothelial growth factor receptor 2	SINGLE PROTEIN	CHEMBL3545365	ALTIRATINIB	INHIBITOR	1	0
P35968	CHEMBL279	Vascular endothelial growth factor receptor 2	SINGLE PROTEIN	CHEMBL3545136	PF-00337210	INHIBITOR	1	0
P35968	CHEMBL279	Vascular endothelial growth factor receptor 2	SINGLE PROTEIN	CHEMBL3545144	TAS-115	INHIBITOR	1	0
P35968	CHEMBL279	Vascular endothelial growth factor receptor 2	SINGLE PROTEIN	CHEMBL3544937	ZD-4190	INHIBITOR	1	0
P35968	CHEMBL279	Vascular endothelial growth factor receptor 2	SINGLE PROTEIN	CHEMBL3545088	Puquitinib	INHIBITOR	1	0
P35968	CHEMBL279	Vascular endothelial growth factor receptor 2	SINGLE PROTEIN	CHEMBL3545416	Henatinib	INHIBITOR	1	0
P35968	CHEMBL279	Vascular endothelial growth factor receptor 2	SINGLE PROTEIN	CHEMBL587723	AEE-788	INHIBITOR	2	0
P35968	CHEMBL279	Vascular endothelial growth factor receptor 2	SINGLE PROTEIN	CHEMBL3545021	Anlotinib	INHIBITOR	2	0
P35968	CHEMBL279	Vascular endothelial growth factor receptor 2	SINGLE PROTEIN	CHEMBL2079588	TELATINIB	INHIBITOR	2	0
P35968	CHEMBL279	Vascular endothelial growth factor receptor 2	SINGLE PROTEIN	CHEMBL3039525	GOLVATINIB	INHIBITOR	2	0
P35968	CHEMBL279	Vascular endothelial growth factor receptor 2	SINGLE PROTEIN	CHEMBL482968	ENMD-2076	INHIBITOR	2	0
P35968	CHEMBL279	Vascular endothelial growth factor receptor 2	SINGLE PROTEIN	CHEMBL3545155	JI-101	INHIBITOR	2	0
P35968	CHEMBL279	Vascular endothelial growth factor receptor 2	SINGLE PROTEIN	CHEMBL253969	OSI-632	INHIBITOR	2	0
P35968	CHEMBL279	Vascular endothelial growth factor receptor 2	SINGLE PROTEIN	CHEMBL558752	CHIR-265	INHIBITOR	2	0
P35968	CHEMBL279	Vascular endothelial growth factor receptor 2	SINGLE PROTEIN	CHEMBL3545026	Famitinib	INHIBITOR	2	0
P35968	CHEMBL279	Vascular endothelial growth factor receptor 2	SINGLE PROTEIN	CHEMBL403989	TG100-801	INHIBITOR	2	0
P35968	CHEMBL279	Vascular endothelial growth factor receptor 2	SINGLE PROTEIN	CHEMBL608533	MIDOSTAURIN	INHIBITOR	3	0
P35968	CHEMBL279	Vascular endothelial growth factor receptor 2	SINGLE PROTEIN	CHEMBL274654	ORANTINIB	INHIBITOR	3	0
P35968	CHEMBL279	Vascular endothelial growth factor receptor 2	SINGLE PROTEIN	CHEMBL3545414	Apatinib	INHIBITOR	3	0
P04629	CHEMBL2815	Nerve growth factor receptor Trk-A	SINGLE PROTEIN	CHEMBL3545179	AZD-7451	INHIBITOR	1	0
P04629	CHEMBL2815	Nerve growth factor receptor Trk-A	SINGLE PROTEIN	CHEMBL3545381	PLX-7486	INHIBITOR	1	0
P04629	CHEMBL2815	Nerve growth factor receptor Trk-A	SINGLE PROTEIN	CHEMBL3545152	CT-327	INHIBITOR	2	0
P04629	CHEMBL2815	Nerve growth factor receptor Trk-A	SINGLE PROTEIN	CHEMBL564829	MILCICLIB	INHIBITOR	2	0
P04629	CHEMBL2815	Nerve growth factor receptor Trk-A	SINGLE PROTEIN	CHEMBL603469	LESTAURTINIB	INHIBITOR	3	0
P23458	CHEMBL2835	Tyrosine-protein kinase JAK1	SINGLE PROTEIN	CHEMBL1795071	RUXOLITINIB PHOSPHATE	INHIBITOR	4	0
P23458	CHEMBL2835	Tyrosine-protein kinase JAK1	SINGLE PROTEIN	CHEMBL3545284	Cerdulatinib	INHIBITOR	2	0
P23458	CHEMBL2835	Tyrosine-protein kinase JAK1	SINGLE PROTEIN	CHEMBL3545249	GLPG-0555	INHIBITOR	1	0
P23458	CHEMBL2835	Tyrosine-protein kinase JAK1	SINGLE PROTEIN	CHEMBL3544929	PF-04965842	INHIBITOR	1	0
P23458	CHEMBL2835	Tyrosine-protein kinase JAK1	SINGLE PROTEIN	CHEMBL2106468	TRICETAMIDE	INHIBITOR	1	0
P23458	CHEMBL2835	Tyrosine-protein kinase JAK1	SINGLE PROTEIN	CHEMBL3301607	FILGOTINIB	INHIBITOR	2	0
P23458	CHEMBL2835	Tyrosine-protein kinase JAK1	SINGLE PROTEIN	CHEMBL3301606	SOLCITINIB	INHIBITOR	2	0
P23458	CHEMBL2835	Tyrosine-protein kinase JAK1	SINGLE PROTEIN	CHEMBL3544950	INCB-039110	INHIBITOR	2	0
P23458	CHEMBL2835	Tyrosine-protein kinase JAK1	SINGLE PROTEIN	CHEMBL3545225	INCB-047986	INHIBITOR	2	0
P23458	CHEMBL2835	Tyrosine-protein kinase JAK1	SINGLE PROTEIN	CHEMBL1078178	MOMELOTINIB	INHIBITOR	3	0
P23458	CHEMBL2835	Tyrosine-protein kinase JAK1	SINGLE PROTEIN	CHEMBL2105759	BARICITINIB	INHIBITOR	3	0
P49840	CHEMBL2850	Glycogen synthase kinase-3 alpha	SINGLE PROTEIN	CHEMBL362558	LY-2090314	INHIBITOR	2	0
Q08881	CHEMBL2959	Tyrosine-protein kinase ITK/TSK	SINGLE PROTEIN	CHEMBL1201733	PAZOPANIB HYDROCHLORIDE	INHIBITOR	4	0
P36507	CHEMBL2964	Dual specificity mitogen-activated protein kinase kinase 2	SINGLE PROTEIN	CHEMBL2105741	TRAMETINIB DIMETHYL SULFOXIDE	INHIBITOR	4	0
P36507	CHEMBL2964	Dual specificity mitogen-activated protein kinase kinase 2	SINGLE PROTEIN	CHEMBL2364607	COBIMETINIB FUMARATE	INHIBITOR	4	0
P36507	CHEMBL2964	Dual specificity mitogen-activated protein kinase kinase 2	SINGLE PROTEIN	CHEMBL3545243	AS-703988	INHIBITOR	1	0
P36507	CHEMBL2964	Dual specificity mitogen-activated protein kinase kinase 2	SINGLE PROTEIN	CHEMBL3182621	AZD-8330	INHIBITOR	1	0
P36507	CHEMBL2964	Dual specificity mitogen-activated protein kinase kinase 2	SINGLE PROTEIN	CHEMBL2104954	BALAMAPIMOD	INHIBITOR	1	0
P36507	CHEMBL2964	Dual specificity mitogen-activated protein kinase kinase 2	SINGLE PROTEIN	CHEMBL3545081	RG-7304	INHIBITOR	1	0
P36507	CHEMBL2964	Dual specificity mitogen-activated protein kinase kinase 2	SINGLE PROTEIN	CHEMBL1614766	Ro-4987655	INHIBITOR	1	0
P36507	CHEMBL2964	Dual specificity mitogen-activated protein kinase kinase 2	SINGLE PROTEIN	CHEMBL1615025	TAK-733	INHIBITOR	1	0
P36507	CHEMBL2964	Dual specificity mitogen-activated protein kinase kinase 2	SINGLE PROTEIN	CHEMBL3545145	WX-554	INHIBITOR	1	0
P36507	CHEMBL2964	Dual specificity mitogen-activated protein kinase kinase 2	SINGLE PROTEIN	CHEMBL2107832	PIMASERTIB	INHIBITOR	2	0
P36507	CHEMBL2964	Dual specificity mitogen-activated protein kinase kinase 2	SINGLE PROTEIN	CHEMBL1614701	SELUMETINIB	INHIBITOR	3	0
P36507	CHEMBL2964	Dual specificity mitogen-activated protein kinase kinase 2	SINGLE PROTEIN	CHEMBL2138601	Refametinib	INHIBITOR	2	0
P36507	CHEMBL2964	Dual specificity mitogen-activated protein kinase kinase 2	SINGLE PROTEIN	CHEMBL105442	CI-1040	INHIBITOR	2	0
P36507	CHEMBL2964	Dual specificity mitogen-activated protein kinase kinase 2	SINGLE PROTEIN	CHEMBL507361	PD-0325901	INHIBITOR	2	0
P36507	CHEMBL2964	Dual specificity mitogen-activated protein kinase kinase 2	SINGLE PROTEIN	CHEMBL3187723	BINIMETINIB	INHIBITOR	3	0
P36507	CHEMBL2964	Dual specificity mitogen-activated protein kinase kinase 2	SINGLE PROTEIN	CHEMBL2146883	COBIMETINIB	INHIBITOR	4	0
O60674	CHEMBL2971	Tyrosine-protein kinase JAK2	SINGLE PROTEIN	CHEMBL1795071	RUXOLITINIB PHOSPHATE	INHIBITOR	4	0
O60674	CHEMBL2971	Tyrosine-protein kinase JAK2	SINGLE PROTEIN	CHEMBL3545241	AC-430	INHIBITOR	1	0
O60674	CHEMBL2971	Tyrosine-protein kinase JAK2	SINGLE PROTEIN	CHEMBL3544962	CT-1578	INHIBITOR	1	0
O60674	CHEMBL2971	Tyrosine-protein kinase JAK2	SINGLE PROTEIN	CHEMBL3544997	LS-104	INHIBITOR	1	0
O60674	CHEMBL2971	Tyrosine-protein kinase JAK2	SINGLE PROTEIN	CHEMBL1944698	TG-02	INHIBITOR	1	0
O60674	CHEMBL2971	Tyrosine-protein kinase JAK2	SINGLE PROTEIN	CHEMBL3545328	XL-019	INHIBITOR	1	0
O60674	CHEMBL2971	Tyrosine-protein kinase JAK2	SINGLE PROTEIN	CHEMBL495727	AT-9283	INHIBITOR	2	0
O60674	CHEMBL2971	Tyrosine-protein kinase JAK2	SINGLE PROTEIN	CHEMBL1231124	AZD-1480	INHIBITOR	2	0
O60674	CHEMBL2971	Tyrosine-protein kinase JAK2	SINGLE PROTEIN	CHEMBL3545215	BMS-911543	INHIBITOR	2	0
O60674	CHEMBL2971	Tyrosine-protein kinase JAK2	SINGLE PROTEIN	CHEMBL2107823	GANDOTINIB	INHIBITOR	2	0
O60674	CHEMBL2971	Tyrosine-protein kinase JAK2	SINGLE PROTEIN	CHEMBL3545217	NS-018	INHIBITOR	2	0
O60674	CHEMBL2971	Tyrosine-protein kinase JAK2	SINGLE PROTEIN	CHEMBL603469	LESTAURTINIB	INHIBITOR	3	0
O60674	CHEMBL2971	Tyrosine-protein kinase JAK2	SINGLE PROTEIN	CHEMBL1078178	MOMELOTINIB	INHIBITOR	3	0
O60674	CHEMBL2971	Tyrosine-protein kinase JAK2	SINGLE PROTEIN	CHEMBL2105759	BARICITINIB	INHIBITOR	3	0
O60674	CHEMBL2971	Tyrosine-protein kinase JAK2	SINGLE PROTEIN	CHEMBL1287853	FEDRATINIB	INHIBITOR	3	0
O60674	CHEMBL2971	Tyrosine-protein kinase JAK2	SINGLE PROTEIN	CHEMBL2035187	PACRITINIB	INHIBITOR	3	0
Q05655	CHEMBL2996	Protein kinase C delta	SINGLE PROTEIN	CHEMBL2107872	DELCASERTIB	INHIBITOR	2	0
Q15303	CHEMBL3009	Receptor protein-tyrosine kinase erbB-4	SINGLE PROTEIN	CHEMBL2105712	AFATINIB DIMALEATE	INHIBITOR	4	0
Q15303	CHEMBL3009	Receptor protein-tyrosine kinase erbB-4	SINGLE PROTEIN	CHEMBL1645462	AC-480	INHIBITOR	1	0
Q15303	CHEMBL3009	Receptor protein-tyrosine kinase erbB-4	SINGLE PROTEIN	CHEMBL3545133	JNJ-26483327	INHIBITOR	1	0
Q15303	CHEMBL3009	Receptor protein-tyrosine kinase erbB-4	SINGLE PROTEIN	CHEMBL3545396	BMS-690514	INHIBITOR	2	0
Q15303	CHEMBL3009	Receptor protein-tyrosine kinase erbB-4	SINGLE PROTEIN	CHEMBL545315	CANERTINIB DIHYDROCHLORIDE	INHIBITOR	3	0
Q15303	CHEMBL3009	Receptor protein-tyrosine kinase erbB-4	SINGLE PROTEIN	CHEMBL2105719	DACOMITINIB HYDRATE	INHIBITOR	3	0
P24941	CHEMBL301	Cyclin-dependent kinase 2	SINGLE PROTEIN	CHEMBL3545420	AG-24322	INHIBITOR	1	0
P24941	CHEMBL301	Cyclin-dependent kinase 2	SINGLE PROTEIN	CHEMBL296468	BMS-387032	INHIBITOR	1	0
P24941	CHEMBL301	Cyclin-dependent kinase 2	SINGLE PROTEIN	CHEMBL384304	RG-547		2	0
P24941	CHEMBL301	Cyclin-dependent kinase 2	SINGLE PROTEIN	CHEMBL3545083	RGB-286638	INHIBITOR	1	0
P24941	CHEMBL301	Cyclin-dependent kinase 2	SINGLE PROTEIN	CHEMBL258805	INDIRUBIN SULFATE	INHIBITOR	1	0
P24941	CHEMBL301	Cyclin-dependent kinase 2	SINGLE PROTEIN	CHEMBL1944698	TG-02	INHIBITOR	1	0
P24941	CHEMBL301	Cyclin-dependent kinase 2	SINGLE PROTEIN	CHEMBL14762	SELICICLIB	INHIBITOR	2	0
P24941	CHEMBL301	Cyclin-dependent kinase 2	SINGLE PROTEIN	CHEMBL564829	MILCICLIB	INHIBITOR	2	0
P24941	CHEMBL301	Cyclin-dependent kinase 2	SINGLE PROTEIN	CHEMBL574737	(7S)-HYDROXYL-STAUROSPORINE	INHIBITOR	2	0
P24941	CHEMBL301	Cyclin-dependent kinase 2	SINGLE PROTEIN	CHEMBL428690	ALVOCIDIB	INHIBITOR	3	0
P24941	CHEMBL301	Cyclin-dependent kinase 2	SINGLE PROTEIN	CHEMBL2103840	DINACICLIB	INHIBITOR	3	0
P05771	CHEMBL3045	Protein kinase C beta	SINGLE PROTEIN	CHEMBL300138	ENZASTAURIN	INHIBITOR	3	0
P05771	CHEMBL3045	Protein kinase C beta	SINGLE PROTEIN	CHEMBL91829	RUBOXISTAURIN	INHIBITOR	3	0
P50613	CHEMBL3055	Cyclin-dependent kinase 7	SINGLE PROTEIN	CHEMBL296468	BMS-387032	INHIBITOR	1	0
P50613	CHEMBL3055	Cyclin-dependent kinase 7	SINGLE PROTEIN	CHEMBL3545083	RGB-286638	INHIBITOR	1	0
P50613	CHEMBL3055	Cyclin-dependent kinase 7	SINGLE PROTEIN	CHEMBL1944698	TG-02	INHIBITOR	1	0
P50613	CHEMBL3055	Cyclin-dependent kinase 7	SINGLE PROTEIN	CHEMBL14762	SELICICLIB	INHIBITOR	2	0
P50613	CHEMBL3055	Cyclin-dependent kinase 7	SINGLE PROTEIN	CHEMBL428690	ALVOCIDIB	INHIBITOR	3	0
P06493	CHEMBL308	Cyclin-dependent kinase 1	SINGLE PROTEIN	CHEMBL3545420	AG-24322	INHIBITOR	1	0
P06493	CHEMBL308	Cyclin-dependent kinase 1	SINGLE PROTEIN	CHEMBL384304	RG-547		2	0
P06493	CHEMBL308	Cyclin-dependent kinase 1	SINGLE PROTEIN	CHEMBL3545083	RGB-286638	INHIBITOR	1	0
P06493	CHEMBL308	Cyclin-dependent kinase 1	SINGLE PROTEIN	CHEMBL1944698	TG-02	INHIBITOR	1	0
P06493	CHEMBL308	Cyclin-dependent kinase 1	SINGLE PROTEIN	CHEMBL14762	SELICICLIB	INHIBITOR	2	0
P06493	CHEMBL308	Cyclin-dependent kinase 1	SINGLE PROTEIN	CHEMBL3545283	Riviciclib	INHIBITOR	2	0
P06493	CHEMBL308	Cyclin-dependent kinase 1	SINGLE PROTEIN	CHEMBL564829	MILCICLIB	INHIBITOR	2	0
P06493	CHEMBL308	Cyclin-dependent kinase 1	SINGLE PROTEIN	CHEMBL428690	ALVOCIDIB	INHIBITOR	3	0
P06493	CHEMBL308	Cyclin-dependent kinase 1	SINGLE PROTEIN	CHEMBL2103840	DINACICLIB	INHIBITOR	3	0
Q8IW41	CHEMBL3094	MAP kinase-activated protein kinase 5	SINGLE PROTEIN	CHEMBL3545338	GLPG-0259	INHIBITOR	2	0
P50750	CHEMBL3116	Cyclin-dependent kinase 9	SINGLE PROTEIN	CHEMBL296468	BMS-387032	INHIBITOR	1	0
P50750	CHEMBL3116	Cyclin-dependent kinase 9	SINGLE PROTEIN	CHEMBL3545083	RGB-286638	INHIBITOR	1	0
P50750	CHEMBL3116	Cyclin-dependent kinase 9	SINGLE PROTEIN	CHEMBL1944698	TG-02	INHIBITOR	1	0
P50750	CHEMBL3116	Cyclin-dependent kinase 9	SINGLE PROTEIN	CHEMBL14762	SELICICLIB	INHIBITOR	2	0
P50750	CHEMBL3116	Cyclin-dependent kinase 9	SINGLE PROTEIN	CHEMBL3545283	Riviciclib	INHIBITOR	2	0
P50750	CHEMBL3116	Cyclin-dependent kinase 9	SINGLE PROTEIN	CHEMBL428690	ALVOCIDIB	INHIBITOR	3	0
P50750	CHEMBL3116	Cyclin-dependent kinase 9	SINGLE PROTEIN	CHEMBL2103840	DINACICLIB	INHIBITOR	3	0
P78527	CHEMBL3142	DNA-dependent protein kinase	SINGLE PROTEIN	CHEMBL3545426	CC-115	INHIBITOR	1	0
P30411	CHEMBL3157	Bradykinin B2 receptor	SINGLE PROTEIN	CHEMBL2028852	ICATIBANT ACETATE	ANTAGONIST	4	0
P30411	CHEMBL3157	Bradykinin B2 receptor	SINGLE PROTEIN	CHEMBL541758	Fasitibant chloride	ANTAGONIST	2	0
P30411	CHEMBL3157	Bradykinin B2 receptor	SINGLE PROTEIN	CHEMBL2107725	ANATIBANT	ANTAGONIST	2	0
P30411	CHEMBL3157	Bradykinin B2 receptor	SINGLE PROTEIN	CHEMBL2105864	LABRADIMIL	AGONIST	2	0
P20273	CHEMBL3218	CD22	SINGLE PROTEIN	CHEMBL1743043	MOXETUMOMAB PASUDOTOX	OTHER	3	0
P20273	CHEMBL3218	CD22	SINGLE PROTEIN	CHEMBL2108228	BECTUMOMAB	OTHER	3	0
P20273	CHEMBL3218	CD22	SINGLE PROTEIN	CHEMBL2108611	INOTUZUMAB OZOGAMICIN	BINDING AGENT	3	0
P08631	CHEMBL3234	Tyrosine-protein kinase HCK	SINGLE PROTEIN	CHEMBL288441	BOSUTINIB	INHIBITOR	4	0
P11802	CHEMBL331	Cyclin-dependent kinase 4	SINGLE PROTEIN	CHEMBL3545420	AG-24322	INHIBITOR	1	0
P11802	CHEMBL331	Cyclin-dependent kinase 4	SINGLE PROTEIN	CHEMBL384304	RG-547		2	0
P11802	CHEMBL331	Cyclin-dependent kinase 4	SINGLE PROTEIN	CHEMBL3545083	RGB-286638	INHIBITOR	1	0
P11802	CHEMBL331	Cyclin-dependent kinase 4	SINGLE PROTEIN	CHEMBL3544940	G1T28-1	INHIBITOR	1	0
P11802	CHEMBL331	Cyclin-dependent kinase 4	SINGLE PROTEIN	CHEMBL3301610	ABEMACICLIB	INHIBITOR	3	0
P11802	CHEMBL331	Cyclin-dependent kinase 4	SINGLE PROTEIN	CHEMBL3545218	Voruciclib	INHIBITOR	2	0
P11802	CHEMBL331	Cyclin-dependent kinase 4	SINGLE PROTEIN	CHEMBL3545283	Riviciclib	INHIBITOR	2	0
P11802	CHEMBL331	Cyclin-dependent kinase 4	SINGLE PROTEIN	CHEMBL564829	MILCICLIB	INHIBITOR	2	0
P11802	CHEMBL331	Cyclin-dependent kinase 4	SINGLE PROTEIN	CHEMBL574737	(7S)-HYDROXYL-STAUROSPORINE	INHIBITOR	2	0
P11802	CHEMBL331	Cyclin-dependent kinase 4	SINGLE PROTEIN	CHEMBL428690	ALVOCIDIB	INHIBITOR	3	0
P11802	CHEMBL331	Cyclin-dependent kinase 4	SINGLE PROTEIN	CHEMBL3545110	Ribociclib	INHIBITOR	3	0
P27361	CHEMBL3385	MAP kinase ERK1	SINGLE PROTEIN	CHEMBL3544964	GDC-0994	INHIBITOR	1	0
P27361	CHEMBL3385	MAP kinase ERK1	SINGLE PROTEIN	CHEMBL3545001	MK-8353	INHIBITOR	1	0
P27361	CHEMBL3385	MAP kinase ERK1	SINGLE PROTEIN	CHEMBL3545022	Ulixertinib	INHIBITOR	2	0
P15391	CHEMBL3390821	B-lymphocyte antigen CD19	SINGLE PROTEIN	CHEMBL1742992	BLINATUMOMAB	CROSS-LINKING AGENT	4	0
P29597	CHEMBL3553	Tyrosine-protein kinase TYK2	SINGLE PROTEIN	CHEMBL3545284	Cerdulatinib	INHIBITOR	2	0
P24394	CHEMBL3580490	Interleukin-4 receptor subunit alpha	SINGLE PROTEIN	CHEMBL2108675	DUPILUMAB	ANTAGONIST	3	0
P15941	CHEMBL3580494	Mucin-1	SINGLE PROTEIN	CHEMBL2109361	Pemtumomab	BINDING AGENT	3	0
Q02750	CHEMBL3587	Dual specificity mitogen-activated protein kinase kinase 1	SINGLE PROTEIN	CHEMBL2105741	TRAMETINIB DIMETHYL SULFOXIDE	INHIBITOR	4	0
Q02750	CHEMBL3587	Dual specificity mitogen-activated protein kinase kinase 1	SINGLE PROTEIN	CHEMBL2364607	COBIMETINIB FUMARATE	INHIBITOR	4	0
Q02750	CHEMBL3587	Dual specificity mitogen-activated protein kinase kinase 1	SINGLE PROTEIN	CHEMBL3545243	AS-703988	INHIBITOR	1	0
Q02750	CHEMBL3587	Dual specificity mitogen-activated protein kinase kinase 1	SINGLE PROTEIN	CHEMBL3182621	AZD-8330	INHIBITOR	1	0
Q02750	CHEMBL3587	Dual specificity mitogen-activated protein kinase kinase 1	SINGLE PROTEIN	CHEMBL2104954	BALAMAPIMOD	INHIBITOR	1	0
Q02750	CHEMBL3587	Dual specificity mitogen-activated protein kinase kinase 1	SINGLE PROTEIN	CHEMBL3545081	RG-7304	INHIBITOR	1	0
Q02750	CHEMBL3587	Dual specificity mitogen-activated protein kinase kinase 1	SINGLE PROTEIN	CHEMBL1614766	Ro-4987655	INHIBITOR	1	0
Q02750	CHEMBL3587	Dual specificity mitogen-activated protein kinase kinase 1	SINGLE PROTEIN	CHEMBL1615025	TAK-733	INHIBITOR	1	0
Q02750	CHEMBL3587	Dual specificity mitogen-activated protein kinase kinase 1	SINGLE PROTEIN	CHEMBL3545145	WX-554	INHIBITOR	1	0
Q02750	CHEMBL3587	Dual specificity mitogen-activated protein kinase kinase 1	SINGLE PROTEIN	CHEMBL3330650	RG-7420	INHIBITOR	1	0
Q02750	CHEMBL3587	Dual specificity mitogen-activated protein kinase kinase 1	SINGLE PROTEIN	CHEMBL2107832	PIMASERTIB	INHIBITOR	2	0
Q02750	CHEMBL3587	Dual specificity mitogen-activated protein kinase kinase 1	SINGLE PROTEIN	CHEMBL1614701	SELUMETINIB	INHIBITOR	3	0
Q02750	CHEMBL3587	Dual specificity mitogen-activated protein kinase kinase 1	SINGLE PROTEIN	CHEMBL2138601	Refametinib	INHIBITOR	2	0
Q02750	CHEMBL3587	Dual specificity mitogen-activated protein kinase kinase 1	SINGLE PROTEIN	CHEMBL105442	CI-1040	INHIBITOR	2	0
Q02750	CHEMBL3587	Dual specificity mitogen-activated protein kinase kinase 1	SINGLE PROTEIN	CHEMBL1097999	E-6201	INHIBITOR	2	0
Q02750	CHEMBL3587	Dual specificity mitogen-activated protein kinase kinase 1	SINGLE PROTEIN	CHEMBL507361	PD-0325901	INHIBITOR	2	0
Q02750	CHEMBL3587	Dual specificity mitogen-activated protein kinase kinase 1	SINGLE PROTEIN	CHEMBL3187723	BINIMETINIB	INHIBITOR	3	0
Q02750	CHEMBL3587	Dual specificity mitogen-activated protein kinase kinase 1	SINGLE PROTEIN	CHEMBL2146883	COBIMETINIB	INHIBITOR	4	0
P24385	CHEMBL3610	G1/S-specific cyclin D1	SINGLE PROTEIN	CHEMBL1206245	BRICICLIB	INHIBITOR	1	0
P68400	CHEMBL3629	Casein kinase II alpha	SINGLE PROTEIN	CHEMBL1230165	SILMITASERTIB	INHIBITOR	2	0
P08581	CHEMBL3717	Hepatocyte growth factor receptor	SINGLE PROTEIN	CHEMBL2103868	CABOZANTINIB S-MALATE	INHIBITOR	4	0
P08581	CHEMBL3717	Hepatocyte growth factor receptor	SINGLE PROTEIN	CHEMBL601719	CRIZOTINIB	INHIBITOR	4	0
P08581	CHEMBL3717	Hepatocyte growth factor receptor	SINGLE PROTEIN	CHEMBL3545119	BMS-794833	INHIBITOR	1	0
P08581	CHEMBL3717	Hepatocyte growth factor receptor	SINGLE PROTEIN	CHEMBL3545419	ABT-700	INHIBITOR	1	0
P08581	CHEMBL3717	Hepatocyte growth factor receptor	SINGLE PROTEIN	CHEMBL496102	AMG-208	INHIBITOR	1	0
P08581	CHEMBL3717	Hepatocyte growth factor receptor	SINGLE PROTEIN	CHEMBL3545359	ARRY-300	INHIBITOR	1	0
P08581	CHEMBL3717	Hepatocyte growth factor receptor	SINGLE PROTEIN	CHEMBL3545299	BMS-698769	INHIBITOR	1	0
P08581	CHEMBL3717	Hepatocyte growth factor receptor	SINGLE PROTEIN	CHEMBL3545050	BMS-817378	INHIBITOR	1	0
P08581	CHEMBL3717	Hepatocyte growth factor receptor	SINGLE PROTEIN	CHEMBL3545365	ALTIRATINIB	INHIBITOR	1	0
P08581	CHEMBL3717	Hepatocyte growth factor receptor	SINGLE PROTEIN	CHEMBL3545053	EMD-1204831	INHIBITOR	1	0
P08581	CHEMBL3717	Hepatocyte growth factor receptor	SINGLE PROTEIN	CHEMBL2133806	JNJ-38877605	INHIBITOR	1	0
P08581	CHEMBL3717	Hepatocyte growth factor receptor	SINGLE PROTEIN	CHEMBL3545307	MERESTINIB	INHIBITOR	2	0
P08581	CHEMBL3717	Hepatocyte growth factor receptor	SINGLE PROTEIN	CHEMBL2323775	MK-8033	INHIBITOR	1	0
P08581	CHEMBL3717	Hepatocyte growth factor receptor	SINGLE PROTEIN	CHEMBL2001019	PF-04217903	INHIBITOR	1	0
P08581	CHEMBL3717	Hepatocyte growth factor receptor	SINGLE PROTEIN	CHEMBL3545325	SAR-125844	INHIBITOR	1	0
P08581	CHEMBL3717	Hepatocyte growth factor receptor	SINGLE PROTEIN	CHEMBL1236107	SGX-523	INHIBITOR	1	0
P08581	CHEMBL3717	Hepatocyte growth factor receptor	SINGLE PROTEIN	CHEMBL3545144	TAS-115	INHIBITOR	1	0
P08581	CHEMBL3717	Hepatocyte growth factor receptor	SINGLE PROTEIN	CHEMBL3545236	BPI-9016	INHIBITOR	1	0
P08581	CHEMBL3717	Hepatocyte growth factor receptor	SINGLE PROTEIN	CHEMBL3545212	AMG-337	INHIBITOR	2	0
P08581	CHEMBL3717	Hepatocyte growth factor receptor	SINGLE PROTEIN	CHEMBL3545336	Savolitinib	INHIBITOR	2	0
P08581	CHEMBL3717	Hepatocyte growth factor receptor	SINGLE PROTEIN	CHEMBL460702	BMS-777607	INHIBITOR	2	0
P08581	CHEMBL3717	Hepatocyte growth factor receptor	SINGLE PROTEIN	CHEMBL3039525	GOLVATINIB	INHIBITOR	2	0
P08581	CHEMBL3717	Hepatocyte growth factor receptor	SINGLE PROTEIN	CHEMBL1230609	FORETINIB	INHIBITOR	2	0
P08581	CHEMBL3717	Hepatocyte growth factor receptor	SINGLE PROTEIN	CHEMBL254760	MGCD-265	INHIBITOR	2	0
P08581	CHEMBL3717	Hepatocyte growth factor receptor	SINGLE PROTEIN	CHEMBL1822792	MK-2461	INHIBITOR	2	0
P08581	CHEMBL3717	Hepatocyte growth factor receptor	SINGLE PROTEIN	CHEMBL2103851	AMUVATINIB	INHIBITOR	2	0
P08581	CHEMBL3717	Hepatocyte growth factor receptor	SINGLE PROTEIN	CHEMBL3402762	Tepotinib	INHIBITOR	2	0
P08581	CHEMBL3717	Hepatocyte growth factor receptor	SINGLE PROTEIN	CHEMBL3188267	CAPMATINIB	INHIBITOR	2	0
P08581	CHEMBL3717	Hepatocyte growth factor receptor	SINGLE PROTEIN	CHEMBL2103882	TIVANTINIB	INHIBITOR	3	0
P08581	CHEMBL3717	Hepatocyte growth factor receptor	SINGLE PROTEIN	CHEMBL1743051	ONARTUZUMAB	ANTAGONIST	3	0
P02751	CHEMBL3810	Fibronectin	SINGLE PROTEIN	CHEMBL2095222	OCRIPLASMIN	PROTEOLYTIC ENZYME	4	0
P07948	CHEMBL3905	Tyrosine-protein kinase Lyn	SINGLE PROTEIN	CHEMBL288441	BOSUTINIB	INHIBITOR	4	0
P07948	CHEMBL3905	Tyrosine-protein kinase Lyn	SINGLE PROTEIN	CHEMBL3545133	JNJ-26483327	INHIBITOR	1	0
P07948	CHEMBL3905	Tyrosine-protein kinase Lyn	SINGLE PROTEIN	CHEMBL206834	BAFETINIB	INHIBITOR	2	0
Q13233	CHEMBL3956	Mitogen-activated protein kinase kinase kinase 1	SINGLE PROTEIN	CHEMBL1097999	E-6201	INHIBITOR	2	0
Q15759	CHEMBL3961	MAP kinase p38 beta	SINGLE PROTEIN	CHEMBL1946170	REGORAFENIB	INHIBITOR	4	0
Q15759	CHEMBL3961	MAP kinase p38 beta	SINGLE PROTEIN	CHEMBL190333	RWJ-67657	INHIBITOR	1	0
Q15759	CHEMBL3961	MAP kinase p38 beta	SINGLE PROTEIN	CHEMBL1088752	LOSMAPIMOD	INHIBITOR	3	0
P42336	CHEMBL4005	PI3-kinase p110-alpha subunit	SINGLE PROTEIN	CHEMBL3545245	BAY-1082439	INHIBITOR	1	0
P42336	CHEMBL4005	PI3-kinase p110-alpha subunit	SINGLE PROTEIN	CHEMBL3545052	CUDC-907	INHIBITOR	1	0
P42336	CHEMBL4005	PI3-kinase p110-alpha subunit	SINGLE PROTEIN	CHEMBL3545055	INK-1117	INHIBITOR	1	0
P42336	CHEMBL4005	PI3-kinase p110-alpha subunit	SINGLE PROTEIN	CHEMBL3545379	MLN-1117	INHIBITOR	1	0
P42336	CHEMBL4005	PI3-kinase p110-alpha subunit	SINGLE PROTEIN	CHEMBL1258517	PKI-179	INHIBITOR	1	0
P42336	CHEMBL4005	PI3-kinase p110-alpha subunit	SINGLE PROTEIN	CHEMBL3545323	PWT-33579	INHIBITOR	1	0
P42336	CHEMBL4005	PI3-kinase p110-alpha subunit	SINGLE PROTEIN	CHEMBL2396661	ALPELISIB	INHIBITOR	2	0
P28482	CHEMBL4040	MAP kinase ERK2	SINGLE PROTEIN	CHEMBL3544964	GDC-0994	INHIBITOR	1	0
P28482	CHEMBL4040	MAP kinase ERK2	SINGLE PROTEIN	CHEMBL3545001	MK-8353	INHIBITOR	1	0
P28482	CHEMBL4040	MAP kinase ERK2	SINGLE PROTEIN	CHEMBL3545022	Ulixertinib	INHIBITOR	2	0
P13569	CHEMBL4051	Cystic fibrosis transmembrane conductance regulator	SINGLE PROTEIN	CHEMBL2108184	CROFELEMER	INHIBITOR	4	0
P13569	CHEMBL4051	Cystic fibrosis transmembrane conductance regulator	SINGLE PROTEIN	CHEMBL2010601	IVACAFTOR	POSITIVE MODULATOR	4	0
P13569	CHEMBL4051	Cystic fibrosis transmembrane conductance regulator	SINGLE PROTEIN	CHEMBL2103870	LUMACAFTOR	STABILISER	4	0
P13569	CHEMBL4051	Cystic fibrosis transmembrane conductance regulator	SINGLE PROTEIN	CHEMBL2103870	LUMACAFTOR	POSITIVE MODULATOR	4	0
P13569	CHEMBL4051	Cystic fibrosis transmembrane conductance regulator	SINGLE PROTEIN	CHEMBL3545292	QBW251	ACTIVATOR	2	0
P13569	CHEMBL4051	Cystic fibrosis transmembrane conductance regulator	SINGLE PROTEIN	CHEMBL3544914	TEZACAFTOR	POSITIVE MODULATOR	2	0
Q02763	CHEMBL4128	Tyrosine-protein kinase TIE-2	SINGLE PROTEIN	CHEMBL1946170	REGORAFENIB	INHIBITOR	4	0
Q02763	CHEMBL4128	Tyrosine-protein kinase TIE-2	SINGLE PROTEIN	CHEMBL24828	VANDETANIB	INHIBITOR	4	0
Q02763	CHEMBL4128	Tyrosine-protein kinase TIE-2	SINGLE PROTEIN	CHEMBL3545297	Pexmetinib	INHIBITOR	1	0
Q02763	CHEMBL4128	Tyrosine-protein kinase TIE-2	SINGLE PROTEIN	CHEMBL3545120	CE-245677	INHIBITOR	1	0
Q02763	CHEMBL4128	Tyrosine-protein kinase TIE-2	SINGLE PROTEIN	CHEMBL2010872	CEP-11981	INHIBITOR	1	0
Q02763	CHEMBL4128	Tyrosine-protein kinase TIE-2	SINGLE PROTEIN	CHEMBL3545365	ALTIRATINIB	INHIBITOR	1	0
Q02763	CHEMBL4128	Tyrosine-protein kinase TIE-2	SINGLE PROTEIN	CHEMBL1230609	FORETINIB	INHIBITOR	2	0
Q02763	CHEMBL4128	Tyrosine-protein kinase TIE-2	SINGLE PROTEIN	CHEMBL254760	MGCD-265	INHIBITOR	2	0
P45984	CHEMBL4179	c-Jun N-terminal kinase 2	SINGLE PROTEIN	CHEMBL1614713	CC-401	INHIBITOR	2	0
P45984	CHEMBL4179	c-Jun N-terminal kinase 2	SINGLE PROTEIN	CHEMBL1950289	TANZISERTIB	INHIBITOR	2	0
Q9UM73	CHEMBL4247	ALK tyrosine kinase receptor	SINGLE PROTEIN	CHEMBL601719	CRIZOTINIB	INHIBITOR	4	0
Q9UM73	CHEMBL4247	ALK tyrosine kinase receptor	SINGLE PROTEIN	CHEMBL2403108	CERITINIB	INHIBITOR	4	0
Q9UM73	CHEMBL4247	ALK tyrosine kinase receptor	SINGLE PROTEIN	CHEMBL3707320	ALECTINIB HYDROCHLORIDE	INHIBITOR	4	0
Q9UM73	CHEMBL4247	ALK tyrosine kinase receptor	SINGLE PROTEIN	CHEMBL3545360	ASP-3026	INHIBITOR	1	0
Q9UM73	CHEMBL4247	ALK tyrosine kinase receptor	SINGLE PROTEIN	CHEMBL3545051	CEP-37440	INHIBITOR	1	0
Q9UM73	CHEMBL4247	ALK tyrosine kinase receptor	SINGLE PROTEIN	CHEMBL3544934	X-396	INHIBITOR	1	0
Q9UM73	CHEMBL4247	ALK tyrosine kinase receptor	SINGLE PROTEIN	CHEMBL3545311	BRIGATINIB	INHIBITOR	3	0
P36897	CHEMBL4439	TGF-beta receptor type I	SINGLE PROTEIN	CHEMBL2364611	GALUNISERTIB	INHIBITOR	2	0
P23443	CHEMBL4501	Ribosomal protein S6 kinase 1	SINGLE PROTEIN	CHEMBL3545076	LY-2584702	INHIBITOR	1	0
O14757	CHEMBL4630	Serine/threonine-protein kinase Chk1	SINGLE PROTEIN	CHEMBL2041933	AZD-7762	INHIBITOR	1	0
O14757	CHEMBL4630	Serine/threonine-protein kinase Chk1	SINGLE PROTEIN	CHEMBL3545377	LY-2606368	INHIBITOR	1	0
O14757	CHEMBL4630	Serine/threonine-protein kinase Chk1	SINGLE PROTEIN	CHEMBL3545137	PF-00477736	INHIBITOR	1	0
O14757	CHEMBL4630	Serine/threonine-protein kinase Chk1	SINGLE PROTEIN	CHEMBL3545007	RG-7602	INHIBITOR	1	0
O14757	CHEMBL4630	Serine/threonine-protein kinase Chk1	SINGLE PROTEIN	CHEMBL3545199	RG-7741	INHIBITOR	1	0
O14757	CHEMBL4630	Serine/threonine-protein kinase Chk1	SINGLE PROTEIN	CHEMBL2386889	SCH-900776	INHIBITOR	1	0
O14757	CHEMBL4630	Serine/threonine-protein kinase Chk1	SINGLE PROTEIN	CHEMBL3544936	XL-844	INHIBITOR	1	0
O14757	CHEMBL4630	Serine/threonine-protein kinase Chk1	SINGLE PROTEIN	CHEMBL3039517	RABUSERTIB	INHIBITOR	2	0
O14757	CHEMBL4630	Serine/threonine-protein kinase Chk1	SINGLE PROTEIN	CHEMBL574737	(7S)-HYDROXYL-STAUROSPORINE	INHIBITOR	2	0
Q9Y243	CHEMBL4816	Serine/threonine-protein kinase AKT3	SINGLE PROTEIN	CHEMBL3545003	MSC-2363318A	INHIBITOR	1	0
P30530	CHEMBL4895	Tyrosine-protein kinase receptor UFO	SINGLE PROTEIN	CHEMBL3545236	BPI-9016	INHIBITOR	1	0
P30530	CHEMBL4895	Tyrosine-protein kinase receptor UFO	SINGLE PROTEIN	CHEMBL3301622	GILTERITINIB	INHIBITOR	3	0
P30530	CHEMBL4895	Tyrosine-protein kinase receptor UFO	SINGLE PROTEIN	CHEMBL2023349	R428	INHIBITOR	2	0
P15056	CHEMBL5145	Serine/threonine-protein kinase B-raf	SINGLE PROTEIN	CHEMBL2105729	DABRAFENIB MESYLATE	INHIBITOR	4	0
P15056	CHEMBL5145	Serine/threonine-protein kinase B-raf	SINGLE PROTEIN	CHEMBL1946170	REGORAFENIB	INHIBITOR	4	0
P15056	CHEMBL5145	Serine/threonine-protein kinase B-raf	SINGLE PROTEIN	CHEMBL1200485	SORAFENIB TOSYLATE	INHIBITOR	4	0
P15056	CHEMBL5145	Serine/threonine-protein kinase B-raf	SINGLE PROTEIN	CHEMBL1229517	VEMURAFENIB	INHIBITOR	4	0
P15056	CHEMBL5145	Serine/threonine-protein kinase B-raf	SINGLE PROTEIN	CHEMBL3545296	ARQ-736	INHIBITOR	1	0
P15056	CHEMBL5145	Serine/threonine-protein kinase B-raf	SINGLE PROTEIN	CHEMBL3545246	BGB-283	INHIBITOR	1	0
P15056	CHEMBL5145	Serine/threonine-protein kinase B-raf	SINGLE PROTEIN	CHEMBL2029988	CEP-32496	INHIBITOR	1	0
P15056	CHEMBL5145	Serine/threonine-protein kinase B-raf	SINGLE PROTEIN	CHEMBL3545263	LGX-806	INHIBITOR	1	0
P15056	CHEMBL5145	Serine/threonine-protein kinase B-raf	SINGLE PROTEIN	CHEMBL3545195	LY-3009120	INHIBITOR	1	0
P15056	CHEMBL5145	Serine/threonine-protein kinase B-raf	SINGLE PROTEIN	CHEMBL3545005	PLX-8394	INHIBITOR	1	0
P15056	CHEMBL5145	Serine/threonine-protein kinase B-raf	SINGLE PROTEIN	CHEMBL3545080	RG-7256	INHIBITOR	1	0
P15056	CHEMBL5145	Serine/threonine-protein kinase B-raf	SINGLE PROTEIN	CHEMBL558752	CHIR-265	INHIBITOR	2	0
P15056	CHEMBL5145	Serine/threonine-protein kinase B-raf	SINGLE PROTEIN	CHEMBL3545027	XL-281	INHIBITOR	2	0
P15056	CHEMBL5145	Serine/threonine-protein kinase B-raf	SINGLE PROTEIN	CHEMBL3301612	ENCORAFENIB	INHIBITOR	3	0
P11274	CHEMBL5146	Breakpoint cluster region protein	SINGLE PROTEIN	CHEMBL2105708	PONATINIB HYDROCHLORIDE	INHIBITOR	4	0
Q06187	CHEMBL5251	Tyrosine-protein kinase BTK	SINGLE PROTEIN	CHEMBL1873475	IBRUTINIB	INHIBITOR	4	0
Q06187	CHEMBL5251	Tyrosine-protein kinase BTK	SINGLE PROTEIN	CHEMBL3301600	SPEBRUTINIB BESYLATE	INHIBITOR	2	0
Q06187	CHEMBL5251	Tyrosine-protein kinase BTK	SINGLE PROTEIN	CHEMBL3544969	HM-71224	INHIBITOR	1	0
Q06187	CHEMBL5251	Tyrosine-protein kinase BTK	SINGLE PROTEIN	CHEMBL3544928	ONO-4059	INHIBITOR	1	0
Q06187	CHEMBL5251	Tyrosine-protein kinase BTK	SINGLE PROTEIN	CHEMBL3545193	MSC-2364447	INHIBITOR	1	0
Q99683	CHEMBL5285	Mitogen-activated protein kinase kinase kinase 5	SINGLE PROTEIN	CHEMBL3545429	GS-4997	INHIBITOR	1	0
Q14289	CHEMBL5469	Protein tyrosine kinase 2 beta	SINGLE PROTEIN	CHEMBL3137331	DEFACTINIB	INHIBITOR	2	0
P30291	CHEMBL5491	Serine/threonine-protein kinase WEE1	SINGLE PROTEIN	CHEMBL1976040	AZD-1775	INHIBITOR	2	0
P21860	CHEMBL5838	Receptor tyrosine-protein kinase erbB-3	SINGLE PROTEIN	CHEMBL2408045	SAPITINIB	INHIBITOR	2	0
P21860	CHEMBL5838	Receptor tyrosine-protein kinase erbB-3	SINGLE PROTEIN	CHEMBL2109406	Patritumab	INHIBITOR	3	0
