# Supplementary material for: Combined network pharmacology and virtual reverse pharmacology approaches for identification of potential targets to treat vascular dementia
Source: Sci Rep. 2020 Jan 14;10:257. doi: 10.1038/s41598-019-57199-9 (PMC6959222; doi:10.1038/s41598-019-57199-9)
Supplement: Supplementary file 5 — Supplementary Information5 [file 41598_2019_57199_MOESM5_ESM.xlsx]

## Sheet: Phytomolecules
Supplementary Information for the article:
Combined network pharmacology and virtual reverse pharmacology approaches for identification of potential targets to treat vascular dementia
Alexey A. Lagunin*, Sergey M. Ivanov, Tatyana A. Gloriozova, Pavel V. Pogodin, Dmitry A. Filimonov, Sandeep Kumar, Rajesh K. Goel*
PubChem ID and SMILES (a format of representation of structure of compounds which may be converted to structural formula) for the 1972 phytomolecules used in the study.
PubChem ID	SMILES
19	C1=CC(=C(C(=C1)O)O)C(=O)O
61	C(C(C(=O)O)OP(=O)(O)O)OP(=O)(O)O
72	C1=CC(=C(C=C1C(=O)O)O)O
107	C1=CC=C(C=C1)CCC(=O)O
119	C(CC(=O)O)CN
125	C1=CC(=CC=C1CO)O
126	C1=CC(=CC=C1C=O)O
135	C1=CC(=CC=C1C(=O)O)O
189	CC(=O)OCC(C(=O)O)N
190	C1=NC2=C(N1)C(=NC=N2)N
196	C(CCC(=O)O)CC(=O)O
204	C1(C(=O)NC(=O)N1)NC(=O)N
227	C1=CC=C(C(=C1)C(=O)O)N
240	C1=CC=C(C=C1)C=O
243	C1=CC=C(C=C1)C(=O)O
244	C1=CC=C(C=C1)CO
247	C[N+](C)(C)CC(=O)[O-]
273	C(CCN)CCN
289	C1=CC=C(C(=C1)O)O
309	C(C(=CC(=O)O)C(=O)O)C(=O)O
311	C(C(=O)O)C(CC(=O)O)(C(=O)O)O
323	C1=CC=C2C(=C1)C=CC(=O)O2
325	CC(C)C1=CC=C(C=C1)CO
326	CC(C)C1=CC=C(C=C1)C=O
332	COC1=C(C=CC(=C1)C=C)O
335	CC1=CC=CC=C1O
338	C1=CC=C(C(=C1)C(=O)O)O
341	C1=C(C=C(C(=C1O)O)O)C(=O)OC2=CC(=CC(=C2O)O)C(=O)O
342	CC1=CC(=CC=C1)O
359	C1=C(C=C(C=C1O)O)O
370	C1=C(C=C(C(=C1O)O)O)C(=O)O
379	CCCCCCCC(=O)O
454	CCCCCCCC=O
460	COC1=CC=CC=C1O
464	C1=CC=C(C=C1)C(=O)NCC(=O)O
525	C(C(C(=O)O)O)C(=O)O
568	C1=CC=C2C(=C1)C3=CC=CC=C3O2
611	C(CC(=O)O)C(C(=O)O)N
660	C1CC(=O)OC2=CC=CC=C21
681	C1=CC(=C(C=C1CCN)O)O
752	C(C(C(=O)O)O)O
764	C1=NC2=C(N1)C(=O)N=C(N2)N
774	C1=C(NC=N1)CCN
780	C1=CC(=C(C=C1O)CC(=O)O)O
785	C1=CC(=CC=C1O)O
798	C1=CC=C2C(=C1)C=CN2
802	C1=CC=C2C(=C1)C(=CN2)CC(=O)O
854	C(C(C(C(C=O)O)O)O)O
864	C1CSSC1CCCCC(=O)O
867	C(C(=O)O)C(=O)O
873	C1=CC=C(C(=C1)CCC(=O)O)O
875	C(C(C(=O)O)O)(C(=O)O)O
890	C1(C(C(C(C(C1OP(=O)(O)O)OP(=O)(O)O)OP(=O)(O)O)OP(=O)(O)O)OP(=O)(O)O)OP(=O)(O)O
892	C1(C(C(C(C(C1O)O)O)O)O)O
896	CC(=O)NCCC1=CNC2=C1C=C(C=C2)OC
931	C1=CC=C2C=CC=CC2=C1
932	C1C(OC2=CC(=CC(=C2C1=O)O)O)C3=CC=C(C=C3)O
936	C1=CC(=CN=C1)C(=O)N
938	C1=CC(=CN=C1)C(=O)O
978	C1=CC(=CC=C1C(=O)O)N
985	CCCCCCCCCCCCCCCC(=O)O
998	C1=CC=C(C=C1)CC=O
999	C1=CC=C(C=C1)CC(=O)O
1001	C1=CC=C(C=C1)CCN
1043	C1=CN=C2C(=N1)C=NC=N2
1054	CC1=NC=C(C(=C1O)CO)CO
1057	C1=CC(=C(C(=C1)O)O)O
1102	C(CCNCCCN)CN
1103	C(CCNCCCN)CNCCCN
1110	C(CC(=O)O)C(=O)O
1150	C1=CC=C2C(=C1)C(=CN2)CCN
1183	COC1=C(C=CC(=C1)C=O)O
1188	C1=NC2=C(N1)C(=O)NC(=O)N2
1292	C1=CC=C(C=C1)C(C(=O)O)O
1678	C(C[N+](=O)[O-])C(=O)O
2130	C1C2CC3CC1CC(C2)(C3)N
2153	CN1C2=C(C(=O)N(C1=O)C)NC=N2
2181	C1CCNC(C1)C2=CN=CC=C2
2214	CC(=O)C1=CC(=C(C=C1)O)OC
2230	CN1CCC=C(C1)C(=O)OC
2266	C(CCCC(=O)O)CCCC(=O)O
2345	C1=CC=C(C=C1)COC(=O)C2=CC=CC=C2
2346	C1=CC=C(C=C1)CN=C=S
2355	COC1=C2C=CC(=O)OC2=CC3=C1C=CO3
2358	COC1=CC2=C(C=C1)N(C(=O)C(O2)O)O
2519	CN1C=NC2=C1C(=O)N(C(=O)N2C)C
2537	CC1(C2CCC1(C(=O)C2)C)C
2543	CCCCCC1=CC2=C(C(=C1)O)C3=C(C=CC(=C3)C)C(O2)(C)C
2682	CCCCCCCCCCCCCCCCO
2758	CC1(C2CCC(O1)(CC2)C)C
2879	CC1=CC=C(C=C1)O
2948	COC1=C2C(=CC(=C1C=O)O)C(=O)C3=CC=CC=C3C2=O
2950	C1=CC2=C(C(=C1)O)C(=O)C3=C(C2=O)C=CC=C3O
2969	CCCCCCCCCC(=O)O
3016	CN1C(=O)CN=C(C2=C1C=CC(=C2)Cl)C3=CC=CC=C3
3220	CC1=CC(=C2C(=C1)C(=O)C3=CC(=CC(=C3C2=O)O)O)O
3314	COC1=C(C=CC(=C1)CC=C)O
3469	C1=CC(=C(C=C1O)C(=O)O)O
3473	CCCCCC(CC(=O)CCC1=CC(=C(C=C1)O)OC)O
3495	CC1(C2CCC3(C(C2(CCC1OC4C(C(C(C(O4)C(=O)O)O)O)OC5C(C(C(C(O5)C(=O)O)O)O)O)C)C(=O)C=C6C3(CCC7(C6CC(CC7)(C)C(=O)O)C)C)C)C
3503	CC1=C(C(=C2C(=C1)C(=C(C(=C2C=O)O)O)C(C)C)O)C3=C(C=C4C(=C3O)C(=C(C(=C4C(C)C)O)O)C=O)C
3515	CC1=C2C=CC(=C2C=C(C=C1)C(C)C)C
3638	CN1CCC2=CC3=C(C=C2C1O)OCO3
3712	C1=CC=C2C(=C1)C(=CN2)CO
3806	C1=CC2=C(C(=O)C=CC2=O)C(=C1)O
3828	CC1=CC(=O)C2=C(C3=C(C(=C2O1)OC)OC=C3)OC
3862	C1=CN(C=C(C1=O)O)CC(C(=O)O)N
3879	CC1C(C(CC(O1)OC2CCC3(C(C2)CCC4C3CC(C5(C4(CCC5C6=CC(=O)OC6)O)C)O)C)O)OC7CC(C(C(O7)C)OC8CC(C(C(O8)C)OC9C(C(C(C(O9)CO)O)O)O)OC(=O)C)O
3893	CCCCCCCCCCCC(=O)O
4076	COC1=CC(=CC(=C1OC)OC)CCN
4114	COC1=C2C(=CC3=C1OC=C3)C=CC(=O)O2
4130	COP(=S)(OC)OC1=CC=C(C=C1)[N+](=O)[O-]
4133	COC(=O)C1=CC=CC=C1O
4276	COC1=CC(=CC2=C1OCO2)CC=C
4462	CC1=C(C(=O)C(=C(C1=O)OC)OC)CC=C(C)C
4680	COC1=C(C=C(C=C1)CC2=NC=CC3=CC(=C(C=C32)OC)OC)OC
4696	C1C=C2C(=CC(=O)O2)C(O1)O
4825	COC1=C(C2=C(C=CO2)C3=C1C=CC(=O)O3)OC
4871	CC(=CCC1=C(C2=C(C3=C1OC(C=C3)(C)C)OC=C(C2=O)C4=CC(=C(C=C4)O)O)O)C
4970	CN1CCC2=CC3=C(C=C2C(=O)CC4=C(C1)C5=C(C=C4)OCO5)OCO3
5054	C1=CC(=CC(=C1)O)O
5144	C=CCC1=CC2=C(C=C1)OCO2
5192	C(CCCCC(=O)O)CCCC(=O)O
5202	C1=CC2=C(C=C1O)C(=CN2)CCN
5281	CCCCCCCCCCCCCCCCCC(=O)O
5429	CN1C=NC2=C1C(=O)NC(=O)N2C
5570	C[N+]1=CC=CC(=C1)C(=O)[O-]
5610	C1=CC(=CC=C1CCN)O
5634	C=CCCCCCCCCC(=O)O
5756	CC12CCC3C(C1CC(C2O)O)CCC4=C3C=CC(=C4)O
5757	CC12CCC3C(C1CCC2O)CCC4=C3C=CC(=C4)O
5770	COC1C(CC2CN3CCC4=C(C3CC2C1C(=O)OC)NC5=C4C=CC(=C5)OC)OC(=O)C6=CC(=C(C(=C6)OC)OC)OC
5780	C(C(C(C(C(CO)O)O)O)O)O
5793	C(C1C(C(C(C(O1)O)O)O)O)O
5810	C1C(CNC1C(=O)O)O
5816	CNCC(C1=CC(=C(C=C1)O)O)O
5862	C(C(C(=O)O)N)S
5870	CC12CCC3C(C1CCC2=O)CCC4=C3C=CC(=C4)O
5951	C(C(C(=O)O)N)O
5957	C1=NC2=C(C(=N1)N)N=CN2C3C(C(C(O3)COP(=O)(O)OP(=O)(O)OP(=O)(O)O)O)O
5960	C(C(C(=O)O)N)C(=O)O
5961	C(CC(=O)N)C(C(=O)O)N
5962	C(CCN)CC(C(=O)O)N
5978	CCC1(CC2CC(C3=C(CCN(C2)C1)C4=CC=CC=C4N3)(C5=C(C=C6C(=C5)C78CCN9C7C(C=CC9)(C(C(C8N6C=O)(C(=O)OC)O)OC(=O)C)CC)OC)C(=O)OC)O
5983	CC12CCN(C1N(C3=C2C=C(C=C3)OC(=O)NC)C)C
5984	C(C(C(C(C(=O)CO)O)O)O)O
5988	C(C1C(C(C(C(O1)OC2(C(C(C(O2)CO)O)O)CO)O)O)O)O
5997	CC(C)CCCC(C)C1CCC2C1(CCC3C2CC=C4C3(CCC(C4)O)C)C
6005	CN1CCC2=CC=CC3=C2C1CC4=C3C(=C(C=C4)O)O
6013	CC12CCC3C(C1CCC2O)CCC4=CC(=O)CCC34C
6021	C1=NC(=O)C2=C(N1)N(C=N2)C3C(C(C(O3)CO)O)O
6036	C(C1C(C(C(C(O1)O)O)O)O)O
6037	C1=CC(=CC=C1C(=O)NC(CCC(=O)O)C(=O)O)NCC2=CN=C3C(=N2)C(=O)N=C(N3)N
6047	C1=CC(=C(C=C1CC(C(=O)O)N)O)O
6054	C1=CC=C(C=C1)CCO
6057	C1=CC(=CC=C1CC(C(=O)O)N)O
6106	CC(C)CC(C(=O)O)N
6128	CC12CCC(=O)C=C1CCC3C2CCC4(C3CCC4=O)C
6137	CSCCC(C(=O)O)N
6140	C1=CC=C(C=C1)CC(C(=O)O)N
6167	CC(=O)NC1CCC2=CC(=C(C(=C2C3=CC=C(C(=O)C=C13)OC)OC)OC)OC
6184	CCCCCC=O
6185	CC12CCC3C(C1(CCC2C4=CC(=O)OC4)O)CCC5(C3(CCC(C5)O)C=O)O
6199	C1=CC(=O)OC2=CC3=C(C=CO3)C=C21
6251	C(C(C(C(C(CO)O)O)O)O)O
6255	C(C1C(C(C(C(O1)OC2C(OC(C(C2O)O)O)CO)O)O)O)O
6262	C(CC(C(=O)O)N)CN
6267	C(C(C(=O)O)N)C(=O)N
6274	C1=C(NC=N1)CC(C(=O)O)N
6287	CC(C)C(C(=O)O)N
6288	CC(C(C(=O)O)N)O
6293	C1=CC=C2C(=C1)C(=O)C3=C(C2=O)C(=C(C=C3)O)O
6305	C1=CC=C2C(=C1)C(=CN2)CC(C(=O)O)N
6306	CCC(C)C(C(=O)O)N
6322	C(CC(C(=O)O)N)CN=C(N)N
6448	CC(=O)OC1CC2CCC1(C2(C)C)C
6466	CC12C(C=CC3(C1C(C45C3CCC(C4)(C(=C)C5)O)C(=O)O)OC2=O)O
6508	C1C(C(C(CC1(C(=O)O)O)O)O)O
6549	CC(=CCCC(C)(C=C)O)C
6613	CC(C)(CO)C(C(=O)NCCC(=O)O)O
6616	CC1(C2CCC(C2)C1=C)C
6654	CC1=CCC2CC1C2(C)C
6683	C1=CC=C2C(=C1)C(=O)C3=C(C2=O)C(=C(C=C3O)O)O
6755	C1=CC=C2C(=C1)C(=CC(=O)C2=O)O
6758	CC(=C)C1CC2=C(O1)C=CC3=C2OC4COC5=CC(=C(C=C5C4C3=O)OC)OC
6760	COC1=C(C2=C(C=C1)C(=C3C=COC3=N2)OC)OC
6773	CC1=CC2=C(C=C1)C(=O)C3=CC=CC=C3C2=O
6780	C1=CC=C2C(=C1)C(=O)C3=CC=CC=C3C2=O
6890	CN(C)CC1=CNC2=CC=CC=C21
6912	C(C(C(C(CO)O)O)O)O
6989	CC1=CC(=C(C=C1)C(C)C)O
6998	C1=CC=C(C(=C1)C=O)O
7018	C1C2=CC=CC=C2C(=O)C3=CC=CC=C31
7020	C1=CC=C2C(=C1)C(=O)C3=CC=CC=C3O2
7028	CC(C(C1=CC=CC=C1)O)NC
7047	C1=CC=C2C(=C1)C=CC=N2
7054	C1=CC=C2C(=C1)C(=O)C(=O)N2
7127	COC1=C(C=C(C=C1)CC=C)OC
7136	CC(=O)OC1=C(C=C(C=C1)CC=C)OC
7150	COC(=O)C1=CC=CC=C1
7165	CCOC(=O)C1=CC=CC=C1
7172	CNCC(C1=CC=C(C=C1)O)O
7342	CCOC(=O)C(C)C
7344	CCOC(=O)C(C)O
7405	C1CC(=O)NC1C(=O)O
7406	CC(C)C1=CC=CC=C1
7410	CC(=O)C1=CC=CC=C1
7428	COC(=O)C1=CC(=C(C(=C1)O)O)O
7431	C1=C(OC(=CC1=O)C(=O)O)C(=O)O
7438	CC1=CCC(CC1O)C(=C)C
7460	CC1=CCC(C=C1)C(C)C
7461	CC1=CCC(=CC1)C(C)C
7462	CC1=CC=C(CC1)C(C)C
7463	CC1=CC=C(C=C1)C(C)C
7469	CC(=O)C1=CC=C(C=C1)O
7478	COC1=CC=C(C=C1)C(=O)O
7501	C=CC1=CC=CC=C1
7516	C1=CC=C(C=C1)NN
7519	COC1=CC=CC=C1
7559	COC(=O)CC1=CC=CC=C1
7590	CCOC(=O)CC1=CC=CC=C1
7646	CC(C)C(=O)OCC1=CC=CC=C1
7651	CC(C)CC(=O)OCC1=CC=CC=C1
7710	CCCCCC1CCC(=O)O1
7714	CCCCCCCC1CCC(=O)O1
7731	CC1=CC=C(C=C1)OC
7738	COC1=CC=C(C=C1)CO
7749	CCC(=O)OCC
7762	CCCC(=O)OCC
7768	C1CCC(=O)NCC1
7778	CC(CCC=C(C)C)CCOC=O
7794	CC(CCC=C(C)C)CC=O
7800	CCCCCCCCCCCC(=O)OCC
7824	CCCCCC(=O)OC
7888	CC(CCCC(C)(C)O)CC=O
7909	CC(C)CC(=O)C
7915	CC(C)OC(=O)C
7945	CCOC(=O)CC(C)C
7991	CCCCC(=O)O
7997	CCCOC(=O)C
8038	CC(C)COC(=O)C
8048	CCCCCCCCCC(=O)OCC
8051	CCCCCC(=O)C
8091	CCCCCCCC(=O)OC
8103	CCCCCCO
8118	CCCSCCC
8138	COC(=O)CCCCCCCCC=C
8139	CCCCCCCCCCCC(=O)OC
8158	CCCCCCCCC(=O)O
8159	CCCCCCCOC(=O)C
8163	CCCCCCCCCC(=O)C
8167	CCCCCCCCCCOC(=O)C
8174	CCCCCCCCCCO
8175	CCCCCCCCCC=O
8186	CCCCCCCCCCC=O
8193	CCCCCCCCCCCCO
8194	CCCCCCCCCCCC=O
8215	CCCCCCCCCCCCCCCCCCCCCC(=O)O
8217	CCCCCCCCCCCCCCCCC=C
8294	CC(=CCCC(C)(C=C)OC(=O)C)C
8314	CCC(C)C(=O)O
8363	C1=CC=C(C=C1)COC(=O)C2=CC=CC=C2O
8365	CCOC(=O)C1=CC=CC=C1O
8369	CC1=C(C(=O)C=CO1)O
8405	C1=CC=C2C=NC=CC2=C1
8417	COC1=C(C=C2C(=C1)C=CC(=O)O2)OC
8438	C1OC2=C(O1)C=C(C=C2)C=O
8467	CCOC1=C(C=CC(=C1)C=O)O
8468	COC1=C(C=CC(=C1)C(=O)O)O
8499	COC1=CC=C(C=C1)C(=O)OC
8500	CC1=CC=C(C=C1)C(=O)C
8550	COC1C(CC2CN3CCC4=C(C3CC2C1C(=O)OC)NC5=CC=CC=C45)OC(=O)C6=CC(=C(C(=C6)OC)OC)OC
8564	CN(C)CCC1=CC2=C(C(=C1CC(=O)C3=C(C(=C(C=C3)OC)OC)C(=O)O)OC)OCO2
8617	C1=CC=C2C(=C1)C(=CN2)CCCC(=O)O
8635	COC(=O)C1=CC=CC=C1N
8655	COC1=CC(=CC(=C1O)OC)C=O
8658	COC1=CC=CC=C1C=O
8742	C1C(C(C(C=C1C(=O)O)O)O)O
8748	CC(=C)C1CCC(CC1)(C)O
8768	C1=CC(=C(C=C1C=O)O)O
8785	CC(=O)OCC1=CC=CC=C1
8815	COC1=CC=C(C=C1)CC=C
8821	CCOC(=O)C=C
8835	CCCC(=O)OCCC(C)CCC=C(C)C
8842	CC(CCC=C(C)C)CCO
8892	CCCCCC(=O)O
8900	CCCCCCC
8908	CCCCCCOC(=O)C
8969	COC(=O)C1C(CCC2C1CC3C4=C(CCN3C2)C5=CC=CC=C5N4)O
9015	COC1=CC=C(C=C1)O
9017	CC(CCC=C(C)C)CCOC(=O)C
9064	C1C(C(OC2=CC(=CC(=C21)O)O)C3=CC(=C(C=C3)O)O)O
9231	C1=CC=C2C=CC=C2C=C1
9294	CC(C(C1=CC=CC=C1)O)NC
9369	C1=C(NC=N1)CC(C(=O)O)NC(=O)CCN
9651	CN1CCC23C=CC(CC2OC4=C(C=CC(=C34)C1)OC)O
9727	CNCCC1=CC=C(C=C1)O
9750	C(CC(C(=O)O)N)CNC(=O)N
9958	CC1=CC(=C(C=C1)O)O
10057	CC1C(C(CC(O1)OC2CCC3(C(C2)CCC4C3CCC5(C4(CC(C5C6=CC(=O)OC6)OC(=O)C)O)C)C)OC)O
10143	CN1CCC2=CC(=C(C3=C2C1CC4=C3C(=C(C=C4)OC)O)OC)OC
10144	C1OC2=C(O1)C3=C4C(=C2)C=CN=C4C(=O)C5=CC=CC=C53
10146	CN1CCC2=CC(=C(C3=C2C1CC4=CC=CC=C43)OC)OC
10153	CN1CCC2=CC(=C(C3=C2C1CC4=C3C(=C(C=C4)OC)OC)O)OC
10154	CN1CCC2=CC(=C(C3=C2C1CC4=CC(=C(C=C43)OC)O)OC)O
10163	C1=CC=C2C(=C1)C(=O)C3=CC(=C(C(=C3C2=O)O)CO)O
10168	C1=CC2=C(C(=C1)O)C(=O)C3=C(C=C(C=C3C2=O)C(=O)O)O
10185	C1=CC(=C(C=C1C2C(C(=O)C3=C(C=C(C=C3O2)O)O)O)O)O
10189	CC1=CC(=O)C2=C(C=C(C=C2O1)OC)O
10205	CC1=CC(=O)C2=C(C1=O)C=CC=C2O
10207	C1=CC2=C(C(=C1)O)C(=O)C3=C(C=C(C=C3C2=O)CO)O
10208	CC1=CC(=C2C(=C1)C(=O)C3=C(C2=O)C(=CC=C3)O)O
10211	CC(C)(C(COC1=C2C(=C(C3=C1OC(=O)C=C3)OC)C=CO2)O)O
10212	CC(=CCOC1=C2C(=CC3=C1OC=C3)C=CC(=O)O2)C
10219	CCC1CN2CCC3=CC(=C(C=C3C2CC1CC4C5=CC(=C(C=C5CCN4)OC)OC)OC)OC
10228	CC(=CCC1=C(C=CC2=C1OC(=O)C=C2)OC)C
10231	COC1=C(C2=C(C=C1CC=C)OCO2)OC
10237	CN1CCC2=CC3=C(C=C2C1C4C5=C(C6=C(C=C5)OCO6)C(=O)O4)OCO3
10248	COC1=CC(=CC(=C1OC)OC)CC=C
10257	CN(C)CCC1=CNC2=C1C=C(C=C2)O
10281	CC1=CC(=O)C(=CC1=O)C(C)C
10321	CC#CC#CC(=O)C1=CC=CC=C1
10329	C1COC2=CC=CC=C21
10355	CN1CCC=C(C1)C(=O)O
10364	CC1=C(C=C(C=C1)C(C)C)O
10393	C1=CC(=CC=C1CCO)O
10430	CC(C)CC(=O)O
10465	CCCCCCCCCCCCCCCCC(=O)O
10494	CC1(CCC2(CCC3(C(=CCC4C3(CCC5C4(CCC(C5(C)C)O)C)C)C2C1)C)C(=O)O)C
10545	CC(C)C12CCC(C=C1)(OO2)C
10569	CC(C)C1=CC2=CCC3C(C2CC1)(CCCC3(C)C(=O)O)C
10582	CC1(C2CC=C(C1C2)CO)C
10607	COC1=CC(=CC(=C1OC)OC)C2C3C(COC3=O)C(C4=CC5=C(C=C24)OCO5)O
10621	CC1C(C(C(C(O1)OCC2C(C(C(C(O2)OC3=CC(=C4C(=O)CC(OC4=C3)C5=CC(=C(C=C5)OC)O)O)O)O)O)O)O)O
10639	CC1=CC(=C2C(=C1)C(=O)C3=CC(=CC(=C3C2=O)O)OC)O
10658	C1=CC2=C(C=CO2)C3=C1C=CC(=O)O3
10659	COC1=C2C(=C(C(=C1)CC=C)OC)OCO2
10666	CN1C=CC(=C(C1=O)C#N)OC
10680	C1=CC=C(C=C1)C2=CC(=O)C3=CC=CC=C3O2
10698	CC1=CC(=C(C(=C1)C)O)C
10719	CCC1=CC2=C(C=CC2=C(C=C1)C)C
10742	COC1=CC(=CC(=C1O)OC)C(=O)O
10748	COC1=CC2=C(C=C1)C=CC(=O)O2
10772	COC1=CC2=C(C=C1)NC(=O)O2
10805	COC1=C(C=CC(=C1)C(CO)O)O
10819	CC(=C)C1CCC(=CC1)CO
10882	CCCCC(=O)OCC
10886	CCCCCC(=O)OCCCCC
10890	CCCCCOC(=O)CCC
10983	CC(=CCN=C(N)N)C
11005	CCCCCCCCCCCCCC(=O)O
11038	CC1C2CC(C2(C)C)CC1=O
11092	CC(=O)C1=C(C=C(C=C1)OC)O
11128	CC(C)(C#N)OC1C(C(C(C(O1)CO)O)O)O
11142	CC(C)C1CCC(=C)C=C1
11160	CC(C)CC(=O)OC
11197	CCCCCCCCCCCCCCCCCCCCCCCC(=O)O
11230	CC1=CCC(CC1)(C(C)C)O
11463	CC1=CCC(=C(C)C)CC1
11467	CC(=C1CCC(CC1)(C)O)C
11487	C1=CC=C(C=C1)NC2=CC=CC=C2
11527	CCCCCC(CC)O
11617	C=CCSCC=C
11622	CCCCCCCCCCCC(=O)C
11636	CCCCCCCCCCCCCCCCCCCCCCCCCCC
11850	C(C(C(C(C(CO)O)O)O)O)O
12035	CC(=O)NC(CS)C(=O)O
12038	CCOC(=O)C1=CC(=C(C=C1)O)OC
12072	CC1CCC(CC1O)C(=C)C
12073	CC1=C(C=C(C=C1)C(=O)O)C
12180	CCCC(=O)OC
12366	CCCCCCCCCCCCCCCC(=O)OCC
12377	CCCSSCCC
12407	CCCCCCCCCCCCCCCCCCCCCCCCCC
12409	CCCCCCCCCCCCCCCCCCCCCCCCCCCCC
12410	CCCCCCCCCCCCCCCCCCCCCCCCCCCCCCC
12411	CCCCCCCCCCCCCCCCCCCCCCCCCCCCCCCCC
12413	CCCCCCCCCCCCCCCCCCCCCCCCCCCCCCCCCCC
12441	CN1CCC2=CC3=C(C4=C2C1CC5=C4C(=C(C=C5)OC)O)OCO3
12530	CCCCCCCCCCCCC(=O)O
12647	C(CO)C(C(=O)O)N
12756	CCC1CCC(=O)O1
12810	CCCCCC1CCCC(=O)O1
12813	CCCCCCC1CCC(=O)O1
12921	CCCCCCCCC1=C(C1)CCCCCCCC(=O)O
13187	CCCCCCCC(=O)C
13245	COC1=CC=C(C=C1)C=CC(=O)O
13250	CCOC(=O)C1=CC(=C(C(=C1)O)O)O
13357	CCC(C)C(=O)OC
13849	CCCCCCCCCCCCCCC(=O)O
14296	CC1=C(N=C(C(=N1)C)C)C
14525	CC1(C2CCC(C2)(C1=O)C)C
14871	CCCCCCCCCCCC(=O)OCC(CO)O
14896	CC1(C2CCC(=C)C1C2)C
14985	CC1=C(C(=C2CCC(OC2=C1C)(C)CCCC(C)CCCC(C)CCCC(C)C)C)O
15173	COC1=CC=CC=C1C=CC=O
15376	CCC12CCCN3C1C4=C(CC3)C5=CC=CC=C5N4C(C2)(C(=O)OC)O
15406	CC1(C2CCC(C2)(C1O)C)C
15548	CN1CCC2=CC(=C(C=C2C1CC3=CC(=C(C=C3)OC)OC)OC)OC
15606	CCCCCCCCC(=O)OC
16078	CCCCCC1=CC2=C(C3C=C(CCC3C(O2)(C)C)C)C(=C1)O
16315	C=CCSSSCC=C
16441	CC(=C)C1CCC(=CC1)C=O
16486	C1CNC1C(=O)O
16590	C=CCSSCC=C
16591	CCCSSCC=C
16666	CC1CCC(C(C1)O)C(C)C
16682	C1C(CSS1)C(=O)O
16724	CC1=CCC(CC1=O)C(=C)C
16741	C1=CC=C(C=C1)CCN=C=S
16754	CN1CCC2=CC(=C(C3=C2C1CC4=CC(=C(C=C43)OC)OC)OC)OC
17100	CC1=CCC(CC1)C(C)(C)O
17355	CC(=O)CCC1=CC=CC=C1
17525	CCCCCCOC(=O)CCC
17536	CC(C)(C(COC1=C2C=CC(=O)OC2=CC3=C1C=CO3)O)O
18818	CC(C)C12CCC(=C)C1C2
18950	C(C1C(C(C(C(O1)O)O)O)O)O
19212	CC(C1CCC2(C1(CCC3C2=CC(=O)C4C3(CC(C(C4)O)O)C)C)O)C(CCC(C)(C)O)O
19243	CC1CCC(C(C1)O)C(C)C
19244	CC1CCC(C(C1)O)C(C)C
20083	CCCCCCC(C)O
22311	CC1=CCC(CC1)C(=C)C
23205	CC1CC2C(C(C3(C1C=CC3=O)C)O)C(=C)C(=O)O2
23327	C(CC(=O)O)C(C(=O)O)N
23757	CC(=O)NC1CCC2=CC(=C(C(=C2C3=CC=C(C(=O)C=C13)OC)OC)O)OC
25436	CC(=O)OC1CC2(C3CCC4(C=CCCC4(C3CCC2(C1C5=COC(=O)C=C5)C)C=O)OC6C(C(C(C(O6)CO)O)O)O)O
25913	CCCCCCCCCCCCCC=C
26447	CC1CCC(C(=O)C1)C(C)C
26819	CN(C=O)C1CCC2=CC(=C(C(=C2C3=CC=C(C(=O)C=C13)OC)OC)OC)OC
26948	CC(=O)OC(C)(C)C1CC2=C(O1)C=C3C(=C2)C=C(C(=O)O3)C(C)(C)C=C
27447	CC1=C(N2C(C(C2=O)NC(=O)C(C3=CC=CC=C3)N)SC1)C(=O)O
28523	CC1CCC2(C(C3C(O2)CC4C3(CCC5C4CCC6C5(CCC(C6)OC7C(C(C(C(O7)CO)OC8C(C(C(C(O8)CO)O)OC9C(C(C(CO9)O)O)O)OC2C(C(C(C(O2)CO)O)O)O)O)O)C)C)C)NC1
29025	CC1=CC(=O)C2CC1C2(C)C
30219	CCCCCC1=CC2=C(C=CC(O2)(C)CCC=C(C)C)C(=C1)O
30231	CC1C(C(C(C(O1)OC2C(C(C(OC2OC3=CC(=C(C(=C3)O)C(=O)CCC4=CC(=C(C=C4)OC)O)O)CO)O)O)O)O)O
30248	CC1CCC(CC1OC(=O)C)C(=C)C
31211	CC(=O)CCC1=CC(=C(C=C1)O)OC
31219	CCC(=O)OCC1=CC=CC=C1
31226	CC(=O)OCCCC1=CC=CC=C1
31231	CC(=O)CC1=CC=C(C=C1)OC
31244	COC1=CC=C(C=C1)C=O
31253	CC(=CCCC(=C)C=C)C
31272	CCCCOC(=O)C
31276	CC(C)CCOC(=O)C
31283	CCCCCCCCCCCCCC(=O)OCC
31289	CCCCCCCCC=O
31553	COC1=C(C=CC(=C1)C2C(OC3=C(O2)C=C(C=C3)C4C(C(=O)C5=C(C=C(C=C5O4)O)O)O)CO)O
32021	CC(CCNC1=NC=NC2=C1NC=N2)CO
34458	COC1=C(C2=C(CC3C4=CC5=C(C=C4CCN3C2)OCO5)C=C1)OC
34645	CC1CCC(C(=O)C1)C(=C)C
34751	C1=CC=C(C=C1)C(C#N)OC2C(C(C(C(O2)COC3C(C(C(C(O3)CO)O)O)O)O)O)O
40010	CC1C2=CC(=C(C=C2CCN1)O)OC
40539	C(C(C(=O)O)N)N1C(=O)NC(=O)O1
41169	COC1=C(C2=C3C(CC4=CC=CC=C42)NCCC3=C1)OC
41969	CCCCCCC(C)(C)C1=CC2=C(C3CC(CCC3C(O2)(C)C)O)C(=C1)O
42994	CC(=O)CCC1=CC=C(C=C1)OC2C(C(C(C(O2)COC(=O)C3=CC(=C(C(=C3)O)O)O)O)O)O
45056	CC1CCC(C(C1)O)C(C)C
49999	CC(C)CC(=O)OCC1=COC=C2C1=CC=C2C=O
51683	C1CC(C2C(C(CN2C1)O)O)O
54445	C1CN2CC(C(C(C2C1O)O)O)O
60961	C1=NC2=C(C(=N1)N)N=CN2C3C(C(C(O3)CO)O)O
60985	CC(C)C(=O)OCCC(C)CCC=C(C)C
61130	CC1(C2CC=C(C1C2)C=O)C
61262	CC(=O)OCC1=CCC2CC1C2(C)C
61361	CCCCC1C2=CC=CC=C2C(=O)O1
61362	CC1=CC(=O)C(CC1)C(C)C
61926	CSSSCC=C
61942	CC(=C1CCC2(C(C1=O)O2)C)C
62142	CCCCCCCCCCOC1C(C(C(C(O1)CO)O)O)O
62341	CC(C1=CC=CC=C1)OC(=O)C
62348	COC1=C(C=CC(=C1)CO)O
62434	CSSCC=C
62592	CCCCCCCOC(=O)CCC
62698	C(C1C(C(C(C(O1)OC2C(OC(C(C2O)O)OC3C(OC(C(C3O)O)O)CO)CO)O)O)O)O
64685	CC1(C2CCC1(C(C2)O)C)C
64692	CN1C2CCC1CC(C2)OC(=O)C(CO)C3=CC=CC=C3
64695	CN1C2CCC1CC(C2)OC(=O)C(=C)C3=CC=CC=C3
64782	CC(C(C1=CC=CC=C1)O)N(C)C
64945	CC1CCC2(CCC3(C(=CCC4C3(CCC5C4(CCC(C5(C)C)O)C)C)C2C1C)C)C(=O)O
64961	C1=CC=C2C(=C1)C3=C(N2)C=NC=C3
64971	CC(=C)C1CCC2(C1C3CCC4C5(CCC(C(C5CCC4(C3(CC2)C)C)(C)C)O)C)C(=O)O
64981	COC1=C(C=C(C=C1)CC2COC(=O)C2CC3=CC(=C(C=C3)O)OC)OC
64982	C1=CC=C(C=C1)C2=CC(=O)C3=C(C(=C(C=C3O2)OC4C(C(C(C(O4)C(=O)O)O)O)O)O)O
65036	C=CCSS(=O)CC=C
65048	CC1(CCC2(CCC3(C(=CCC4C3(CCC5C4(CC(C(C5(C)C(=O)O)O)O)C)C)C2C1)C)C(=O)O)C
65064	C1C(C(OC2=CC(=CC(=C21)O)O)C3=CC(=C(C(=C3)O)O)O)OC(=O)C4=CC(=C(C(=C4)O)O)O
65067	C1=CSC(=C1)C2=CC=C(S2)C3=CC=CS3
65084	C1C(C(OC2=CC(=CC(=C21)O)O)C3=CC(=C(C(=C3)O)O)O)O
65090	C1=CC(=O)OC2=C(C3=C(C=CO3)C=C21)O
65109	CCCCCCCCCCCCCCCC(=O)OCC(COP(=O)(O)OCCN)OC(=O)CCCCCCCCCCCCCCC
65126	CC(C)C1=C(C(=C2C(=C1)CCC3C2(CCCC3(C)C)C(=O)O)O)O
65188	CC1(C=CC2=C(O1)C=C3C(=C2)C=CC(=O)O3)C
65238	C1=C(C=C(C(=C1O)O)O)C(=O)OCC2C(C(C(C(O2)OC(=O)C3=CC(=C(C(=C3)O)O)O)OC(=O)C4=CC(=C(C(=C4)O)O)O)OC(=O)C5=CC(=C(C(=C5)O)O)O)OC(=O)C6=CC(=C(C(=C6)O)O)O
65373	COC1=C(C=CC(=C1)CC(CO)C(CC2=CC(=C(C=C2)O)OC)CO)O
65575	CC1CCC2C13CCC(C(C3)C2(C)C)(C)O
65576	CC1CCC2(C(C3C(O2)CC4C3(CCC5C4CCC6C5(CCC(C6)O)C)C)C)NC1
65598	CC1C(C(CC(O1)OC2C(OC(CC2OC=O)OC3C(OC(CC3OC=O)OC4CCC5(C(C4)CCC6C5CCC7(C6(CC(C7C8=CC(=O)OC8)OC=O)O)C)C)C)C)OC=O)OC=O
65689	CC(C)CC(=O)OCC1=COC(C2C1CC(C23CO3)OC(=O)C)OC(=O)CC(C)C
65717	CC(C)CC(=O)OC1C2C(=CC(C23CO3)OC(=O)CC(C)(C)OC(=O)C)C(=CO1)COC(=O)C
65719	CC12CCN(OC1N(C3=C2C=C(C=C3)OC(=O)NC)C)C
65727	CC1CCC2C(C3C(N2C1)CC4C3(CCC5C4CC=C6C5(CCC(C6)O)C)C)C
66065	COC1=C(C=C2C(=C1O)C3C(C(C(C(O3)CO)O)O)OC2=O)O
66548	CC1(C=CC2=C(O1)C=C3C(=C2OC)C=CC(=O)O3)C
66654	CC(=O)C1=C(C=C(C=C1OC)OC)O
67179	CC(=CCCC(C)(C=C)O)C
67228	CC1C2CN3CCC4=C(C3CC2C(=CO1)C(=O)OC)NC5=CC(=C(C=C45)OC)OC
67678	C(C(C(=O)O)N)SSCC(C(=O)O)N
68051	CC(C)CC(=O)C1=C(C(=C(C(C1=O)(CC=C(C)C)CC=C(C)C)O)CC=C(C)C)O
68071	C1C(OC2=CC(=CC(=C2C1=O)O)O)C3=CC=CC=C3
68077	COC1=CC=C(C=C1)C2=CC(=O)C3=C(O2)C(=C(C(=C3OC)OC)OC)OC
68079	COC1=C2C=COC2=C(C3=C1C=CC(=O)O3)OC
68081	CC(=CCOC1=C2C=CC(=O)OC2=CC3=C1C=CO3)C
68085	COC1=C2C=COC2=NC3=CC=CC=C31
68094	CC1=C2C(=C3C=CC(=O)C=C3N2)C=CN1
68111	CC1=CC(=C2C(=C1)CC3=C(C2=O)C(=CC=C3)O)O
68146	CCCCCCCCCCCCCCCC1=CC(=CC=C1)O
68148	C=CCC1=CC=C(C=C1)O
68213	C1=CC(=C(C=C1C(=O)C2=C(C=C(C=C2O)O)O)O)O
68229	CC1(C=CC2=C(O1)C=CC3=C2OC(=O)C=C3)C
68231	CC1CCC2=C(C=NC=C12)C
68252	CC1=CC(=C(C=C1)C(C)C)OC(=O)C
68261	C1CC2=NC3=CC=CC=C3C(=O)N2C1
68262	COC1=CC(=O)C=C(C1=O)OC
68289	C1OC2=C(O1)C=C(C=C2)O
68313	CN(C)CCC1=CC=C(C=C1)O
68381	CC(C)CCC(=O)C1=COC=C1
68406	CCCCCCCCCCCCCCCCCCCCCCCCCCCCO
68781	CC1CC2=CC3=C(C(=C2C4=C(C(=C(C=C4CC1(C)O)OC)OC)OC)OC)OCO3
68972	CCCCCCCCCCCCCCCCCCCCCCCCCCCCCCO
69894	COC1=C(C=C2C=CC(=O)OC2=C1)O
70775	C=CCC1=CC(=C(C=C1)O)O
70966	COC1=C(C=CC(=C1)CN)O
71203	CCC12CCCN3C1C4=C(CC3)C5=CC=CC=C5N4C(=O)C2
72276	C1C(C(OC2=CC(=CC(=C21)O)O)C3=CC(=C(C=C3)O)O)O
72277	C1C(C(OC2=CC(=CC(=C21)O)O)C3=CC(=C(C(=C3)O)O)O)O
72281	COC1=C(C=C(C=C1)C2CC(=O)C3=C(C=C(C=C3O2)O)O)O
72284	C1=C(C=C(C(=C1O)O)O)C(=O)OCC2C3C(C(C(O2)OC(=O)C4=CC(=C(C(=C4)O)O)O)OC(=O)C5=CC(=C(C6=C5C(C(C(=O)O3)CC(=O)O)C(C(=O)O6)O)O)O)OC(=O)C7=CC(=C(C(=C7)O)O)O
72301	COC1=C(C2=C(CC3C4=CC(=C(C=C4CCN3C2)OC)OC)C=C1)OC
72307	C1C2C(COC2C3=CC4=C(C=C3)OCO4)C(O1)C5=CC6=C(C=C5)OCO6
72320	CC(=O)OC1CC(=O)OC(C2C1(C3CCC4(C(OC(=O)C5C4(C3(C(=O)C2)C)O5)C6=COC=C6)C)C)(C)C
72326	CC(=C)C1CCC2(C1C3CCC4C5(CCC(C(C5CCC4(C3(CC2)C)C)(C)C)O)C)CO
72340	CC1C2CN3CCC4=C(C3CC2C(=CO1)C(=O)OC)NC5=CC=CC=C45
72344	COC1=C(C=C(C=C1)C2=CC(=O)C3=C(O2)C(=C(C(=C3OC)OC)OC)OC)OC
72376	C1OC2=C(O1)C(=C3C(=C2)C4=CC(C(C(C4NC3=O)O)O)O)O
72378	C1CN2CC3=CC4=C(C=C3C5C2C1=CC(C5O)O)OCO4
72435	COC1=CC(=CC(=C1OC)OC)C2C3C(COC3=O)C(C4=CC5=C(C=C24)OCO5)O
72493	CC1CC(C(C(O1)OC2C(CC3(CO3)C(=O)C(C(C(C(OC(=O)C(C(C2C)OC4CC(C(C(O4)C)O)OC)C)C)C)O)C)C)O)N(C)C
72503	CC1(CCCC2(C1CC=C(C2C=O)C=O)C)C
72604	CC1C(C(CC(O1)OC2CCC3(C(C2)CCC4C3CCC5(C4(CC(C5C6=CC(=O)OC6)O)O)C)C)O)OC7CC(C(C(O7)C)OC8CC(C(C(O8)C)OC9C(C(C(C(O9)CO)O)O)O)OC(=O)C)O
72616	CN1CCC2=CC(=C(C=C2C(=O)CC3=C(C1)C4=C(C=C3)OCO4)OC)OC
72724	CC1CCCC2(C1=CC3C(C2)OC(=O)C3=C)C
72965	CC1=CC(=O)C(C2(C1CC3C45C2C(C(C(=C)C4CC(=O)O3)O)(OC5)O)C)O
73057	CC1CC2=CC(=C(C(=C2C3=C(C(=C(C=C3CC1C)OC)OC)OC)O)OC)OC
73062	CC12CCCC(C1CCC34C2CCC(C3)C(=C)C4)(C)C(=O)O
73078	CN1CCC2=CC(=C3C=C2C1CC4=CC=C(C=C4)OC5=C(C=CC(=C5)CC6C7=C(O3)C(=C(C=C7CCN6C)OC)OC)OC)OC
73111	C1=CC2=C(C(=C1)OC3C(C(C(C(O3)CO)O)O)O)C(=O)C4=C(C2C5C6=C(C(=CC=C6)OC7C(C(C(C(O7)CO)O)O)O)C(=O)C8=C5C=C(C=C8O)C(=O)O)C=C(C=C4O)C(=O)O
73145	CC1(CCC2(CCC3(C(=CCC4C3(CCC5C4(CCC(C5(C)C)O)C)C)C2C1)C)C)C
73160	C1C(C(OC2=CC(=CC(=C21)O)O)C3=CC(=C(C=C3)O)O)O
73170	CC1CCC2(CCC3(C(=CCC4C3(CCC5C4(CCC(C5(C)C)O)C)C)C2C1C)C)C
73174	C=C1CCC2C(C3C1CCC3=C)OC(=O)C2=C
73179	C1C(C(OC(=O)C2=CC(=C(C(=C2C3=C(C(=C(C=C3C(=O)O1)O)O)O)O)O)O)C(C(C=O)OC(=O)C4=CC(=C(C(=C4)O)O)O)OC(=O)C5=CC(=C(C(=C5)O)O)O)O
73191	CC(C)(C1CC2=C(O1)C=C3C(=C2)C=CC(=O)O3)OC4C(C(C(C(O4)CO)O)O)O
73193	CC1CCC2(CCC3(C(=CCC4C3(CCC5C4(CC(C(C5(C)C)O)O)C)C)C2C1(C)O)C)C(=O)O
73205	CC(=CCC1=C(C(=CC(=C1)C2CC(=O)C3=C(C=C(C=C3O2)O)O)O)O)C
73207	COC1=C(C2=C(C(=C1OC)OC)OC(=CC2=O)C3=CC=C(C=C3)O)O
73285	CC12CCCC(=C)C1CC3C(C2)OC(=O)C3=C
73299	CC1(CCC2(CCC3(C(=CCC4C3(CCC5C4(CCC(C5(C)CO)O)C)C)C2C1)C)C(=O)O)C
73330	C1C2C(C(C(C(O2)OC(=O)C3=CC(=C(C(=C3)O)O)O)O)O)OC(=O)C4=CC(=C(C(=C4C5=C(C(=C(C=C5C(=O)O1)O)O)O)O)O)O
73360	CN1CC2C3(C1CC(C=C3)OC)C4=CC5=C(C=C4C(O2)O)OCO5
73399	COC1=C(C=CC(=C1)C2C3COC(C3CO2)C4=CC(=C(C=C4)O)OC)O
73401	CC1CC2C3C(CCCC3(C1(CCC4=COC=C4)O)C)(C(=O)O2)C
73466	C1=CC(C2C1C(=COC2OC3C(C(C(C(O3)CO)O)O)O)C(=O)O)(CO)O
73568	C1C2C(C(C(C(O2)OC(=O)C3=CC(=C(C(=C3)O)O)O)O)OC(=O)C4=CC(=C(C(=C4C5=C(C(=C(C=C5C(=O)O1)O)O)O)O)O)O)O
73571	COC1=CC(=C2C(=O)CC(OC2=C1)C3=CC=C(C=C3)O)O
73581	CC(C)(C)C1(CC2C3(C14C(C(=O)OC4OC3=O)O)CC(=O)O2)O
73611	CC1CCC2(C(C3C(O2)CC4C3(CCC5C4CC=C6C5(CCC(C6)OC7C(C(C(C(O7)CO)OC8C(C(C(C(O8)C)O)O)O)O)OC9C(C(C(C(O9)C)O)O)O)C)C)C)NC1
73621	CC1=C(C(=O)OC(C1)C(C)(C2(CCC3(C2(CCC4C3CC5C6(C4(C(=O)C=CC6O)C)O5)C)O)O)O)C
73641	CC1(CCC2(CCC3(C(=CCC4C3(CCC5C4(CC(C(C5(C)CO)O)O)C)C)C2C1)C)C(=O)O)C
73644	C1C2C(C3C(C(O2)OC(=O)C4=CC(=C(C(=C4)O)O)O)OC(=O)C5=CC(=C(C(=C5C6=C(C(=C(C=C6C(=O)O3)O)O)O)O)O)O)OC(=O)C7=CC(=C(C(=C7C8=C(C(=C(C=C8C(=O)O1)O)O)O)O)O)O
73659	CC1(CCC2(CCC3(C(=CCC4C3(CCC5C4(CC(C(C5(C)C)O)O)C)C)C2C1)C)C(=O)O)C
75484	COC(=O)C1=C(C(=CC=C1)O)O
75552	C=CCSSSSCC=C
75815	C1=CC=C(C=C1)CCCN=C=S
76617	CCCCCCCCCCCCCCCC1=CC(=CC(=C1)O)O
76922	C=CCCN=C=S
76935	COC1C(C(C(C(O1)CO)O)O)O
77547	CCOC(=O)C1=CC(=C(C=C1)O)O
77981	CC#CC#CC#CC1=CC=CC=C1
78941	CCCCC(=O)OC1CC(CCC1C(C)C)C
79023	CC1=C(C(=O)C(CC1)C(C)C)O
79025	C(C1C(C(C(C(O1)O)O)O)O)O
79050	CCCCCCCCCCCCCC(=O)OCC(CO)O
80048	CC(C)C1=CC(=C(C)C)CCC1(C)C=C
81876	COC1=CC(=C(C=C1)C(=O)C2=C(C=C(C=C2)O)O)O
84298	CC(=O)OCC1=CC2C3C1C(OC=C3C(=O)O2)OC4C(C(C(C(O4)CO)O)O)O
84532	CC1C2CC(C2(C)C)CC1=O
84571	C(C1C(C(C(C(O1)OC2C(OC(C(C2O)O)O)CO)O)O)O)O
86374	CCCCCC1=C(C(=O)C(=C(O1)C)OC)O
86895	CC1=CC=C(C=C1)C2(CCCC2(C)C)C
87436	C=CCCCN=C=S
87691	CC1C(CC2C1C(OC=C2C(=O)OC)OC3C(C(C(C(O3)CO)O)O)O)O
88302	CC1(C2CC1C(=C)C(C2)O)C
88708	C=CC1C(OC=C2C1=CCOC2=O)OC3C(C(C(C(O3)CO)O)O)O
89594	CN1CCCC1C2=CN=CC=C2
89755	CC1CCC(CC1O)C(=C)C
91103	CC(C)CC(=O)C=C(C)C=C
91434	C1=CC=C(C=C1)C(C#N)OC2C(C(C(C(O2)CO)O)O)O
91439	CC1CCC2(C(C3C(O2)CC4C3(CCC5C4CCC6C5(CCC(C6)O)C)C)C)OC1
91440	C1=CC2=C(C(=C1)OC3C(C(C(C(O3)CO)O)O)O)C(=O)C4=C(C2C5C6=C(C(=CC=C6)OC7C(C(C(C(O7)CO)O)O)O)C(=O)C8=C5C=C(C=C8O)C(=O)O)C=C(C=C4O)C(=O)O
91456	CC1C2CC2(CC1=O)C(C)C
91457	CC12CCCC(=C)C1CC(CC2)C(C)(C)O
91458	C1=COC(C2C1C(C=C2CO)O)OC3C(C(C(C(O3)CO)O)O)O
91460	CN1C2CCC1C(C(C2)O)C(=O)O
91471	C1CCN2CC3CC(C2C1)CN4C3CCCC4=O
91472	CC1C(=O)CCC2C1(CCC3C2(CCC4(C3(CCC5(C4CC(CC5)(C)C)C)C)C)C)C
91510	C1C2C(C3=C(O1)C=C(C=C3)O)OC4=CC5=C(C=C24)OCO5
91520	C1=COC(C2C1C(C3C2(O3)CO)O)OC4C(C(C(C(O4)CO)O)O)O
91552	C(CS)C(C(=O)O)N
91572	CC1(C=CC2=C(O1)C=CC3=C2OC4C3COC5=C4C=CC(=C5)O)C
91588	CC1C2=CC(=C(C=C2CCN1)O)O
92094	CC1=C2C(=CC(=C1)O)CCC(O2)(C)CCCC(C)CCCC(C)CCCC(C)C
92095	CC1CCC2(C(C3C(O2)CC4C3(CCC5C4CCC6C5(CCC(C6)O)C)C)C)OC1
92097	CC1(CCC2(CC=C3C4(CCC5C(C(CCC5(C4CCC3(C2C1)C)C)O)(C)C)C)C)C
92110	CC(CCC=C(C)C)C1CCC2(C1(CCC34C2CCC5C3(C4)CCC(C5(C)C)O)C)C
92122	COC1=CC(=CC(=C1OC)OC)C2C3C(CC4=C(C5=C(C=C24)OCO5)O)COC3=O
92129	COC1=CC(=CC(=C1O)OC)C2C3C(CC4=C(C5=C(C=C24)OCO5)O)COC3=O
92138	CC(=C)C1CC(CCC1(C)C=C)C(C)(C)O
92156	CC(=O)OC1CCC2(C(C1(C)C)CCC3(C2CC=C4C3(CCC5(C4CC(CC5)(C)C)C)C)C)C
92157	CC(=C)C1CCC2(C1C3CCC4C5(CCC(C(C5CCC4(C3(CC2)C)C)(C)C)OC(=O)C)C)C
92313	CC1=CC2C(CC1)C(=C)CCC2C(C)C
92729	CC1=C(C=C2CCC(OC2=C1C)(C)CCCC(C)CCCC(C)CCCC(C)C)O
92732	CN1CCC2=CC(=C(C=C2C1CC3=CC(=C(C=C3)OC)O)OC)OC
92735	C1=CC=C(C=C1)C(=O)OCC2C(C(C(C(O2)OC3=CC=CC=C3CO)O)O)O
92760	CC12CCC(CC1CCC3C2CCC4(C3(CCC4C5=CC(=O)OC5)O)C)O
92770	CC1CCC2C1C(=O)OC=C2C
92776	CC1=CCC(C=C1)C(C)CCC=C(C)C
92802	CC1CCC2(CCC3(C(=CCC4C3(CCC5C4(CCC(C5(C)C)O)C)C)C2C1C)C)CO
92842	CC1CCC2(CCC3(C(=CCC4C3(CCC5C4(CCC(C5(C)C)OC(=O)C)C)C)C2C1C)C)C
92987	CC(=O)CC1CCCCN1
92998	CC(C)C1CCC2(C(C1=O)O2)C
93090	CC(C)CC(=O)C1=C(C(C(C1=O)CC=C(C)C)(C(=O)CC=C(C)C)O)O
93484	CCCCCCCC(C(CC#CC#CC(C=C)O)O)O
94147	CC(C)C12CC1C(=C)C(C2)O
94149	COC1=C(C2=C(CC3C4=C(C(=C(C=C4CCN3C2)OC)OC)O)C=C1)OC
94150	CN1CCC2=C3C1CC4=CC(=C(C=C4OC3=C(C=C2)OC)OC)OC
94154	C(C(C(C(CO)O)O)O)O
94160	CC1C2CN3CCC4(C3CC2C(=CO1)C(=O)OC)C5=CC=CC=C5NC4=O
94162	CC(C)C1=C(C=C2C(=C1)C(=O)CC3C2(CCCC3(C)C)C)O
94204	CC(C)C(=C)CCC(C)C1CCC2(C1(CCC34C2CCC5C3(C4)CCC(C5(C)C)O)C)C
94221	CC1=CCC(CC1O)C(=C)C
94253	CC1C2CCC3(C(C2OC1=O)C(C=CC3=O)(C)O)C
94255	CCC12CCCN3C1C4(CC3)C5=CC=CC=C5NC4=C(C2)C(=O)OC
94334	CC1(CCCC2(C1=CCC(CC2)(C)O)C)C
94378	CCCCCCCC(=O)CCC1=CC(=C(C=C1)O)OC
94391	CC(C)C1=CC2=C(C=C1)C3(CCCC(C3CC2)(C)C(=O)O)C
94672	C1C2C(COC2C3=CC4=C(C=C3O)OCO4)C(O1)C5=CC6=C(C=C5)OCO6
94715	C1(C(C(OC(C1O)O)C(=O)O)O)O
95924	CC(C)OC(=O)NP(=O)(OC)OC
96191	CC1=C(C=C2C(=C1OC)C(=O)C3=CC=CC=C3C2=O)O
97176	C1=CC=C2C(=C1)C3=C4N2C(=O)C=CC4=NC=C3
97214	COC1=C(C=C(C=C1)C2=CC(=O)C3=C(C(=C(C=C3O2)OC)OC)O)O
98569	CN1C2CC3=CC(=C(C=C3C1CC4=CC(=C(C=C24)OC)OC)OC)OC
98570	CN1CCC2=CC3=C(C=C2C(=O)CC4=C(C1)C(=C(C=C4)OC)OC)OCO3
98608	CC(=CCOC1=C2C(=C(C3=C1OC(=O)C=C3)OC)C=CO2)C
99474	CC1CCC2(C(C3C(O2)CC4C3(CCC5C4CC=C6C5(CCC(C6)O)C)C)C)OC1
99516	CC1CCC2(C(C3C(O2)CC4C3(CCC5C4CCC6C5(CCC(C6)O)C)C)C)OC1
99610	CC1(CCC2(CCC3(C(=CCC4C3(CCC5C4(CC(C(C5(C)CO)O)O)C)C)C2C1)C)C(=O)O)C(=O)O
100017	CC1=C2C(CC1C3=COC=C3)OC4C2(C(C5(C6C4OC(=O)C6(C=CC5=O)C)C)CC(=O)OC)C
100313	C1=CC(=C(C(=C1)O)C(=O)CCCCCCCCC2=CC(=C(C=C2)O)O)O
100332	CC1(CC(CC2(C1=CC(=O)O2)C)O)C
100528	COC1=C(C=C(C=C1)CC2COC(=O)C2CC3=CC(=C(C=C3)OC4C(C(C(C(O4)CO)O)O)O)OC)OC
100572	CC1=CCC2C(C3C1CCC3=C)OC(=O)C2=C
100780	CC1=C(C(=C2C(=C1)C=CC=C2O)O)C(=O)C
101300	CN1CCC2=CC3=C(C4=C2C1CC5=CC(=C(C=C54)OC)OC)OCO3
101301	CC1C2C3=CC(=C(C=C3CCN2CC4=C1C=CC(=C4OC)OC)OC)OC
101379	CC1CCC2C(C3C(N2C1)CC4C3(CCC5C4CCC6C5(CCC(C6)O)C)C)C
101595	CN1CCC23C4C5C(CC2=O)C(=CCOC5CC(=O)N4C6=C3C=CC=C6O)C1
101616	CN1C(CCCC1CC(=O)C2=CC=CC=C2)CC(C3=CC=CC=C3)O
101690	CC1C2CCC3C4(CCC(C4(CCC35C2(C5)CCC1O)C)C(C)CCC(=C)C(C)C)C
101712	COC1=C(C=C(C=C1)C2C3COC(C3CO2)C4=CC(=C(C=C4)OC5C(C(C(C(O5)CO)O)O)O)OC)OC
101746	C1C2C(COC2OC3=CC4=C(C=C3)OCO4)C(O1)C5=CC6=C(C=C5)OCO6
107526	C(C(C(C(C(C=O)O)O)O)O)O
107561	CC1=CC(=O)C(CC1)C(C)C
107786	CC(C(=O)C1=CC=CC=C1)N
107848	COC(=O)C1=COC(C2C1CC=C2CO)OC3C(C(C(C(O3)CO)O)O)O
107876	C1C(C(OC2=CC(=CC(=C21)O)O)C3=CC(=C(C=C3)O)O)OC4(C(C(C5=C(C=C(C=C5O4)O)O)O)O)C6=CC(=C(C=C6)O)O
107905	C1C(C(OC2=CC(=CC(=C21)O)O)C3=CC(=C(C=C3)O)O)OC(=O)C4=CC(=C(C(=C4)O)O)O
107936	COC1=CC=CC2=C1N=C3C(=C2OC)C=CO3
107938	CC(C)C(C(C)O)(C(=O)OCC1=CCN2C1C(CC2)O)O
107971	C1=CC(=CC=C1C2=COC3=C(C2=O)C=CC(=C3)OC4C(C(C(C(O4)CO)O)O)O)O
107982	CC(C)CCCCCCC(=O)NCC1=CC(=C(C=C1)O)OC
108011	C=C(CCO)C(=O)OC1C(C(C(C(O1)CO)O)O)O
108052	CC12CCC3=C(C1CCC45C2CCC(C4)C(C5)(CO)O)C=CO3
108053	CC(C)C(C(C)O)(C(=O)OCC1=CCN2C1CCC2)O
108058	CC1=C2C(CC1C3=COC=C3)OC4C2(C(C5(C(C4OC(=O)C)C(C=CC5=O)(C)C(=O)OC)C)CC(=O)OC)C
108062	CC1CCC2(CCC3(C(=CCC4C3(CCC5C4(CC(C(C5(C)CO)O)O)C)C)C2C1C)C)C(=O)OC6C(C(C(C(O6)COC7C(C(C(C(O7)CO)OC8C(C(C(C(O8)C)O)O)O)O)O)O)O)O
108064	CC1C(C(CC2=C1CC(CC2)C(=C)C)O)O
108065	COC1=C(C=C(C=C1O)C2C(CC3=C(O2)C(=C(C=C3O)O)C4C(C(OC5=CC(=CC(=C45)O)O)C6=CC=C(C=C6)O)O)O)O
108104	COC1=C2C(=C3C(=C1)C=CC(=O)O3)C=CO2
109453	CCCC(C(CCCCCC=C)Br)Cl
111037	CC1=CCC(CC1)C(C)(C)OC(=O)C
112111	CC1(C2CCC3(C(C2(CCC1O)C)C(=O)C=C4C3(CCC5(C4CC(CC5)(C)C(=O)O)C)C)C)C
114776	C1=CC(=C(C=C1C2=CC(=O)C3=C(C(=C(C=C3O2)O)C4C(C(C(C(O4)CO)O)O)O)O)O)O
114777	C1C(C(OC2=CC(=CC(=C21)O)O)C3=CC(=O)C(=C4C(=C3)C(=CC(=C4O)O)C5C(CC6=C(C=C(C=C6O5)O)O)O)O)O
114829	C1C(OC2=C(C1=O)C=CC(=C2)O)C3=CC=C(C=C3)O
114840	C1CNC(C2=CC(=C(C=C21)O)O)CC3=CC=C(C=C3)O
114843	CC(C)C(C(C)O)(C(=O)OCC1=CCN2C1C(CC2)O)O
114909	CC1(C=CC2=C(O1)C=CC3=C2OC4COC5=CC(=C(C=C5C4(C3=O)O)OC)OC)C
115196	CC(C)C(C)C(C(C(C)C1CCC2C1(CCC3C2COC(=O)C4C3(CC(C(C4)O)O)C)C)O)O
115244	C[N+]1(CCCC1C(=O)[O-])C
115250	CC1C2C3CCC4C5(CCC(C(C5CCC4(C3(CCC2(CCC1=C)C)C)C)(C)C)O)C
117443	C1C(C(C(O1)O)CC2=CC3=C(C=C2)OCO3)CC4=CC5=C(C=C4)OCO5
119033	C1=CC=C(C=C1)C(C#N)OC2C(C(C(C(O2)CO)O)O)O
119034	CC1CCC2(CCC3(C(=CCC4C3(CCC5C4(CC(C(C5(C)CO)O)O)C)C)C2C1C)C)C(=O)O
119041	CC1(C2CC(=O)C3(C(C2(C=CC(=O)O1)C)CCC4(C35C(O5)C(=O)OC4C6=COC=C6)C)C)C
119072	CC1CC2=C(C(=C3C(=C2)C=C(C(=C3O)C4=C(C5=C(C6=C(CC(OC6=O)C)C=C5C=C4OC)O)O)OC)O)C(=O)O1
119104	CC(=O)OC1=CC=C(C=C1)C(C=C)OC(=O)C
119205	COC1=C(C=CC(=C1)CC2COC(=O)C2CC3=CC(=C(C=C3)O)OC)O
119245	CC1CCC2(C(C3C(O2)CC4C3(CCC5C4CC=C6C5(CCC(C6)OC7C(C(C(C(O7)CO)OC8C(C(C(C(O8)C)O)O)O)O)OC9C(C(C(C(O9)C)O)O)O)C)C)C)OC1
119247	CC1CCC2(C(C3C(O2)CC4C3(CCC5C4CC=C6C5(CCC(C6)OC7C(C(C(C(O7)CO)O)OC8C(C(C(C(O8)CO)O)O)O)OC9C(C(C(C(O9)C)O)O)O)C)C)C)NC1
119258	CC1C(C(C(C(O1)OC2C(OC3=CC(=CC(=C3C2=O)O)O)C4=CC(=C(C=C4)O)O)O)O)O
119268	CC(=CCC1=C(C=CC2=C1OC3C2COC4=C3C=CC(=C4)O)O)C
119269	CC(=CCC1=C(C=C(C2=C1OCC(C2=O)C3=C(C=C(C=C3)O)O)O)O)C
119586	CC1=CC2=CC3=C(C=CO3)C(=C2C(=O)O1)OC
120682	CCN1CC2(CCC(C34C2C(C(C31)C5(CC(C6CC4C5C6O)OC)O)OC)O)COC
120742	COC1=C(C=C2C(=C1O)C(=O)C=C(O2)C3=CC(=C(C=C3)O)O)OC4C(C(C(C(O4)CO)O)O)O
121313	CN1CCC2=CC(=C(C3=C2C1CC4=CC=C(C=C4)OC5=C6C(CC7=CC=C(O3)C=C7)N(CCC6=CC(=C5OC)OC)C)OC)OC
121719	CC1(C2CC1C(=C)C(=O)C2)C
121922	C=CCS(=O)CC(C(=O)O)N
122097	CC1C(C(C(C(O1)OC2C(C(C(OC2OC3C(C(C(OC3OC4CCC5(C(C4(C)CO)CCC6(C5CC=C7C6(CCC8(C7CC(CC8O)(C)C)C)C)C)C)C(=O)O)O)O)CO)O)O)O)O)O
122640	CCCCCCCCCC(=O)CC=O
122667	COC1=CC(=CC(=C1O)OC)C2C3C(COC3=O)C(C4=CC5=C(C=C24)OCO5)O
122738	C1C(C(OC2=C1C(=CC(=C2C3C(C(OC4=CC(=CC(=C34)O)O)C5=CC(=C(C=C5)O)O)O)O)O)C6=CC(=C(C=C6)O)O)O
122835	CC(=CCC1=C(C=C2C(=C1)C(=O)CC(O2)C3=CC=C(C=C3)O)OC)C
122850	C1=CC(=CC=C1C2C(C(=O)C3=C(C=C(C=C3O2)O)O)O)O
122851	CC1(CCC2=C(O1)C=C3C(=C2OC)C=C(C(=O)O3)C4=C(C=C(C=C4)O)O)CO
124025	C1C(C(OC2=C3C4C(C(OC5=CC(=CC(=C45)O)O)(OC3=CC(=C21)O)C6=CC(=C(C=C6)O)O)O)C7=CC(=C(C=C7)O)O)O
124039	CC1=C2C(=O)OC(C2(CCC1)C)C3=COC=C3
124049	CC(=CCC1=C(C=C(C2=C1OC(CC2=O)C3=CC=CC=C3)O)O)C
124062	CC1=C(C=C2C(=C1O)C(=O)C3=CC=CC=C3C2=O)O
124072	COC1=C(C=CC(=C1)CCC(=O)CC(=O)CCC2=CC(=C(C=C2)O)OC)O
124886	C(CC(=O)NC(CS)C(=O)NCC(=O)O)C(C(=O)O)N
126890	CCCCCC(CC(=O)CCC1=CC(=C(C=C1)O)OC)S(=O)(=O)O
128834	CC(C)(C=C)C1=CC2=C(C=C3C(=C2)C=CO3)OC1=O
128839	C1=C(C=C(C(=C1O)O)O)C(=O)OCC(C(C(C(C=O)O)O)O)O
129429	CCCCCCCC(C(CC#CC#CC(=O)CC)O)O
129648	C1C2(C(C3=C(O1)C=C(C=C3)O)OC4=C2C=CC(=C4)O)O
130309	CCCCCCCC(C(CC#CC#CC(CC)O)O)O
132198	CC1=C(OC2C1C3(CCC4C(C3C2)CCC5C4(CCC(C5)OC6C(C(C(C(O6)CO)O)O)OC7C(C(C(C(O7)CO)O)O)O)C)C)CCC(C)COC8C(C(C(C(O8)CO)O)O)O
133323	CN1CCC2=CC(=C(C3=C2C1CC4=CC(=C(C=C43)OC)O)O)OC
134632	COC1=CC(=CC(=C1OC)OC)C2C(C(C(C3=CC4=C(C=C23)OCO4)O)CO)C(=O)O
135086	CN(C1=CC=CC=C1)NC(=O)C2=CC(=C(C=C2)Cl)S(=O)(=O)N
135191	C1C(C(C(C(O1)O)O)O)O
137357	CC(C)C1=CC2C(CCC2(C)O)C(=C)CC1
145659	COC1=C(C=C(C=C1)C2=CC(=O)C3=C(C(=C(C=C3O2)OC)OC)OC)OC
146798	C1C(C(OC2=C1C(=CC(=C2C3C(C(OC4=CC(=CC(=C34)O)O)C5=CC(=C(C=C5)O)O)O)O)O)C6=CC(=C(C=C6)O)O)O
147299	C1C(C(OC2=C1C(=CC(=C2C3C(C(OC4=CC(=CC(=C34)O)O)C5=CC(=C(C=C5)O)O)O)O)O)C6=CC(=C(C=C6)O)O)O
151202	CC(=O)OC1CCC2(C(C1(C)C)CCC3(C2CC=C4C3(CCC5(C4CC(CC5)(C)C)C(=O)O)C)C)C
151529	CC1CC2=CC3=C(C(=C2C4=C(C(=C(C=C4C(C1(C)O)OC(=O)C5=CC=CC=C5)OC)OC)OC)OC)OCO3
154417	CN1C2CCC1CC(C2)OC(=O)C(CO)C3=CC=CC=C3
155011	CC1=C(C(=C2C(=C1)C(=O)C3=CC(=C(C(=C3C2=O)O)OC)O)OC)O
155381	CC1=C(C(=C2C(=C1)C(=O)C3=CC(=C(C(=C3C2=O)OC)OC)OC)OC)O
156051	COC1=C(C=CC(=C1)C2C3COC4(C3C(=CC2C4=O)C5CC(=O)C6=C(C=C(C=C6O5)O)O)O)O
156777	CC1(C=CC2=C3C(=C(C=C2O1)O)C(=O)C(CO3)C4=C(C=C(C=C4)O)O)C
157277	CC1=C2C(CC1C3=COC=C3)OC4C2(C(C5(C(C4O)C(C=CC5=O)(C)O)C)CC(=O)OC)C
158103	CC1CC2=CC3=C(C(=C2C4=C(C(=C(C=C4CC1C)OC)OC)OC)OC)OCO3
158311	COC1=C(C=C(C(=C1)C2=CC(=O)C3=C(C(=C(C=C3O2)OC)OC)O)O)O
159278	C1=CC(=CC=C1CCOC2C(C(C(C(O2)CO)O)O)O)O
159331	CC1C(C(C(C(O1)OC2CCC3(C(C2)CCC4C3CCC5(C4(CCC5C6=CC(=O)OC6)O)C)C)O)OC)OC7C(C(C(C(O7)COC8C(C(C(C(O8)CO)O)O)O)O)O)O
159846	CC(=O)OCC1=COC=C2C1=CC=C2C=O
159861	CC1CCC2(C(C3C(O2)CC4C3(CCC5C4CC=C6C5(CCC(C6)OC7C(C(C(C(O7)CO)O)OC8C(C(C(C(O8)CO)O)O)O)OC9C(C(C(C(O9)C)O)O)O)C)C)C)OC1
160142	CC(C)C1=CC2=C(C3=C(C=C2)C(CCC3)(C)C)C(=O)C1=O
160153	CC12CCCC(C1C3C(CC2)C(=C)C(=O)O3)(C)O
160190	CC1=CC(=C(C2=C1C(=O)C=C(O2)CC(=O)C)C3C(C(C(C(O3)CO)O)O)O)O
160237	COC1=C(C(=C2C(=C1)OC(=CC2=O)C3=CC(=C(C=C3)O)O)O)OC
160468	CC1CCC2C(C3C(N2C1)CC4C3(CCC5C4CC=C6C5(CCC(C6)OC7C(C(C(C(O7)CO)OC8C(C(C(C(O8)C)O)O)O)O)O)C)C)C
160472	CN1CCC2=CCC3C(C21)C4=CC(=C(C=C4C(O3)O)OC)OC
160475	CC1=C(C(=C2C(=C1)C(=O)C3=CC=CC=C3C2=O)OC)O
160487	COC1=C(C=C2C(NCCC2=C1)CC3=CC=C(C=C3)O)O
160500	CN1CCC2=CC(=C(C3=C2C1CC4=C3C(=C(C=C4)OC)O)O)OC
160502	COC1=C(C=C2CC3C4=C(C2=C1)C5=C(C=C4CCN3)OCO5)O
160503	COC1=CC2=C(C=C1)C3=C4C(C2)NCCC4=CC5=C3OCO5
160511	CNC(CC1=CNC2=CC=CC=C21)C(=O)O
160512	CC1=CC=C(C=C1)C(C)CC(=O)C=C(C)C
160521	COC1=C(C=C2C(C(C(CC2=C1)CO)CO)C3=CC(=C(C=C3)O)OC)O
160544	CC1(C(O1)COC2=C3C=CC(=O)OC3=CC4=C2C=CO4)C
160570	CCCCCC1=CC(=C(C(=C1C(=O)O)O)C2C=C(CCC2C(=C)C)C)O
160597	C1CNC2CC3=CC=CC=C3C4=C2C1=CC5=C4OCO5
160644	CN1CCC2=CC(=C(C=C2C1CC3=CC=C(C=C3)O)OC4=C(C=CC(=C4)CC5C6=CC(=C(C=C6CCN5C)OC)OC)O)OC
160710	CCCCC1C2CCC=CC2C(=O)O1
160712	C1=CC=C2C(=C1)C(=O)C3=CC(=C(C(=C3C2=O)O)C=O)O
160921	COC1=CC=C(C=C1)C2=CC(=O)C3=C(O2)C(=C(C(=C3O)OC)O)OC
161036	C=CC1C2CCOC(=O)C2=COC1OC3C(C(C(C(O3)CO)O)O)O
161171	CC1C(OC(=O)N1C)C2=CC=CC=C2
161355	C1=CC(=CC=C1C(C#N)OC2C(C(C(C(O2)CO)O)O)O)O
161454	CC1CCC2(C(C1(C)CCC3=COC=C3)CCC=C2C(=O)O)C
161464	COC1=CC(=CC(=C1O)OC)C(=O)OCCCCN=C(N)N
161671	CC1=C(C(=O)OC(C1)C(C)(C2CCC3C2(CCC4C3CC5C6(C4(C(=O)C=CC6O)C)O5)C)O)C
161937	CC1C(CC(C2=CCC(CC12C)C(=C)C)O)O
162096	CC1CCC2C(=C)C(=O)OC23C1CCC4(C3O4)C
162350	C1=CC(=CC=C1C2=CC(=O)C3=C(C(=C(C=C3O2)O)C4C(C(C(C(O4)CO)O)O)O)O)O
162401	CC1CCC2(C(C3C(O2)CC4C3(CCC5C4CCC6C5(CCC(C6)OC7C(C(C(C(O7)CO)OC8C(C(C(C(O8)CO)O)OC9C(C(C(CO9)O)O)O)OC2C(C(C(C(O2)CO)O)O)O)O)O)C)C)C)OC1
162464	COC1=C(C=CC(=C1)C2=CC(=O)C3=C(C(=C(C=C3O2)OC)OC)O)O
162747	CC1=CCC2C(C1C2(C)C)OC(=O)C
162807	CC1(C=CC2=C(O1)C=CC3=C2OCC4(C3OC5=C4C=CC(=C5)O)O)C
162933	C1C2C(C3=C(O1)C=C(C=C3)O)OC4=C2C=CC(=C4)O
162952	CCCCCC(=O)CC(=O)CCC1=CC(=C(C=C1)O)OC
163001	C1=CC(=C(C(=C1)O)C(=O)CCCCCCCCC2=CC=C(C=C2)O)O
163263	CC1(CCCC2(C1CCC(C2CCC(C)(C=C)O)(C)O)C)C
163950	CC1C(C(C(C(O1)OC2C(OC(C(C2O)O)OCC3C(C(C(C(O3)OC(=O)C45CCC(=C)CC4C6=CCC7C8(CCC(C(C8CCC7(C6(CC5)C)C)(C)C)OC9C(C(C(CO9)O)O)O)C)O)O)O)CO)O)O)O
164619	COC1C(C(C(C(C1O)O)O)O)O
164642	C[N+]1(CC(CC1C(=O)[O-])O)C
164879	CC(=O)CCC1C2C1(CC3C(C2)C(=C)C(=O)O3)C
165258	CC12CCCC(C1CC(CC2)C(C)(C)O)(C)O
165675	CC1CCC(C(C1)O)C(C)C
167551	CCCCCCCCCCCCCCCC1=C(C(=CC=C1)O)C(=O)O
167812	CC1CCC2C13CC(=C(C)C)C(O3)(C=C2C)O
167928	CC1C(C(C(C(O1)OC2CCC3(C(C2(C)CO)CCC4(C3C=CC56C4(CC(C7(C5CC(CC7)(C)C)CO6)O)C)C)C)O)OC8C(C(C(C(O8)CO)O)O)O)O
167963	CC1=C2C(=C3C(=C1)C4=CC=CC=C4N3)C=CC(O2)(C)CCC=C(C)C
168114	CCCCCCCC(CC(=O)CCC1=CC(=C(C=C1)O)OC)O
168115	CCCCCCCCCC(CC(=O)CCC1=CC(=C(C=C1)O)OC)O
168849	CC1C(C(C(C(O1)OCC2C(C(C(C(O2)OC3=C(C(=C4C(=C3)OC(=CC4=O)C5=CC=C(C=C5)OC)O)OC)O)O)O)O)O)O
168928	CC1CCC2(CCC3(C(=CCC4C3(CCC5C4(CCC(C5(C)C(=O)O)O)C)C)C2C1C)C)C
169017	COC1CC23C(=CCN2CCC4=CC(=C(C=C34)OC)O)C=C1
169511	COC1=C(C=C(C=C1)CC2COC(=O)C2(CC3=CC(=C(C=C3)OC4C(C(C(C(O4)CO)O)O)O)OC)O)OC
170570	COC1=CC(=C(C=C1)C2CC3=C(C=C(C=C3)O)OC2)OC
170833	CC1CCC(C(C1)O)C(=C)C
171455	CC(C)C1CCC2(CCCC(=O)C2(C1)C)C
171488	COC1=C(C=C(C=C1)C2=CC(=O)C3=C(O2)C(=C(C(=C3O)OC)O)OC)OC
171548	C1C2C(C(S1)CCCCC(=O)O)NC(=O)N2
173183	CC(C)C(C)CCC(C)C1CCC2C1(CCC3C2CC=C4C3(CCC(C4)O)C)C
173843	CCCCC1C2=C(C=CCC2)C(=O)O1
174003	COC1=C(C=CC(=C1)C2C3COC(C3CO2)C4=CC(=C(C=C4)OC5C(C(C(C(O5)CO)O)O)O)OC)OC6C(C(C(C(O6)CO)O)O)O
174174	CN1C2CCC1CC(C2)OC(=O)C(CO)C3=CC=CC=C3
174863	CC1=C2C(C3C(C(C1)O)C(=C)C(=O)O3)C(=CC2=O)COC(=O)CC4=CC=C(C=C4)O
174880	CC1=C2C(C3C(C(C1)OC(=O)CC4=CC=C(C=C4)O)C(=C)C(=O)O3)C(=CC2=O)CO
177023	C1C2=C(C=C3C=CC4=C(C3=C2C5=CC6=C(C=C5)OCO6)OCO4)C(=O)O1
179651	CC1(C2CC(=O)C3(C(C24COC(=O)CC4O1)CCC5(C36C(O6)C(=O)OC5C7=COC=C7)C)C)C
181799	CCC1=C2C3C(CC(O3)C=C=CBr)OC2=CC=C1
181804	CC(C)C(C#N)OC1C(C(C(C(O1)CO)O)O)O
181883	CC1(C=CC2=CC3=C(C=C2O1)OCC4(C3OC5=C4C=CC(=C5)O)O)C
181994	C1C(C(=O)C2=C(C=C(C=C2O1)O)O)C3=C(C=C(C=C3)O)O
182092	CS(=O)CC(C(=O)O)N
182140	COCC1CC2=CC(=C3C(=C2C(C1COC)C4=CC(=C(C=C4)OC)OC)OCO3)OC
182259	COC1=CC(=C(C=C1)C2CC3=C(C=C(C=C3)O)OC2)O
182645	CC1CC(C=C2C1(CC(CC2)C(=C)C)C)O
182689	C1C(C(C(C(O1)C2=C(C(=C(C3=C2OC(=CC3=O)C4=CC=C(C=C4)O)O)C5C(C(C(C(O5)CO)O)O)O)O)O)O)O
185071	CC1(CN2CCCC2C1C(=O)OC)O
188297	CC1=CCC(C2(C1C3C(CC2)C(=C)C(=O)O3)C)O
188323	COC1=C(C(=C2C(=C1)OC(=CC2=O)C3=CC=C(C=C3)O)O)OC
189061	CC1=CC(=O)C(=C(C)C)CC2C1CCC2(C)O
189065	COC1=C(C=CC(=C1)C2=C(C(=O)C3=C(C(=C(C=C3O2)OC)O)O)OC)O
189605	C1CN2C(C(C(C2C1O)O)O)CO
189702	CCCCCCCCCCCCCCCC(=O)OCC1C(C(C(C(O1)OCC2=C(CC(OC2=O)C(C)C3CCC4C3(CCC5C4CC6C7(C5(C(=O)C=CC7O)C)O6)C)C)O)O)O
193681	CCC(C)C(=O)C1=C(C(=C(C(C1=O)(CC=C(C)C)O)O)CC=C(C)C)O
196216	CC(CC(=O)C=C(C)C)C1CCC(=C)C=C1
196915	CC(C)C(=O)C1=C(C(=C(C(C1=O)(CC=C(C)C)O)O)CC=C(C)C)O
197044	CCCC(=O)C1=C(C(=C(C(=C1O)CC2=C(C(C(=O)C(=C2O)C(=O)CCC)(C)C)O)O)CC3=C(C(C(=O)C(=C3O)C(=O)CCC)(C)C)O)O
197726	CN1CCC2=CC(=C(C3=C2C1CC4=CC=C(C=C4)OC5=C6C(CC7=CC=C(O3)C=C7)N(CCC6=CC(=C5O)OC)C)O)OC
197775	CN1CCC2=CC3=C(C=C2C4C1C5=C(C(O4)OC)C6=C(C=C5)OCO6)OCO3
197835	CN1CCC2=CC3=C(C=C2C1C4C5=C(C(=C(C=C5)OC)OC)C(=O)O4)OCO3
198365	CCC1(CN2CCC34C1C(C2)CC(C3=NC5=CC=CC=C45)(C6=C(C=C7C(=C6)C89CCN1C8C(C=CC1)(C(C(C9N7C)(C(=O)OC)O)OC(=O)C)CC)OC)C(=O)OC)O
200480	CN1CCC2=CC(=C(C3=C2C1CC34C=CC(=O)C=C4)OC)OC
202193	C1C(OC(=O)N1)C2=CC=CC=C2
220674	CC1CCC(C(C1)OC(=O)C)C(C)C
221118	CC(=C1CCC2C(=C1)CCC3C2(CCCC3(C)C(=O)O)C)C
222154	CC1C(C(C(C(O1)OC2CCC3(C4CCC5(C(CCC5(C4CCC3=C2)O)C6=COC(=O)C=C6)C)C)O)O)O
222284	CCC(CCC(C)C1CCC2C1(CCC3C2CC=C4C3(CCC(C4)O)C)C)C(C)C
222285	C(C(C(CO)O)O)O
227829	CC1CCC(CC2=C1CCC2C)C(C)(C)O
230881	COC1C(C(C(C(C1O)O)O)O)O
234566	CN1CC2CC(C1)C3=CC=CC(=O)N3C2
241903	CCC1(CC2CC(C3=C(CCN(C2)C1)C4=CC=CC=C4N3)(C5=C(C=C6C(=C5)C78CCN9C7C(C=CC9)(C(C(C8N6C)(C(=O)OC)O)OC(=O)C)CC)OC)C(=O)OC)O
245005	CCN1CC2(C(CC(C34C2C(C(C31)C5(C6C4CC(C6OC(=O)C7=CC=CC=C7)(C(C5O)OC)O)OC(=O)C)OC)OC)O)COC
246983	CC(CCC=C(C)C)C1CCC2(C1(CCC3=C2CCC4C3(CCC(C4(C)C)O)C)C)C
249286	CC1C2CC2(CC1=O)C(C)C
259846	CC(=C)C1CCC2(C1C3CCC4C5(CCC(C(C5CCC4(C3(CC2)C)C)(C)C)O)C)C
260439	CC(C1C(CC2(C1(CCC34C2CCC5C3(C4)CCC(C5(C)C)NC)C)C)O)NC
260535	CCC12C=CCN3C1C4(CC3)C(C(C2OC(=O)C)(C(=O)OC)O)N(C5=C4C=CC(=C5)OC)C
261491	CC1C2CC2(CC1=O)C(C)C
261790	CC1CCC2(C(C3C(O2)CC4C3(CCC5C4CC=C6C5(CCC(C6)OC7C(C(C(C(O7)CO)OC8C(C(C(C(O8)C)O)O)O)O)OC9C(C(C(C(O9)C)O)O)O)C)C)C)NC1
261859	COC1=CC(=CC(=C1OC)OC)C2=CC(=O)C3=C(O2)C(=C(C(=C3O)OC)OC)OC
262500	CC1CCC2C(C3C(N2C1)CC4C3(CCC5C4CC=C6C5(CCC(C6)OC7C(C(C(C(O7)CO)O)OC8C(C(C(C(O8)CO)O)O)O)OC9C(C(C(C(O9)C)O)O)O)C)C)C
262535	CN1CCC2=CC3=C(C(=C2C1C4C5=C(C(=C(C=C5)OC)OC)C(=O)O4)OC)OCO3
265237	CC1=C(C(=O)OC(C1)C(C)C2CCC3C2(CCC4C3CC5C6(C4(C(=O)C=CC6O)C)O5)C)CO
267363	CC1C2C(CC3C2(CCC4C3CC=C5C4(CCC(C5)OC6C(C(C(C(O6)CO)OC7C(C(C(C(O7)C)O)O)O)O)OC8C(C(C(C(O8)CO)O)O)O)C)C)OC19CCC(O9)(C)COC1C(C(C(C(O1)CO)O)O)O
270061	CC1(C2=CCC3C4(CC(C(C4(CC(=O)C3(C2C=C(C1=O)O)C)C)C(C)(C(=O)CC(C(C)(C)O)O)O)O)C)C
275182	CN1CCC2=CC(=C3C=C2C1CC4=CC=C(C=C4)OC5=C(C=CC(=C5)CC6C7=C(O3)C(=C(C=C7CCN6C)OC)OC)O)OC
275196	CN1CCC2=CC3=C(C(=C2C1C4C5=C(C(=C(C=C5)OC)OC)C(=O)O4)OC)OCO3
288315	CCCCSC1=CC(=O)C2=CC=CC=C2C1=O
291096	CC1CC(C2C(C3(C1CCC3=O)C)OC(=O)C2=C)OC(=O)C
293754	CC1CCC2(CCC3(C(=CCC4C3(CCC5C4(CCC(C5(C)C)OC(=O)C)C)C)C2C1C)C)C
299664	CC(=O)NC1CCC2=CC(=C(C(=C2C3=CC=C(C(=O)C=C13)OC)OC)OC)O
301751	CC1=C(C(=O)OC(C1)C(C)(C2(CCC3(C2(CCC4C3CC5C6(C4(C(=O)C=CC6)C)O5)C)O)O)O)C
301777	CC1C2C(CC(=C)C3CC4C(C3C2OC1=O)(O4)C)O
321983	CC(=O)N1C2C3C4CC5C2(CCN5CC4=CCOC3O)C6=CC=CC=C61
322598	CN1CCC(C1)C(=O)O
329983	CC1CCC2=C(C1)OC=C2C
334704	CC(C)(C1CC2=C(O1)C=C3C(=C2)C=CC(=O)O3)O
336327	COC1=CC2=C(C=C1)C3COC4=C(C3O2)C=CC(=C4)O
345501	COC1=CC(=CC(=C1OC)OC)C2C3C(CC4=CC5=C(C=C24)OCO5)COC3=O
345510	CC(=O)OC1CCC2(C(C1(C)C)CCC3(C2CC=C4C3(CCC5(C4CC(CC5)(C)C)C)C)C)C
348482	CC12CCC(CC1CCC3C2CCC4(C3(CC(C4C5=CC(=O)OC5)O)O)C)O
351795	C1=CC=C2C(=C1)C(=CN2)CC#N
354398	CCCCCCCCCCCCC(C1CCC(O1)C(CCCCC(CCCCCC(CC2=CC(OC2=O)C)O)O)O)O
354616	C=CC1=C2CCOC(=O)C2=CN=C1
358901	COCC(CC1=CC(=C(C=C1)OC)OC)C(CC2=CC(=C(C=C2)OC)OC)COC
363863	C1C2C(C3=C(O1)C=C(C=C3)O)OC4=CC5=C(C=C24)OCO5
373677	CC(C)C(=O)C1=C(C(=C(C(C1=O)(CC=C(C)C)CC=C(C)C)O)CC=C(C)C)O
375105	CC1=CC(=O)C2=C(C1=O)C(=CC=C2)O
375151	CC1=C2C(=C3C(=C1)C4=C(N3)C=C(C=C4)O)C=CC(O2)(C)CCC=C(C)C
381152	CC1=CC(=O)C(=C(C)C)CC1
382831	CC1CCC2(CCC3(C(=CCC4C3(CCC5C4(CCC(C5(C)C)O)C)C)C2C1(C)O)C)C(=O)O
397486	CC1C2C3CCC4C5(CCC(C(C5CCC4(C3(CC(C2(CC=C1C)C)O)C)C)(C)C)O)C
431000	CC12CC3C4(C56C1C(=O)C(O5)(C7CC=C8CC=CC(=O)C8(C7CCC6(C(=O)O4)O)C)OCC2C(=O)O3)C
433554	CC12CCCC(C1CCC34C2CCC(C3)C(=C)C4O)(C)C(=O)O
434768	CC1=CC(C(C(C1)C2=C(C=C(C=C2)O)O)C(=O)C3=C(C(=C(C=C3)O)CC=C(C)C)O)C4=C(C=C(C=C4O)C5=CC6=C(O5)C=C(C=C6)O)O
439186	C(C1C(C(C(C(O1)OC2C(OC(C(C2O)O)O)CO)O)O)O)O
439202	C(CON=C(N)N)C(C(=O)O)N
439213	C(C1C(C(C(C(O1)O)N)O)O)O
439224	C1=C(NC=N1)CC(C(=O)O)NC(=O)CCN
439227	C1CCNC(C1)C(=O)O
439242	C(C1C(C(C(C(O1)OCC2C(C(C(C(O2)OC3(C(C(C(O3)CO)O)O)CO)O)O)O)O)O)O)O
439250	CC1=CCC(CC1)C(=C)C
439260	C1=CC(=C(C=C1C(CN)O)O)O
439310	COC1=CC(=C(C=C1)C2COC3=C(C2=O)C=CC(=C3)O)O
439341	C(C1C(C(C(C(O1)OC2C(OC(C(C2O)O)O)CO)O)O)O)O
439378	CCNC(=O)CCC(C(=O)O)N
439503	C1=CC=C(C(=C1)CO)OC2C(C(C(C(O2)CO)O)O)O
439514	COC1=C(C=C2C(=C1)C=CC(=O)O2)OC3C(C(C(C(O3)CO)O)O)O
439531	C(C1C(C(C(C(O1)OCC2C(C(C(C(O2)OCC3C(C(C(C(O3)OC4(C(C(C(O4)CO)O)O)CO)O)O)O)O)O)O)O)O)O)O
439533	C1=CC(=C(C=C1C2C(C(=O)C3=C(C=C(C=C3O2)O)O)O)O)O
439570	CC1=CCC(CC1=O)C(=C)C
439653	CN1CCC2=CC(=C(C=C2C1CC3=CC(=C(C=C3)OC)O)O)OC
439709	C(C1C(C(C(O1)(CO)O)O)O)O
439906	CC1(C2CCC(O1)(CC2O)C)C
440308	C1=C(C=C(C(=C1O)O)O)C(=O)OCC2C(C(C(C(O2)OC(=O)C3=CC(=C(C(=C3)O)O)O)OC(=O)C4=CC(=C(C(=C4)O)O)O)O)O
440735	C1C(OC2=CC(=CC(=C2C1=O)O)O)C3=CC(=C(C=C3)O)O
440833	C1=CC(=C(C=C1C2C(C(C3=C(C=C(C=C3O2)O)O)O)O)O)O
440906	CC1CCC2C1C(OC=C2C(=O)OC)OC3C(C(C(C(O3)CO)O)O)O
440917	CC1=CCC(CC1)C(=C)C
440936	C1=CC(=CC=C1O)OC2C(C(C(C(O2)CO)O)O)O
441005	CC1=CC2C(CCC(=C2CC1)C)C(C)C
441071	C1CN2CC3=CCOC4CC(=O)N5C6C4C3CC2C61C7=CC=CC=C75
441072	CCCC1CCCCN1
441082	CC1C2CCC3C2(CCC4C3CC=C5C4(CCC(C5)N(C)C)C)CN1C
441183	CC1C2=C(C3=C(C(=C2C4C(O1)CC(=O)O4)O)C(=O)C5=C(C3=O)C6(C(OC5CC6O)C)O)O
441207	CC1C(C(CC(O1)OC2C(OC(CC2O)OC3C(OC(CC3O)OC4CCC5(C(C4)CCC6C5CCC7(C6(CCC7C8=CC(=O)OC8)O)C)C)C)C)O)O
441245	CC(=C)C1CCC2(C(C1)O2)C
441298	CC(C)C(=O)C12C(=O)C(=C(C(C1=O)(CC(C2(C)CCC=C(C)C)CC=C(C)C)CC=C(C)C)O)CC=C(C)C
441434	C(C1C(C(C(C(O1)OCC2C(C(C(C(O2)OCC3C(C(C(C(O3)OCC4C(C(C(C(O4)OC5(C(C(C(O5)CO)O)O)CO)O)O)O)O)O)O)O)O)O)O)O)O)O
441443	C(CON)C(C(=O)O)N
441457	CC(C(C1=CC=CC=C1)O)N
441466	C1=CC(C(C1O)O)(C#N)OC2C(C(C(C(O2)CO)O)O)O
441467	CCC(C)(C#N)OC1C(C(C(C(O1)CO)O)O)O
441473	C1=CC(=CC(=C1)O)C(C#N)OC2C(C(C(C(O2)CO)O)O)O
441555	CCCCCCCCCCC(C1CCC(O1)C2CCC(O2)C(CCCCCCCCCCC(CC3=CC(OC3=O)C)O)O)O
441557	CCCCCCCCCCC(C1CCC(O1)C2CCC(O2)C(CCCCCCCCCCC3CC(C(=O)O3)CC(=O)C)O)O
441575	CC1CC=CC(=O)O1
441593	COC1CC2C3(C=C1)C(CN2CC4=CC5=C(C=C34)OCO5)O
441594	CN1CCC2=CC(C3C(C21)C4=CC5=C(C=C4C(=O)O3)OCO5)O
441612	CCCCCCC(CCCC(C1CCC(O1)C2CCC(O2)C(CCCCCCCCCCCCC3=CC(OC3=O)C)O)O)O
441663	COC1=C(C=CC(=C1)C2C(OC3=C(O2)C=CC(=C3)C4CC(=O)C5=C(C=C(C=C5O4)O)O)CO)O
441678	CC(CCC=C(C)C)C1CCC2(C1(CCC3=C2CCC4C3(CCC(C4(C)C)O)C)C)C
441706	CC12CCCC34C1CC(C56C3CC(CC5)C(=C)C6O)OC4N(C2)CCO
441708	CCN1CC2(CCC(C34C2C(C(C31)(C5(CC(C6CC4C5C6OC)OC)O)O)OC)OC)COC(=O)C7=CC=CC=C7N
441725	CCN1CC2(CCC(C34C2C(C(C31)(C5(CC(C6CC4C5C6O)OC)O)O)OC)O)COC
441727	CCN1CC2(CCC(C34C2C(C(C31)(C5(CC(C6CC4C5C6OC)OC)O)O)OC)O)COC
441737	CC(=O)OC12C3C(CC(C3OC(=O)C4=CC=CC=C4)(C(C1O)OC)O)C56C(CCC7(C5C(C2C6N(C7)C)OC)COC)OC
441747	CC(=O)OC12C3C(CC(C3OC(=O)C4=CC=CC=C4)(C(C1O)OC)O)C56C(CC(C7(C5C(C2C6N(C7)C)OC)COC)O)OC
441749	CCN1CC2(CCC(C34C2CC(C31)C56C4CC(C(C5)C(=C)C6O)O)O)C
441752	CCN1CC2(C(CC(C34C2C(C(C31)C5(CC(C6(CC4C5C6OC(=O)C7=CC(=C(C=C7)OC)OC)O)OC)OC(=O)C)OC)OC)O)COC
441764	COC1=C(C=CC(=C1)C2C(C3=C(O2)C(=CC(=C3)C4C(C(=O)C5=C(C=C(C=C5O4)O)O)O)O)CO)O
441784	CCC(C)C(=O)OC1C2C(C(C3(C4C2(CO3)C(CC5C4(C(C(=O)C=C5C)O)C)OC1=O)O)O)C
441820	CC1(C2=CCC3C4(CC(C(C4(CC(=O)C3(C2C=C(C1=O)O)C)C)C(C)(C(=O)CCC(C)(C)O)O)O)C)C
441838	CC1C(C(C(C(O1)OC2CCC3(C(C2)CCC4C3CCC5(C4(CC(C5C6=CC(=O)OC6)O)O)C)C=O)O)O)O
441840	CC1C(C(CC(O1)OC2CCC3(C(C2)CCC45C3CCC6(C4(O5)CCC6C7=CC(=O)OC7)C)C)OC)O
441852	CC1C(C(C(C(O1)OC2CCC3(C4CCC5(C(CCC5(C4CCC3(C2)O)O)C6=CC(=O)OC6)C)C=O)O)O)O
441853	CC1C(C(CC(O1)OC2CCC3(C4CCC5(C(CCC5(C4CCC3(C2)O)O)C6=CC(=O)OC6)C)C=O)OC)O
441855	CC1C(C(CC(O1)OC2C(OC(CC2O)OC3C(OC(CC3O)OC4CCC5(C(C4)CCC6C5CC(C7(C6(CC(C7C8=CC(=O)OC8)O)O)C)O)C)C)C)O)O
441860	CC1C(C(CC(O1)OC2CCC3(C4CCC5(C(CCC5(C4CCC3(C2)O)O)C6=CC(=O)OC6)C)C=O)O)O
441867	CC1C(C(C(C(O1)OC2CCC3(C(C2)CCC4C3CCC5(C4(CCC5C6=CC(=O)OC6)O)C)C)O)OC)O
441870	CC1C(C(C(C(O1)OC2CCC3(C4CCC5(C(CCC5(C4CCC3=C2)O)C6=COC(=O)C=C6)C)C)O)O)OC7C(C(C(C(O7)CO)O)O)O
441871	CC(=O)OC1CC2(C(CCC3(C2(CCC3C4=COC(=O)C=C4)O)C)C5(C1=CC(CC5)OC6C(C(C(C(O6)CO)O)O)O)C)O
441887	CC1CCC2(C(C3C(O2)CC4C3(CCC5C4CCC6C5(CC(C(C6)O)O)C)C)C)OC1
441890	CC1CCC(OC1OC2C(C(C(C(O2)C)O)O)O)C(C)C3CCC4C3(CCC5C4CC(=O)C6C5(CCC(C6)OC7C(C(C(C(O7)CO)O)O)OC8C(C(C(C(O8)C)O)O)O)C)C
441891	CC1C2C(CC3C2(CCC4C3CC=C5C4(CCC(C5)OC6C(C(C(C(O6)CO)OC7C(C(C(C(O7)C)O)O)O)O)OC8C(C(C(C(O8)C)O)O)O)C)C)OC1(CCC(C)COC9C(C(C(C(O9)CO)O)O)O)O
441893	CC1CCC2(C(C3C(O2)CC4C3(CCC5C4CC=C6C5(C(CC(C6)O)O)C)C)C)OC1
441906	CC1C(C(C(C(O1)OC2C(C(COC2OC3CCC45CC46CCC7(C(C(CC7(C6CC(C5C3(C)C)OC8C(C(C(C(O8)CO)O)O)O)C)O)C9(CCC(O9)C(C)(C)O)C)C)O)O)O)O)O
441921	CC1C(C(C(C(O1)OC2C(C(C(OC2OC3CC4(C(CC(C5C4(CCC5C(C)(CCC=C(C)C)OC6C(C(C(C(O6)CO)O)O)O)C)O)C7(C3C(C(CC7)O)(C)C)C)C)CO)O)O)O)O)O
441922	CC(=CCCC(C)(C1CCC2(C1C(CC3C2(CC(C4C3(CCC(C4(C)C)O)C)OC5C(C(C(C(O5)CO)O)O)OC6C(C(C(C(O6)CO)O)O)O)C)O)C)O)C
441923	CC(=CCCC(C)(C1CCC2(C1C(CC3C2(CC(C4C3(CCC(C4(C)C)O)C)OC5C(C(C(C(O5)CO)O)O)O)C)O)C)OC6C(C(C(C(O6)CO)O)O)O)C
441929	CC1C(C(C(C(O1)OC2C(C(COC2OC3CCC4(C(C3(C)C)CCC5(C4CC=C6C5(CCC7(C6CC(CC7)(C)C)C(=O)O)C)C)C)O)O)O)O)O
441930	CC1C(C(C(C(O1)OC2C(C(OC(C2O)OC3C(OC(C(C3O)O)OC4CCC5(C(C4(C)C)CCC6(C5CC=C7C6(CC(C8(C7CC(CC8)(C)C)C(=O)O)O)C)C)C)COC9C(C(C(CO9)O)O)O)C)O)O)O)O
441959	CC1=CC(=O)C2=C(C(=C(C=C2O1)O)C3C(C(C(C(O3)CO)O)O)O)O
441975	CC1C2CN3CCC4=C(C3CC2C(=CO1)C(=O)OC)NC5=CC=CC=C45
441979	CC1C2CN3C=CC4=C5C=CC=CC5=NC4=C3CC2C(=CO1)C(=O)OC
442009	CC(C)C1=C(C(=C2C(=C1)C3CC4C2(CCCC4(C)C)C(=O)O3)O)O
442021	COC1=C(C=C2C(=C1)C34CCN5C3CC6C7C4N2C(=O)CC7OCC=C6C5)OC
442025	CC1C2=C(CCN1)C3=CC=CC=C3N2
442027	CC(C)C1=C(C=C2C(=C1)CCC3C2(CCCC3(C)C)C)O
442048	CC1(CCC2C(=CCC3C2(CCCC3(C)C(=O)O)C)C1)C=C
442070	CC1C(C2(C(C2(C)C)C3C1(C4C=C(C(=O)C4(CC(=C3)CO)O)C)O)O)O
442077	CC12CCN(C1N(C3=C2C=C(C=C3)OC(=O)NC)C)C(=O)NC
442101	C1=CC(=O)OC2=CC(=C(C=C21)O)OC3C(C(C(C(O3)CO)O)O)O
442106	C[N+](C)(C)C(CC1=CNC2=CC=CC=C21)C(=O)[O-]
442111	CCC12CN3CCC4=C(C(CC(C3)C1O2)(C5=C(C=C6C(=C5)C78CCN9C7C(C=CC9)(C(C(C8N6C)(C(=O)OC)O)OC(=O)C)CC)OC)C(=O)OC)NC1=CC=CC=C41
442113	CC12CCOC1N(C3=C2C=C(C=C3)OC(=O)NC)C
442138	CC1C2CCC(C3C4C5C=C(C6(C4C(=C3C2OC1=O)C)C5C(CCC7C6OC(=O)C7C)(C)O)C)(C)O
442145	CC1CC2C(C(C(=O)O2)C)C(C3(C1C=CC3=O)C)OC(=O)C
442147	CC1(CCC2C(C3C14C(O4)C5C3(O5)C)OC(=O)C2=C)O
442175	CC1(CCC2C(C3C14C(O4)C5C3(O5)C)OC(=O)C2=C)O
442196	CC1=C2C(C3C(CC1)C(=C)C(=O)O3)C(=CC2=O)CO
442261	COC1=CC=CC=C1C2CC(=O)C3=C(C4=C(C=C3O2)OCO4)OC
442266	CC1=C2C(C3C(C(C1)O)C(=C)C(=O)O3)C(=CC2=O)CO
442333	CN1CCC2=CC(=C(C3=C2C1CC4=CC=C(C=C4)OC5=C(C=CC(=C5)CC6C7=CC(=C(C=C7CCN6C)OC)O3)O)OC)OC
442360	CC1=CC=C(C=C1)C(C)CCC=C(C)C
442371	CC1C2CC(CCC2=CC(=O)C1O)C(=C)C
442393	CC(=C)C1CCC2(CCCC(=C)C2C1)C
442399	CC1CC(=O)C=C(C12CCC(C2)C(=C)C)C
442402	CC1=CCC2(CCCC(C23C1C3)(C)C)C
442416	C1=COC(C2C1C(C=C2COC(=O)C3=CC=C(C=C3)O)O)OC4C(C(C(C(O4)CO)O)O)O
442423	COC(=O)C1=COC(C2C1C=CC2(CO)O)OC3C(C(C(C(O3)CO)O)O)O
442424	COC(=O)C1=COC(C2C1CC=C2CO)O
442428	CC1C(C(C(C(O1)OC2C(C(C(OC2OC3=CC(=C4C(=O)CC(OC4=C3)C5=CC=C(C=C5)O)O)CO)O)O)O)O)O
442431	CC1C(C(C(C(O1)OCC2C(C(C(C(O2)OC3=CC(=C4C(=O)CC(OC4=C3)C5=CC=C(C=C5)O)O)O)O)O)O)O)O
442433	COC(=O)C1=COC(C2C1C(C=C2CO)O)OC3C(C(C(C(O3)CO)O)O)O
442435	C=CC1C(OC=C2C1(CCOC2=O)O)OC3C(C(C(C(O3)CO)O)O)O
442439	CC1C(C(C(C(O1)OC2C(C(C(OC2OC3=CC(=C4C(=O)CC(OC4=C3)C5=CC(=C(C=C5)OC)O)O)CO)O)O)O)O)O
442461	CC1=CCC2C(C1)C2(C)C
442463	CC1=CCC2C(=O)C1C2(C)C
442495	CC1CCC(=C(C)C)C(=O)C1
442504	CC1=CC(=O)C2(C1C2)C(C)C
442510	COC1=C(C=CC(=C1)C2C(OC3=C4C(=CC(=C3O2)OC)C=CC(=O)O4)CO)O
442523	CC(C)C1C2C3CCC4C3(C(C1OC2=O)N(C4)C)C
442584	C1C(C(C(C(O1)C2=C(C(=C(C3=C2OC(=CC3=O)C4=CC(=C(C=C4)O)O)O)C5C(C(C(C(O5)CO)O)O)O)O)O)O)O
442619	C1C(C(C(C(O1)C2=C(C(=C(C3=C2OC(=CC3=O)C4=CC=C(C=C4)O)O)C5C(C(C(C(O5)CO)O)O)O)O)O)O)O
442628	C1CN2C(C(C(C2C1O)O)O)CO
442630	CC1C2CCC(N1)CCCCCCCC(=O)OC3CCC(CCCCCCCC(=O)O2)NC3C
442634	C1CNCC1(C(=O)O)N
442646	CN1C(CCCC1CC(C2=CC=CC=C2)O)CC(C3=CC=CC=C3)O
442647	CN1C(CCCC1CC(=O)C2=CC=CC=C2)CC(=O)C3=CC=CC=C3
442649	C1CC(=NC1)C2=CN=CC=C2
442658	C1C(C(C(C(O1)C2=C(C(=C(C3=C2OC(=CC3=O)C4=CC=C(C=C4)O)O)C5C(C(C(C(O5)CO)O)O)O)O)O)O)O
442662	COC1=C(C=CC(=C1)C2=CC(=O)C3=C(O2)C(=C(C(=C3O)O)OC)OC)O
442664	C1=CC(=CC=C1C2=CC(=O)C3=C(O2)C(=C(C(=C3O)C4C(C(C(C(O4)CO)O)O)O)O)C5C(C(C(C(O5)CO)O)O)O)O
442668	COC1=C2C(=CC3=C1OCO3)OC=C(C2=O)C4=CC=CC=C4O
442673	C1C(C(OC(=O)C2=CC(=C(C(=C2C3=C(C(=C(C=C3C(=O)O1)O)O)O)O)O)O)C4C5C(C6=C(C(=C(C(=C6C(=O)O5)C7=C(C(=C(C=C7C(=O)O4)O)O)O)O)O)O)O)OC(=O)C8=CC(=C(C(=C8)O)O)O
442674	C1C2C3C(C(C(O2)OC(=O)C4=CC(=C(C(=C4)O)O)O)OC(=O)C5=CC(=C(C6=C5C(C(C(=O)O3)CC(=O)O)C(C(=O)O6)O)O)O)OC(=O)C7=CC(=C(C(=C7C8=C(C(=C(C=C8C(=O)O1)O)O)O)O)O)O
442679	C1C2C(C(C(C(O2)OC(=O)C3=CC(=C(C(=C3)O)O)O)OC(=O)C4=CC(=C(C(=C4)O)O)O)OC(=O)C5=CC(=C(C(=C5)O)O)O)OC(=O)C6=CC(=C(C(=C6C7=C(C(=C(C=C7C(=O)O1)O)O)O)O)O)O
442688	C1C2C(C3C(C(O2)O)OC(=O)C4=CC(=C(C(=C4C5=C(C(=C(C=C5C(=O)O3)O)O)O)O)O)O)OC(=O)C6=CC(=C(C(=C6C7=C(C(=C(C=C7C(=O)O1)O)O)O)O)O)O
442756	CC1=C(C2=C(C=C1)C(=O)C3=C(C2=O)C=CC(=C3O)O)O
442770	CC(=CCC1=C(C=CC2=C1OCC(C2=O)C3=C(C=C(C=C3)O)O)O)C
442774	CC(=CCC1=C(C=CC(=C1O)C2CC3=C(C4=C(C=C3)OC(C=C4)(C)C)OC2)O)C
442788	COC1=CC(=C(C=C1)C2COC3=CC(=CC(=C3C2=O)O)O)OC
442827	C1C2C(C3=C(O1)C=C(C=C3)OC4C(C(C(C(O4)CO)O)O)O)OC5=CC6=C(C=C25)OCO6
442828	COC1=CC2=C(C=C1)C3C(CO2)(C4=C(O3)C=C(C=C4)OC)O
442830	COC1=CC(=CC(=C1OC2C(C(C(C(O2)CO)O)O)O)OC)C3C4COC(C4CO3)C5=CC(=C(C(=C5)OC)OC6C(C(C(C(O6)CO)O)O)O)OC
442872	C1CCN2C(C1)C34CC2C=CC3=CC(=O)O4
442877	C1CC2=C(C=NN2C1)C3=CC=CC=C3
442894	C1CC2=NC3=CC=CC=C3CN2C1
442911	CC(C)CC(=O)C1=C(C(=C(C(C1=O)(CC=C(C)C)O)O)CC=C(C)C)O
442934	C1CN2CC3=C(C=CC(=C3)O)N=C2C1O
442935	C1CN2C(=NC3=CC=CC=C3C2=O)C1O
442938	C1CCN2CC3CC(C2C1)CN4C3=CC=CC4=O
442971	CC1CCC2C(C3C(N2C1)CC4C3(CCC5C4CC=C6C5(CCC(C6)OC7C(C(C(C(O7)CO)OC8C(C(C(C(O8)C)O)O)O)O)OC9C(C(C(C(O9)C)O)O)O)C)C)C
442975	CC1CCC2C(C3C(N2C1)CC4C3(CCC5C4CCC6C5(CCC(C6)OC7C(C(C(C(O7)CO)OC8C(C(C(C(O8)CO)O)OC9C(C(C(CO9)O)O)O)OC1C(C(C(C(O1)CO)O)O)O)O)O)C)C)C
442984	CC1CCC2C(C3C(N2C1)CC4C3(CCC5C4CC=C6C5(CCC(C6)OC7C(C(C(C(O7)CO)O)OC8C(C(C(C(O8)CO)O)O)O)OC9C(C(C(C(O9)C)O)O)O)C)C)C
442985	CC1CCC2(C(C3C(O2)CC4C3(CCC5C4CC=C6C5(CCC(C6)O)C)C)C)NC1
443019	COC1=C(C=CC(=C1)OC2C3COC(C3CO2)C4=CC5=C(C=C4)OCO5)O
443023	COC1=CC(=CC(=C1O)OC)C2C3COC(C3CO2)C4=CC(=C(C(=C4)OC)O)OC
443027	CC1CC2=CC3=C(C(=C2C4=C(C5=C(C=C4CC1C)OCO5)OC)OC)OCO3
443162	CC1=CCC(CC1)C(C)(C)O
443178	CC1=CCC(CC1O)C(=C)C
443354	C1C=C(C2C1C(=COC2OC3C(C(C(C(O3)CO)O)O)O)C(=O)O)CO
443619	CC1C(C(C(C(O1)OC2CCC3(C(C2)CCC4C3CCC5(C4(CCC5C6=CC(=O)OC6)O)C)C)OC7C(C(C(C(O7)COC8C(C(C(C(O8)CO)O)O)O)O)O)O)OC)O
443639	C1C(C(OC2=CC(=CC(=C21)O)O)C3=CC=C(C=C3)O)O
443682	CN1CC2(C3(C1CC(C=C3)OC)C4=CC5=C(C=C4CO2)OCO5)O
443689	COC1=C(C=C2C3C(C(C=C4C3N(CC4)CC2=C1)O)O)O
444170	C1=CC(=NC(=C1)C2C(C(C(O2)COP(=O)(O)OP(=O)(O)OCC3C(C(C(O3)N4C=NC5=C4N=CN=C5N)O)O)O)O)C(=O)N
444539	C1=CC=C(C=C1)C=CC(=O)O
444679	CC(C)C(C)C=CC(C)C1CCC2C1(CCC3C2=CC=C4C3(CCC(C4)O)C)C
444795	CC1=C(C(CCC1)(C)C)C=CC(=CC=CC(=CC(=O)O)C)C
444899	CCCCCC=CCC=CCC=CCC=CCCCC(=O)O
444972	C(=CC(=O)O)C(=O)O
445070	CC(=CCCC(=CCCC(=CCO)C)C)C
445154	C1=CC(=CC=C1C=CC2=CC(=CC(=C2)O)O)O
445638	CCCCCCC=CCCCCCCCC(=O)O
445858	COC1=C(C=CC(=C1)C=CC(=O)O)O
446220	CN1C2CCC1C(C(C2)OC(=O)C3=CC=CC=C3)C(=O)OC
446284	CCC=CCC=CCC=CCC=CCC=CCCCC(=O)O
446439	CC1=CCCC(C1C=CC(=CC=CC(=CC=CC=C(C)C=CC=C(C)C=CC2C(=CCCC2(C)C)C)C)C)(C)C
446925	CC(=CCCC(=CC=CC(=CC=CC(=CC=CC=C(C)C=CC=C(C)C=CC=C(C)CCC=C(C)C)C)C)C)C
448438	CC(=CC=CC=C(C)C=CC=C(C)C=CC12C(CC(CC1(O2)C)O)(C)C)C=CC=C(C)C=CC34C(CC(CC3(O4)C)O)(C)C
449093	CC(=CCNC1=NC=NC2=C1NC=N2)CO
449293	CN1C2CCC1CC(C2)O
452855	COC1=C(C=C(C=C1)CC2COC(=O)C2(CC3=CC(=C(C=C3)O)OC)O)OC
453214	COC(=O)C1=COC(C2C1C=CC23C=C(C(=O)O3)CO)OC4C(C(C(C(O4)CO)O)O)O
454457	CC(C)CC(C1=C(C(=C(C(=C1O)C=O)O)C=O)O)C2(CCC3C2C4C(C4(C)C)CCC3(C)O)C
454458	CC(C)CC(C1=C(C(=C(C(=C1O)C=O)O)C=O)O)C2(CCC3C2C4C(C4(C)C)CCC3(C)O)C
454459	CC(C)CC(C1=C(C(=C(C(=C1O)C=O)O)C=O)O)C2(CCC3C2C4C(C4(C)C)CCC3=C)C
454461	CC1CCC(C2(C1=CC(CC2)C(C)(C)O)C)C(CC(C)C)C3=C(C(=C(C(=C3O)C=O)O)C=O)O
457825	CN1CCC2=CC(=C3C=C2C1CC4=CC=C(C=C4)OC5=C(C=CC(=C5)CC6C7=C(O3)C(=C(C=C7CCN6C)OC)OC)OC)OC
458010	CC1(C(O1)COC2=C3C(=CC4=C2OC=C4)C=CC(=O)O3)C
466076	COC1=CC(=C(C=C1)CC(=C)C(=C)CC2=CC=C(C=C2)O)O
467304	C1C(C(OC2=C1C(=CC(=C2C3C(C(OC4=CC(=CC(=C34)O)O)C5=CC(=C(C(=C5)O)O)O)O)O)O)C6=CC(=C(C(=C6)O)O)O)O
469655	CC12CCCC(C1CCC34C2CCC(C3)C(=C)C4)(C)C(=O)O
470259	CC1C2C3CCC4C5(CCC(C(C5CCC4(C3(CC(C2(CCC1=C)C)O)C)C)(C)C)O)C
471119	C1C(C(OC(=O)C2=CC(=C(C(=C2C3=C(C(=C(C=C3C(=O)O1)O)O)O)O)O)O)C(C(C=O)O)OC(=O)C4=CC(=C(C(=C4)O)O)O)O
472768	CC1(C2CCC3=C(C2(CCC1O)C)CCC4(C3(CCC5(C4CC(CC5)(C)C(=O)O)C)C)C)C
474540	C1C(C(OC2=CC(=C(C(=C21)O)C3C(C(OC4=CC(=CC(=C34)O)O)C5=CC(=C(C=C5)O)O)O)O)C6=CC(=C(C=C6)O)O)O
480774	CC1(C=CC2=C(C=CC(=C2O1)C3=CC4=C(C=C(C=C4)O)OC3)O)C
482788	CC12CCC3C(C1C(=C)CCC2O)OC(=O)C3=C
483522	COC1=CN=C2C=CC(=O)N3C2=C1C4=CC=CC=C43
493570	CC1=CC2=C(C=C1C)N(C3=NC(=O)NC(=O)C3=N2)CC(C(C(CO)O)O)O
503731	CC(=CCC1=C(C=C2C(=C1OC)C=C(O2)C3=C(C=C(C=C3)O)O)O)C
503737	C1C(OC2=C(C1=O)C=CC(=C2)O)C3=CC=C(C=C3)OC4C(C(C(C(O4)CO)O)O)O
513197	CC(=CCC1=C(C=C(C2=C1OC(CC2=O)C3=CC=C(C=C3)O)OC)O)C
518472	CC1(C2CCC1(C(C2)OC=O)C)C
520148	CCC(C)C(=O)OCCC1=CC=CC=C1
527191	CC1(C2CCC3(C2)C(CCC3C1=C)C=O)C
530394	CC=CC=CCCC=CC(=O)NCC(C)C
549127	C1CCC=COC=CC1
582938	CC1=CC(=CC=C1)C(C)C=C
585939	C1C(COC2=C1C=CC(=C2)O)C3=C(C=C(C=C3)O)O
602152	COC1=C(C(=C(C=C1)C2CC3=C(C=C(C=C3)O)OC2)O)OC
636750	COC1=CC(=C(C=C1CC=C)OC)OC
636822	CC=CC1=CC(=C(C=C1OC)OC)OC
637213	COC1=C(C=C(C=C1)C=CC2=CC(=CC(=C2)OC3C(C(C(C(O3)CO)O)O)O)O)O
637234	CC1(CCC2(CCC3(C(=CCC4C3(CCC5C4(CCC(C5(C)C(=O)O)O)C)C)C2C1)C)C)C
637429	COC1=C(C=CC(=C1)C=CC(=O)COC(=O)C=CC2=CC(=C(C=C2)O)OC)O
637511	C1=CC=C(C=C1)C=CC=O
637517	CCCCCCCCC=CCCCCCCCC(=O)O
637520	COC(=O)C=CC1=CC=CC=C1
637540	C1=CC=C(C(=C1)C=CC(=O)O)O
637542	C1=CC(=CC=C1C=CC(=O)O)O
637563	CC=CC1=CC=C(C=C1)OC
637566	CC(=CCCC(=CCO)C)C
637599	C(CC(C(=O)O)N)CNC(=O)N
637758	CCOC(=O)C=CC1=CC=CC=C1
637775	COC1=CC(=CC(=C1O)OC)C=CC(=O)O
637776	CC=CC1=CC(=C(C=C1)OC)OC
637796	CC=CC1=CC2=C(C=C1)OCO2
638011	CC(=CCCC(=CC=O)C)C
638014	CC1=C(C(CCC1)(C)C)C=CC(=O)C
638072	CC(=CCCC(=CCCC(=CCCC=C(C)CCC=C(C)CCC=C(C)C)C)C)C
638278	C1=CC(=CC=C1C=CC(=O)C2=C(C=C(C=C2)O)O)O
639665	CC(=CCC1=C(C=C(C(=C1O)C(=O)C=CC2=CC=C(C=C2)O)OC)O)C
641294	COC1=CC=C(C=C1)C=CC=O
643460	CC=CC=CC(=O)O
643684	CCCCCCC(CC=CCCCCCCCC(=O)O)O
643733	CCC=CC#CC(=O)C1=CC=C(O1)C=CC(=O)OC
643915	CC=C(C)C(=O)O
643924	CCCC#CC#CC=CC(=O)OC
644019	CCCCCC1=CC(=C(C(=C1)O)C2C=C(CCC2C(=C)C)C)O
644020	C1CCN2CC3CC(C2C1)CN4C3CCCC4
644160	C(C(C(C(C=O)O)O)O)O
656516	C1=CC=C(C=C1)C(C#N)OC2C(C(C(C(O2)COC3C(C(C(C(O3)CO)O)O)O)O)O)O
656584	CC(CCC=C(C)C)C1CCC2(C1(CCC34C2CCC5C3(C4)CCC(C5(C)C)OC(=O)C=CC6=CC(=C(C=C6)O)OC)C)C
667496	C1CN2CC3=CC=CC=C3N=C2C1O
667639	C1=CC(=C(C=C1C=CC2=CC(=CC(=C2)O)O)O)O
687329	C1=CSC(=C1)C=C[N+](=O)[O-]
689043	C1=CC(=C(C=C1C=CC(=O)O)O)O
689075	COC(=O)C=CC1=CC(=C(C=C1)O)O
736186	COC1=C(C=C(C=C1)C=CC(=O)O)O
853433	CC=CC1=CC(=C(C=C1)O)OC
854026	CC=C1C2CC3=C(C1(CC(=C2)C)N)C=CC(=O)N3
969516	COC1=C(C=CC(=C1)C=CC(=O)CC(=O)C=CC2=CC(=C(C=C2)O)OC)O
1268032	CC(=C)C1C2C3C4(C(C1C(=O)O2)(CC5C4(O5)C(=O)O3)O)C
1268142	CC1CC(=O)C=C2C1(CC(CC2)C(=C)C)C
1548912	C1CCN(CC1)C(=O)C=CC=CC2=CC3=C(C=C2)OCO3
1548943	CC(C)C=CCCCCC(=O)NCC1=CC(=C(C=C1)O)OC
1548994	COC1=C(C=CC(=C1)C2C(OC3=C(O2)C=C(C=C3)C4C(C(=O)C5=C(C=C(C=C5O4)O)O)O)CO)O
1549018	CCC=CCC1=C(CCC1=O)C
1549026	CC(=CCCC(=CCOC(=O)C)C)C
1549095	COC1=C(C=CC(=C1)C=CCO)O
1549778	CC(=CCCC(=CCCC(=O)C)C)C
1549992	CC1=CCC(CC1)C(C)(CCC=C(C)C)O
1550607	CC(=CCCC(=CCOC1=CC2=C(C=C1)C=CC(=O)O2)C)C
1550890	C1=CC=C(C=C1)C=CCOC(=O)C=CC2=CC=CC=C2
1742210	CC1(CC2C1CCC3(C(O3)CCC2=C)C)C
1778877	COC(=O)CCCCCCCC=C
1794427	C1C(C(C(CC1(C(=O)O)O)OC(=O)C=CC2=CC(=C(C=C2)O)O)O)O
2724385	CC1C(C(CC(O1)OC2C(OC(CC2O)OC3C(OC(CC3O)OC4CCC5(C(C4)CCC6C5CC(C7(C6(CCC7C8=CC(=O)OC8)O)C)O)C)C)C)O)O
2733294	CCCC=CCOC(=O)C
2752274	CN1CCC2=CC(=C(C=C2C1CC3=CC=C(C=C3)O)O)OC
2773380	B(C1=CC2=C(C=C1)OCC2)(O)O
3000322	CN1C2CC(CC1C3C2O3)OC(=O)C(CO)C4=CC=CC=C4
3001497	C1C2C3C(C(C(O2)OC(=O)C4=CC(=C(C(=C4)O)O)O)OC(=O)C5=CC(=C(C6=C5C7C(=CC(=O)C(C7(O)O)(O6)O)C(=O)O3)O)O)OC(=O)C8=CC(=C(C(=C8C9=C(C(=C(C=C9C(=O)O1)O)O)O)O)O)O
3001664	CC1CC2=CC(=C(C(=C2C3=C(C(=C(C=C3CC1(C)O)OC)OC)OC)OC)OC)OC
3001686	CC1CC2=CC(=C(C(=C2C3=C(C(=C(C=C3CC1C)O)OC)OC)OC)OC)O
3009225	CC(=C)C(COC1=C2C=CC(=O)OC2=CC3=C1C=CO3)O
3010100	COC1=C(C(=C(C2=C1C(=O)C=C(O2)C3=CC=C(C=C3)O)OC)OC)OC
3032910	CC1CC2C(C(C(=O)O2)C)C(C3(C1C=CC3=O)C)O
3033866	CC1=CCC(=C(C)CCC=C(C)C)CC1
3034394	CC1(CCCC2(C1CCC(=C)C2CCC(C)(C=C)O)C)C
3035235	CC(C)C(C(C)O)(C(=O)OCC1=CCN2C1C(CC2)OC(=O)C)O
3035446	CC1CCC2(C(C3C(O2)CC4C3(CCC5C4CCC6C5(CCC(C6)O)C)C)C)OC1
3036945	CCC1CN2CCC3=C(C2CC1C(=COC)C(=O)OC)NC4=C3C(=CC=C4)O
3037048	CCC1CN2CCC3(C2CC1C(=COC)C(=O)OC)C4=CC=CC=C4NC3=O
3037212	CC1=NC=C(C(=N1)N)CN(C=O)C(=C(CCO)SSCC=C)C
3037884	CCC1CN2CCC3=C(C2CC1C(=COC)C(=O)OC)NC4=CC=CC=C34
3044055	CCC(CCC(C)C1CCC2C1(CCC3C2C(C=C4C3(CCC(C4)OC(=O)C5=CC=CC=C5)C)OC(=O)C6=CC=CC=C6)C)C(C)C
3047739	COC1=C(C(=C2C=CC(=O)OC2=C1)OC)O
3081374	C1=C(C=C(C(=C1O)O)O)C2C(C(C3=C(C=C(C=C3O2)O)O)O)O
3082019	C1=CC2=C(C(=C1)OC3C(C(C(C(O3)CO)O)O)O)C(=O)C4=C(C2C5C6=C(C(=CC=C6)OC7C(C(C(C(O7)CO)O)O)OC(=O)C(=O)O)C(=O)C8=C5C=C(C=C8O)C(=O)O)C=C(C=C4O)C(=O)O
3083591	C[N+](C)(C)CCC1=CNC2=C1C=C(C=C2)[O-]
3083811	CC#CCC1=CC2=CC=CC=C2C(=O)O1
3083834	CC1=CC=C(C=C1)C(C)CCC=C(C)C
3083848	C1=CC2=C(C=CC(=O)O2)C3=C1C=CO3
3083857	CCCCC1C2CCCC=C2C(=O)O1
3083907	CN1CCC23C4C5C(CC2=O)C(=CCOC5CC(=O)N4C6=CC=CC=C36)C1
3084282	CC1(CCC2(CC=C3C4(CCC5C(C(CCC5(C4CCC3(C2C1)C)C)O)(C)C)C)CO)C
3084311	CC1=CC2C(CCC(C2CC1)(C)O)C(C)C
3084341	C1=C(C=C(C(=C1O)O)O)C(=O)OCC2C3C(C(C(O2)OC(=O)C4=CC(=C(C(=C4)O)O)O)OC(=O)C5=CC(=C(C6=C5C7C(=CC(=O)C(C7(O6)O)(O)O)C(=O)O3)O)O)OC(=O)C8=CC(=C(C(=C8)O)O)O
3084375	CCCCCCCCCCCCCCCCCCCCCCCCCCCCCC=O
3286789	C1=CC(=CC=C1C2C(C(C3=C(C=C(C=C3O2)O)O)O)O)O
3589471	C1C(C(OC2=CC(=CC(=C21)O)O)C3=CC(=O)C(=C4C(=C3)C(=CC(=C4O)O)C5C(CC6=C(C=C(C=C6O5)O)O)OC(=O)C7=CC(=C(C(=C7)O)O)O)O)OC(=O)C8=CC(=C(C(=C8)O)O)O
4039117	CC1CC(CC2(C1=CC3C(C2)OC(=O)C3=C)C)O
4262075	CC1C(C(C(C(O1)OC2CCC3(C4CCC5(C(CCC5(C4CCC3(C2)O)O)C6=CC(=O)OC6)C)CO)O)O)OC7C(C(C(C(O7)CO)O)O)O
4369188	CC1=C(C(CCC1)(C)C)C=CC(=CC=CC(=CC=CC=C(C)C=CC=C(C)C=CC2C(=CCCC2(C)C)C)C)C
4479243	C[N+]1(CCCCC1C(=O)[O-])C
4555259	CC=C(C)C(=O)OC1C(C2(C(CC1(C)C)C3=CCC4C5(CCC(C(C5CCC4(C3(CC2O)C)C)(C)CO)OC6C(C(C(C(O6)C(=O)O)OC7C(C(C(C(O7)CO)O)O)O)O)OC8C(C(C(C(O8)CO)O)O)O)C)CO)OC(=O)C
5134221	C1=CC(=C(C=C1C=CC(=O)OC(C(C(=O)O)OC(=O)C=CC2=CC(=C(C=C2)O)O)C(=O)O)O)O
5270628	CC(=C)C1CCC2(C1C3CCC4C5(CCC(C(C5CCC4(C3(CC2)C)C)(C)C)O)C)C
5271805	COC1=C(C=C(C=C1)C2=CC(=O)C3=C(C=C(C=C3O2)OC)O)C4=C(C=C(C5=C4OC(=CC5=O)C6=CC=C(C=C6)O)O)O
5273469	C1=CC=C(C=C1)COC(=O)C=CC2=CC=CC=C2
5273569	COC1=C(C(=C2C(=C1)C=CC(=O)O2)O)O
5273755	COC1=C(C=C(C=C1)C2=CC(=O)C3=C(C(=C(C=C3O2)O)OC)O)OC
5274585	C1=CC(=C(C=C1C2=C(C(=O)C3=C(C=C(C=C3O2)O)O)OC4C(C(C(C(O4)C(=O)O)O)O)O)O)O
5274591	CN1CCC2=CC(=C(C=C2C1CC3=CC=C(C=C3)OC)OC4=C(C=CC(=C4)CC5C6=CC(=C(C=C6CCN5C)OC)O)O)OC
5280343	C1=CC(=C(C=C1C2=C(C(=O)C3=C(C=C(C=C3O2)O)O)O)O)O
5280360	CCCCCC(C=CC1C(CC(=O)C1CC=CCCCC(=O)O)O)O
5280372	COC1=C(C=CC(=C1)C=CCO)OC2C(C(C(C(O2)CO)O)O)O
5280373	COC1=CC=C(C=C1)C2=COC3=CC(=CC(=C3C2=O)O)O
5280378	COC1=CC=C(C=C1)C2=COC3=C(C2=O)C=CC(=C3)O
5280435	CC(C)CCCC(C)CCCC(C)CCCC(=CCO)C
5280441	C1=CC(=CC=C1C2=CC(=O)C3=C(O2)C(=C(C=C3O)O)C4C(C(C(C(O4)CO)O)O)O)O
5280442	COC1=CC=C(C=C1)C2=CC(=O)C3=C(C=C(C=C3O2)O)O
5280443	C1=CC(=CC=C1C2=CC(=O)C3=C(C=C(C=C3O2)O)O)O
5280445	C1=CC(=C(C=C1C2=CC(=O)C3=C(C=C(C=C3O2)O)O)O)O
5280450	CCCCCC=CCC=CCCCCCCCC(=O)O
5280457	C1=CC=C(C=C1)C=CC2=CC(=CC(=C2)O)O
5280459	CC1C(C(C(C(O1)OC2=C(OC3=CC(=CC(=C3C2=O)O)O)C4=CC(=C(C=C4)O)O)O)O)O
5280460	COC1=C(C=C2C(=C1)C=CC(=O)O2)O
5280489	CC1=C(C(CCC1)(C)C)C=CC(=CC=CC(=CC=CC=C(C)C=CC=C(C)C=CC2=C(CCCC2(C)C)C)C)C
5280507	COC1=CC(=CC(=C1O)OC)C=CCO
5280520	C1=CC(=C(C=C1O)O)C2=COC3=C(C2=O)C=CC(=C3)O
5280536	COC1=C(C=CC(=C1)C=CC=O)O
5280544	C1=CC(=CC=C1C2=C(C(=O)C3=C(O2)C(=C(C=C3O)O)O)O)O
5280569	C1=CC(=C(C2=C1C=CC(=O)O2)O)O
5280598	CC(=CCCC(=CCCC(=CC=O)C)C)C
5280633	C1C(C(C(CC1(C(=O)O)O)OC(=O)C=CC2=CC(=C(C=C2)O)O)O)O
5280637	C1=CC(=C(C=C1C2=CC(=O)C3=C(C=C(C=C3O2)OC4C(C(C(C(O4)CO)O)O)O)O)O)O
5280647	C1=CC(=C(C=C1C2=C(C(=O)C3=C(O2)C(=C(C=C3O)O)O)O)O)O
5280666	COC1=C(C=CC(=C1)C2=CC(=O)C3=C(C=C(C=C3O2)O)O)O
5280681	COC1=C(OC2=CC(=CC(=C2C1=O)O)O)C3=CC(=C(C=C3)O)O
5280699	COC1=C(C(=C2C(=C1)OC(=C(C2=O)OC)C3=CC(=C(C=C3)O)O)O)OC
5280704	C1=CC(=CC=C1C2=CC(=O)C3=C(C=C(C=C3O2)OC4C(C(C(C(O4)CO)O)O)O)O)O
5280723	CCCCCC(C=CC1C(CC(=O)C1CCCCCCC(=O)O)O)O
5280746	C1C(C(C(O1)OC2C(C(C(OC2OC3=CC(=C4C(=C3)OC(=CC4=O)C5=CC=C(C=C5)O)O)CO)O)O)O)(CO)O
5280791	CC1=C(C(CCC1)(C)C)C=CC(=CC=CC(=CC=CC=C(C)C=CC=C(C)C=CC=C(C)CCC=C(C)C)C)C
5280794	CCC(C=CC(C)C1CCC2C1(CCC3C2CC=C4C3(CCC(C4)O)C)C)C(C)C
5280804	C1=CC(=C(C=C1C2=C(C(=O)C3=C(C=C(C=C3O2)O)O)OC4C(C(C(C(O4)CO)O)O)O)O)O
5280805	CC1C(C(C(C(O1)OCC2C(C(C(C(O2)OC3=C(OC4=CC(=CC(=C4C3=O)O)O)C5=CC(=C(C=C5)O)O)O)O)O)O)O)O
5280863	C1=CC(=CC=C1C2=C(C(=O)C3=C(C=C(C=C3O2)O)O)O)O
5280896	CC1=CC(=O)CC(C1(C=CC(=CC(=O)O)C)O)(C)C
5280899	CC1=C(C(CC(C1)O)(C)C)C=CC(=CC=CC(=CC=CC=C(C)C=CC=C(C)C=CC2=C(CC(CC2(C)C)O)C)C)C
5280906	CC=C1CC(C(C(=O)OCC2=CCN3C2C(CC3)OC1=O)(C)O)C
5280933	CCCCCC=CCC=CCC=CCCCCC(=O)O
5280934	CCC=CCC=CCC=CCCCCCCCC(=O)O
5280951	CC1=C2C(=C3C=CC(=CC3=N2)OC)CCN1
5280953	CC1=NC=CC2=C1NC3=C2C=CC(=C3)OC
5280954	COC1C(CC2CN3CCC4=C(C3CC2C1C(=O)OC)NC5=C4C=CC(=C5)OC)OC(=O)C=CC6=CC(=C(C(=C6)OC)OC)OC
5280961	C1=CC(=CC=C1C2=COC3=CC(=CC(=C3C2=O)O)O)O
5281045	CC1=C(C(=O)CC1OC(=O)C2C(C2(C)C)C=C(C)C)CC=CC=C
5281051	CC1=CC(=C2C3=C1C4=C5C(=C(C=C4C)O)C(=O)C6=C(C=C(C7=C6C5=C3C8=C7C(=CC(=C8C2=O)O)O)O)O)O
5281116	CCCCCCCCC=CCCCCCCCCCCCC(=O)O
5281119	CCCCC=CCCCCCCCC(=O)O
5281126	CCCCC=CC=CC=CCCCCCCCC(=O)O
5281131	CCCC#CC#CCCC=CC=CC(=O)NCC(C)C
5281139	C=CC(CC(=NOS(=O)(=O)O)SC1C(C(C(C(O1)CO)O)O)O)O
5281148	CCCCCCCC=CC(C#CC#CC(C=C)O)O
5281149	CCCCCCCC=CCC#CC#CC(C=C)O
5281150	CCCCCCCC=CCC#CC#CC(=O)C=C
5281156	CCC=CC#CC(=O)C1=CC=C(O1)C=CC(=O)O
5281166	CCC=CCC1C(CCC1=O)CC(=O)O
5281167	CCC=CCCO
5281173	COC1CC2C3(C=C1)C(CN2CC4=CC5=C(C=C34)OCO5)O
5281176	C1C(NC(=CC1=CC=O)C(=O)O)C(=O)O
5281220	C1=CC(=C(C=C1C=C2C(=O)C3=C(C=C(C=C3O2)O)O)O)O
5281222	C1=CC(=C(C=C1C=CC(=O)C2=C(C=C(C=C2)O)O)O)O
5281223	CC1=C(C(CC(C1)O)(C)C)C=CC(=CC=CC(=CC=CC=C(C)C=CC=C(C)C=CC23C(CC(CC2(O3)C)O)(C)C)C)C
5281228	CC1=C(C(CC(C1)O)(C)C)C=CC(=CC=CC(=CC=CC=C(C)C=CC=C(C)C=CC(=O)C2(CC(CC2(C)C)O)C)C)C
5281229	CC(=CC=CC=C(C)C=CC=C(C)C=CC(=O)C1(CC(CC1(C)C)O)C)C=CC=C(C)C=CC(=O)C2(CC(CC2(C)C)O)C
5281230	CC1=CCCC(C1C=CC(=CC=CC(=CC=CC=C(C)C=CC=C(C)C=CC=C(C)CCC=C(C)C)C)C)(C)C
5281232	CC(=CC=CC=C(C)C=CC=C(C)C(=O)O)C=CC=C(C)C(=O)O
5281235	CC1=C(C(CCC1)(C)C)C=CC(=CC=CC(=CC=CC=C(C)C=CC=C(C)C=CC2=C(CC(CC2(C)C)O)C)C)C
5281240	CCCCCCCCCCCCCCCC(=O)OC1CC(=C(C(C1)(C)C)C=CC(=CC=CC(=CC=CC=C(C)C=CC=C(C)C=CC2C(=CC(CC2(C)C)OC(=O)CCCCCCCCCCCCCCC)C)C)C)C
5281243	CC1=C(C(CC(C1)O)(C)C)C=CC(=CC=CC(=CC=CC=C(C)C=CC=C(C)C=CC2C(=CC(CC2(C)C)O)C)C)C
5281247	CC(=CC=CC=C(C)C=CC=C(C)C=C=C1C(CC(CC1(C)O)O)(C)C)C=CC=C(C)C=CC23C(CC(CC2(O3)C)O)(C)C
5281250	CCCCCCCCCCCCCCCC(=O)OC1CC(=C(C(C1)(C)C)C=CC(=CC=CC(=CC=CC=C(C)C=CC=C(C)C=CC2=C(CC(CC2(C)C)OC(=O)CCCCCCCCCCCCCCC)C)C)C)C
5281251	CC1=CC(=O)CC(C1=CC=C(C)C=CC=C(C)C=CC=CC(=CC=CC(=CC=C2C(=CC(=O)CC2(C)C)C)C)C)(C)C
5281252	CC1=C(C(CC(C1)O)(C)C)C=CC(=CC=CC(=CC=CC=C(C)C=CC=C(C)C=CC=C(C)CCC=C(C)C)C)C
5281255	CC(=CCC1=C(C=CC(=C1O)C(=O)C=CC2=CC=C(C=C2)O)O)C
5281294	C1=CC(=C(C=C1C=CC(=O)C2=C(C(=C(C=C2)O)O)O)O)O
5281303	CC=C(C)C(=O)OC1CC(C2(COC3C2C14COC(C4C(C3O)(C)C56C7CC(C5(O6)C)C8(C=COC8O7)O)(C(=O)OC)O)C(=O)OC)OC(=O)C
5281315	CC(=O)OC(C)(C)C=CC(=O)C(C)(C1C(CC2(C1(CC(=O)C3(C2CC=C4C3CC(C(=O)C4(C)C)O)CO)C)C)O)O
5281316	CC(=O)OC(C)(C)C=CC(=O)C(C)(C1C(CC2(C1(CC(=O)C3(C2CC=C4C3CC(C(=O)C4(C)C)O)C)C)C)O)O
5281317	CC(=O)OC(C)(C)C=CC(=O)C(C)(C1C(CC2(C1(CC(=O)C3(C2CC=C4C3CCC(C4(C)C)O)CO)C)C)O)O
5281318	CC1(C2=CCC3C4(CC(C(C4(CC(=O)C3(C2CC(C1=O)O)C)C)C(C)(C(=O)C=CC(C)(C)O)O)O)C)C
5281319	CC(=O)OC(C)(C)C=CC(=O)C(C)(C1C(CC2(C1(CC(=O)C3(C2CC=C4C3C=C(C(=O)C4(C)C)O)C)C)C)O)O
5281321	CC1(C2=CCC3C4(CC(C(C4(CC(=O)C3(C2C=C(C1=O)O)C)C)C(C)(C(=O)C=CC(C)(C)O)O)O)C)C
5281326	CC=C(CCC(C)C1CCC2C1(CCC3C2CC=C4C3(CCC(C4)O)C)C)C(C)C
5281331	CCC(C=CC(C)C1CCC2C1(CCC3C2=CCC4C3(CCC(C4)O)C)C)C(C)C
5281342	COC1=C(C=C2C(=C1O)C(=O)C=C(O2)OC3=CC=C(C=C3)O)O
5281343	C1=COC2=CC(=CC(=C2C1=O)O)O
5281365	CC(=CCCC(=CCCC(=CCCC(=CCO)C)C)C)C
5281377	C1=CC(=CC=C1C2=COC3=CC(=CC(=C3C2=O)O)OC4C(C(C(C(O4)CO)O)O)O)O
5281391	CCCCCCCCCC(=O)OC12C(C1(C)C)C3C=C(CC4(C(C3(C(C2OC(=O)C(=CC)C)C)O)C=C(C4=O)C)O)CO
5281404	CC1=NC=CC2=C1NC3=CC=CC=C23
5281406	COC1=C(C=C2C(=C1)C=C(C(=O)O2)OC3=CC4=C(C=C3)C=CC(=O)O4)O
5281408	CCC1CN2CCC3(C2CC1C(=COC)C(=O)OC)C4=CC=CC=C4NC3=O
5281416	C1=CC(=O)OC2=CC(=C(C=C21)O)O
5281417	C1=CC(=O)OC2=CC(=C(C=C21)OC3C(C(C(C(O3)CO)O)O)O)O
5281423	CC1=CCCC(=CC2C(C(C1)OC(=O)C(C)CO)C(=C)C(=O)O2)CO
5281426	C1=CC(=CC2=C1C=CC(=O)O2)O
5281428	CC1=CC2C(CCC(=C)C(CC1)O)C(=C)C(=O)O2
5281435	CC1=CCCC(=CC2C(C(C1)OC(=O)C(=C)C(CO)O)C(=C)C(=O)O2)CO
5281437	CC1=CCCC(=CC2C(CC1)C(=C)C(=O)O2)C
5281441	CC1C(O1)(C)C(=O)OC2C3C(C4C(O4)(CCC=C(C2OC(=O)C)C(=O)OC)C)OC(=O)C3=C
5281488	CC=C(C)C(=O)OC1CC2(C(CC(O2)(C(=CC3C1C(=C)C(=O)O3)C)O)O)C
5281504	CC1=CC2C(C(CC(=CCC1)C)OC(=O)C)C(=C)C(=O)O2
5281516	CC(=CCCC(=CCC=C(C)C=C)C)C
5281517	CC(=CCCC(=CCCC(=C)C=C)C)C
5281520	CC1=CCC(C=CCC(=CCC1)C)(C)C
5281522	CC1=CCCC(=C)C2CC(C2CC1)(C)C
5281531	CC(=CCCC1(C2CC3C1(C3C2)C)C)CO
5281542	CC1(CC(C2(C1C(OC=C2)OC3C(C(C(C(O3)CO)O)O)O)O)O)OC(=O)C=CC4=CC=CC=C4
5281544	CC=C1C(C(=COC1OC2C(C(C(C(O2)CO)O)O)O)C(=O)OC)CC(=O)OCCC3=CC(=C(C=C3)O)O
5281547	CC=CCC1=C(C(CC1=O)OC(=O)C2C(C2(C)C)C=C(C)C)C
5281555	CC1=C(C(=O)CC1OC(=O)C2C(C2(C)C)C=C(C)C(=O)OC)CC=CC=C
5281570	CC1=C(OC(=O)C2=C(C=C(C=C12)OC)O)C
5281576	CC1CCCC(=O)CCCC=CC2=CC(=CC(=C2C(=O)O1)O)O
5281600	C1=CC(=CC=C1C2=CC(=O)C3=C(O2)C(=C(C=C3O)O)C4=C(C=CC(=C4)C5=CC(=O)C6=C(C=C(C=C6O5)O)O)O)O
5281603	COC1=C(C=C2C(=C1O)C(=O)C(=C(O2)C3=CC(=C(C=C3)O)O)OC)O
5281605	C1=CC=C(C=C1)C2=CC(=O)C3=C(C(=C(C=C3O2)O)O)O
5281607	C1=CC=C(C=C1)C2=CC(=O)C3=C(C=C(C=C3O2)O)O
5281608	COC1=C(C=CC(=C1)C2=C(C(=O)C3=C(C(=C(C=C3O2)OC)OC)O)OC)O
5281612	COC1=C(C=C(C=C1)C2=CC(=O)C3=C(C=C(C=C3O2)O)O)O
5281613	CC1C(C(C(C(O1)OCC2C(C(C(C(O2)OC3=CC(=C4C(=C3)OC(=CC4=O)C5=CC(=C(C=C5)OC)O)O)O)O)O)O)O)O
5281614	C1=CC(=C(C=C1C2=C(C(=O)C3=C(O2)C=C(C=C3)O)O)O)O
5281616	C1=CC=C(C=C1)C2=C(C(=O)C3=C(C=C(C=C3O2)O)O)O
5281617	COC1=CC(=C2C(=C1)OC(=CC2=O)C3=CC=C(C=C3)O)O
5281627	C1=CC(=CC=C1C2=CC(=O)C3=C(C(=C(C=C3O2)O)OC4=CC=C(C=C4)C5=CC(=O)C6=C(C=C(C=C6O5)O)O)O)O
5281628	COC1=C(C=C2C(=C1O)C(=O)C=C(O2)C3=CC=C(C=C3)O)O
5281629	CC1(C=CC2=C(O1)C=C3C(=C2O)C(=O)C4=C(O3)C(=CC=C4)O)C
5281636	COC1=CC(=C2C(=C1)OC3=C(C2=O)C=C(C=C3)O)O
5281640	COC1=CC2=C(C=C1)OC3=CC(=CC(=C3C2=O)O)O
5281643	C1=CC(=C(C=C1C2=C(C(=O)C3=C(C=C(C=C3O2)O)O)OC4C(C(C(C(O4)CO)O)O)O)O)O
5281647	C1=C2C(=CC(=C1O)O)OC3=CC(=C(C(=C3C2=O)O)C4C(C(C(C(O4)CO)O)O)O)O
5281650	CC(=CCC1=C(C=C2C(=C1O)C(=O)C3=C(C(=C(C=C3O2)O)OC)CC=C(C)C)O)C
5281654	COC1=C(C=CC(=C1)C2=C(C(=O)C3=C(C=C(C=C3O2)O)O)O)O
5281656	C1=C(C=C2C(=C1O)C(=O)C3=CC(=C(C=C3O2)O)O)O
5281665	C1=CC(=CC=C1C2=CC(=O)C3=C(O2)C(=C(C=C3O)O)O)O
5281666	COC1=CC=C(C=C1)C2=C(C(=O)C3=C(C=C(C=C3O2)O)O)O
5281667	CC1=CC(C(C(C1)C2=C(C=C(C=C2)O)O)C(=O)C3=C(C=C(C=C3)O)O)C4=C(C=C(C5=C4OC(=C(C5=O)CC=C(C)C)C6=C(C=C(C=C6)O)O)O)O
5281668	CC1=CC(C(C(C1)C2=C(C=C(C=C2)O)O)C(=O)C3=C(C(=C(C=C3)O)CC=C(C)C)O)C4=C(C=C(C5=C4OC(=C(C5=O)CC=C(C)C)C6=C(C=C(C=C6)O)O)O)O
5281670	C1=CC(=C(C=C1O)O)C2=C(C(=O)C3=C(C=C(C=C3O2)O)O)O
5281672	C1=C(C=C(C(=C1O)O)O)C2=C(C(=O)C3=C(C=C(C=C3O2)O)O)O
5281673	CC1C(C(C(C(O1)OC2=C(OC3=CC(=CC(=C3C2=O)O)O)C4=CC(=C(C(=C4)O)O)O)O)O)O
5281675	C1=CC(=C(C=C1C2=CC(=O)C3=C(O2)C(=C(C=C3O)O)C4C(C(C(C(O4)CO)O)O)O)O)O
5281677	COC1=CC(=C2C(=C1)OC(=C(C2=O)OC)C3=CC(=C(C=C3)O)OC)O
5281678	COC1=C(C=C2C(=C1O)C(=O)C(=C(O2)C3=CC(=C(C=C3)O)O)O)O
5281680	C1=CC(=C(C=C1C2=C(C(=O)C3=C(C(=C(C=C3O2)O)O)O)O)O)O
5281691	COC1=CC(=C2C(=C1)OC(=C(C2=O)O)C3=CC(=C(C=C3)O)O)O
5281693	CC1C(C(C(C(O1)OCC2C(C(C(C(O2)OC3=C(OC4=CC(=CC(=C4C3=O)O)OC5C(C(C(C(O5)C)O)O)O)C6=CC=C(C=C6)O)O)O)O)O)O)O
5281696	COC1=CC=C(C=C1)C2=CC(=O)C3=C(O2)C(=C(C=C3O)O)C4=C(C=CC(=C4)C5=CC(=O)C6=C(C=C(C=C6O5)OC)O)OC
5281697	C1=CC(=CC=C1C2=CC(=O)C3=C(C(=C(C=C3O2)O)O)O)O
5281702	COC1=CC(=CC(=C1O)OC)C2=CC(=O)C3=C(C=C(C=C3O2)O)O
5281703	COC1=C(C=C(C2=C1OC(=CC2=O)C3=CC=CC=C3)O)O
5281704	COC1=CC=C(C=C1)C2=COC3=CC(=C(C=C3C2=O)OC)O
5281707	C1=CC2=C(C=C1O)OC3=C2C(=O)OC4=C3C=CC(=C4)O
5281708	C1=CC(=CC=C1C2=COC3=C(C2=O)C=CC(=C3)O)O
5281717	C1=CC(=C(C=C1O)O)C=CC2=CC(=CC(=C2)O)O
5281718	C1=CC(=CC=C1C=CC2=CC(=CC(=C2)OC3C(C(C(C(O3)CO)O)O)O)O)O
5281727	COC1=CC(=CC(=C1)C=CC2=CC=C(C=C2)O)OC
5281728	C1=CC(=CC=C1C=CC2=CC(=CC3=C2C(C(O3)C4=CC=C(C=C4)O)C5=CC(=CC(=C5)O)O)O)O
5281729	CC=C(C)C(=O)OC1CCN2C1C(=CC2)COC(=O)C(C(C)O)(C(C)(C)O)O
5281750	CC=C1CC(=C)C(C(=O)OCC2=CCN3C2C(CC3)OC1=O)(C)O
5281751	CC1=CC(=C2C3=C1C4=C5C(=C(C=C4CO)O)C(=O)C6=C(C=C(C7=C6C5=C3C8=C7C(=CC(=C8C2=O)O)O)O)O)O
5281752	CC=C1CC(C(C(=O)OCC2=CCN(CCC(C2=O)OC1=O)C)(C)O)C
5281754	CC=C(C)C(=O)OC1CCN2C1C(=CC2)COC(=O)C(C(C)C)(C(C)O)O
5281762	C1C(C(C(C=C1C(=O)O)O)O)OC(=O)C=CC2=CC(=C(C=C2)O)O
5281764	C1=CC(=C(C=C1C=CC(=O)OC(C(C(=O)O)OC(=O)C=CC2=CC(=C(C=C2)O)O)C(=O)O)O)O
5281769	C1C(C(C(CC1(C(=O)O)OC(=O)C=CC2=CC(=C(C=C2)O)O)OC(=O)C=CC3=CC(=C(C=C3)O)O)O)O
5281771	CC1C(C(C(C(O1)OC2C(C(OC(C2OC(=O)C=CC3=CC(=C(C=C3)O)O)COC4C(C(C(C(O4)CO)O)O)O)OCCC5=CC(=C(C=C5)O)O)O)O)O)O
5281775	COC1=C(C=CC(=C1)CCC=CC(=O)CCC2=CC(=C(C=C2)O)OC)O
5281777	COC1=CC(=CC(=C1OC)O)C2=COC3=CC(=C(C(=C3C2=O)O)OC)OC4C(C(C(C(O4)CO)O)O)O
5281779	C1OC2=C(O1)C(=C3C(=C2)OC=C(C3=O)C4=CC=C(C=C4)O)O
5281780	C1C(C(C(CC1(C(=O)O)O)OC(=O)C=CC2=CC(=C(C=C2)O)O)OC(=O)C=CC3=CC(=C(C=C3)O)O)O
5281783	CCOC(=O)C=CC1=CC=C(C=C1)OC
5281789	CC(=CCC1=C(C=CC(=C1O)C2=COC3=CC(=CC(=C3C2=O)O)O)O)C
5281792	C1=CC(=C(C=C1CC(C(=O)O)OC(=O)C=CC2=CC(=C(C=C2)O)O)O)O
5281794	CCCCCC=CC(=O)CCC1=CC(=C(C=C1)O)OC
5281796	COC1=C(C=CC(=C1)C=CC(=O)NCCCCN)O
5281797	CC(=CCC1=C(C=C2C(=C1O)C(=O)C(=CO2)C3=C(C=C(C=C3)O)O)O)C
5281800	CC1C(C(C(C(O1)OC2C(C(OC(C2OC(=O)C=CC3=CC(=C(C=C3)O)O)CO)OCCC4=CC(=C(C=C4)O)O)O)O)O)O
5281803	COC1=C(C=C(C=C1)C2=COC3=CC(=CC(=C3C2=O)O)O)O
5281804	COC1=CC(=C2C(=C1)OC=C(C2=O)C3=CC=C(C=C3)O)O
5281805	C1OC2=C(O1)C=C(C=C2)C3=COC4=C(C3=O)C=CC(=C4)O
5281806	CC(=CCC1=C(C=C2C(=C1)C3=C(C4=C(O3)C=C(C=C4)O)C(=O)O2)O)C
5281810	COC1=C(C=C2C(=C1O)C(=O)C(=CO2)C3=CC=C(C=C3)O)OC4C(C(C(C(O4)CO)O)O)O
5281811	COC1=C(C=C2C(=C1O)C(=O)C(=CO2)C3=CC=C(C=C3)O)O
5281814	CC(=CCC1=C(C=C2C(=C1O)C(=O)C(=CO2)C3=CC=C(C=C3)O)O)C
5281832	CN1C2=CC=CC=C2C(=O)C3=C(C(=C(C=C31)OC)OC)O
5281836	CC=CC1=CC2=C(C(=C1)OC)OC(C2C)C3=CC(=C(C=C3)O)OC
5281852	CCCCCCC=CCCCCCCCC1=CC(=CC(=C1)O)O
5281855	C1=C2C3=C(C(=C1O)O)OC(=O)C4=CC(=C(C(=C43)OC2=O)O)O
5281858	CCCCCCC=CCCCCCCCC1=C(C(=CC=C1)O)C(=O)O
5281865	CC=C(C)C(=O)OC1CC2CCC(C1)N2C
5281912	CCCCCC(C=CC1C=CC(=O)C1CCCCCCC(=O)O)O
5282074	C1=CC(=C(C=C1O)O)C2=COC3=CC(=CC(=C3C2=O)O)O
5282102	C1=CC(=CC=C1C2=C(C(=O)C3=C(C=C(C=C3O2)O)O)OC4C(C(C(C(O4)CO)O)O)O)O
5282108	CC1=CCCC(C1C=CC(=O)C)(C)C
5282109	CC(=CCCC(=CCOC=O)C)C
5282110	CC(=O)OCC=CC1=CC=CC=C1
5282149	C1=CC(=CC=C1C2=C(C(=O)C3=C(C=C(C=C3O2)O)O)OC4C(C(C(C(O4)CO)O)O)O)O
5282150	CC1C(C(C(C(O1)OC2C(C(C(OC2OC3=CC(=C4C(=C3)OC(=CC4=O)C5=CC=C(C=C5)O)O)CO)O)O)O)O)O
5282151	CC1C(C(C(C(O1)OC2C(C(C(OC2C3=C(C=C(C4=C3OC(=CC4=O)C5=CC=C(C=C5)O)O)O)CO)O)O)O)O)O
5282152	CC1C(C(C(C(O1)OC2C(C(C(OC2OC3=CC(=C4C(=C3)OC(=CC4=O)C5=CC(=C(C=C5)O)O)O)CO)O)O)O)O)O
5282155	C1=CC(=CC=C1C2=C(C(=O)C3=C(C=C(C=C3O2)O)O)OC4C(C(C(C(O4)CO)O)O)OC5C(C(C(C(O5)CO)O)O)O)O
5282160	C1=CC(=C(C=C1C2=C(C(=O)C3=C(C=C(C=C3O2)OC4C(C(C(C(O4)CO)O)O)O)O)O)O)O
5282349	CC1=C(C=C2CCC(OC2=C1C)(C)CCC=C(C)CCC=C(C)CCC=C(C)C)O
5282945	CCCCCC=CC=CC(CCCCCCCC(=O)O)O
5283280	CCCCCCCC1C(O1)CC#CC#CC(C=C)O
5283335	CCCCCCC=CC=O
5283349	CCCCCC=CC=CC=O
5284371	CN1CCC23C4C1CC5=C2C(=C(C=C5)OC)OC3C(C=C4)O
5284607	CC1=C(C(=O)C2=CC=CC=C2C1=O)CC=C(C)CCCC(C)CCCC(C)CCCC(C)C
5284649	C1=CC(=CC=C1C2=COC3=CC(=C(C=C3C2=O)O)O)O
5288826	CN1CCC23C4C1CC5=C2C(=C(C=C5)O)OC3C(C=C4)O
5315244	COC(=O)C1=CC=CC=C1OC2C(C(C(C(O2)COC3C(C(C(CO3)O)O)O)O)O)O
5315263	COC1=C(C=C(C=C1)C2=C(C(=O)C3=C(C(=C(C=C3O2)OC)OC)O)OC)O
5315459	COC1=C(C=C(C=C1)C2=CC(=O)C3=C(C=C(C=C3O2)O)O)C4=C(C=C(C5=C4OC(=CC5=O)C6=CC=C(C=C6)O)O)O
5315472	C1=CC(=CC=C1C=CC(=O)CC(=O)C=CC2=CC=C(C=C2)O)O
5315659	CCCCCC1=CC(=C(C(=C1)O)CC=C(C)CCC=C(C)C)O
5315892	C1=CC=C(C=C1)C=CCO
5316673	CC1C(C(C(C(O1)OC2=C(OC3=CC(=CC(=C3C2=O)O)O)C4=CC=C(C=C4)O)O)O)O
5316860	COC1=CC(=CC(=C1OC2C(C(C(C(O2)CO)O)O)O)OC)C=CCO
5316900	COC1=C(C=CC(=C1)C2=C(C(=O)C3=C(C=C(C=C3O2)O)O)OC)O
5317025	CC1C(C(C(C(O1)OCC2C(C(C(C(O2)OC3=CC(=C4C(=C3)OC(=CC4=O)C5=CC=C(C=C5)OC)O)O)O)O)O)O)O
5317203	COC1CC23C(=CCN2CCC4=CC(=C(C=C34)O)OC)C=C1
5317205	COC1CC23C(=CCN2CCC4=CC5=C(C=C34)OCO5)C=C1
5317284	COC1=C(C=C2C(=C1O)C(=O)C=C(O2)C3=CC(=C(C=C3)O)O)O
5317291	COC1=C(C(=C2C(=C1)OC(=C(C2=O)O)C3=CC(=C(C=C3)O)O)O)OC
5317435	C1=CC(=C(C=C1C2C(C(=O)C3=C(O2)C=C(C=C3)O)O)O)O
5317570	CC1=CCCC(=C)C=CC(CC1)C(C)C
5317592	COC1=CC(=CC(=C1O)OC)CCC=CC(=O)CCC2=CC(=C(C=C2)O)OC
5317593	COC1=C(C=CC(=C1)CCC(=O)C=CCCC2=CC=C(C=C2)O)O
5317742	CC(=CCC1=C(C=C2C(=C1)C3C(CO2)(C4=C(O3)C=C(C=C4)O)O)OC)C
5317750	COC1=C(C=C2C(=C1)C(=O)C(=CO2)C3=CC=C(C=C3)O)O
5317756	CC(=CCC1=C(C=C2C(=C1OC)C=C(C(=O)O2)C3=C(C=C(C=C3)O)O)O)C
5317762	CC1(C=CC2=CC(=CC(=C2O1)O)C3COC4=CC(=CC(=C4C3=O)OC)O)C
5317803	CC1CC2=CC(=C(C(=C2C3=C(C(=C(C=C3CC1(C)O)OC)OC)OC)O)OC)OC
5318039	COC1=C(C=CC(=C1)CCC(CC(=O)CCC2=CC(=C(C=C2)O)OC)O)O
5318042	CCCC=CCO
5318083	COC1=C(C=C2C(=C1O)C(=O)C=C(O2)C3=CC=C(C=C3)O)OC4C(C(C(C(O4)CO)O)O)O
5318516	CCCCCC=CC=CC(=O)NCC(C)C
5318517	CC12CCC(C(C1CCC(=C)C2CC=C3C(COC3=O)O)(C)CO)O
5318565	COC1=C(C(=C2C(=C1)C=CC(=O)O2)OC)O
5318568	COC1=CC(=CC(=C1O)OC)CCC(=O)C=CCCC2=CC(=C(C=C2)O)OC
5318585	CC(=CCC1=C(C=CC(=C1)C2=C(C(=O)C3=C(C=C(C=C3O2)O)O)O)O)C
5318597	C1=C2C(=CC(=C1O)O)OC3=C(C2=O)C(=CC(=C3C4C(C(C(C(O4)CO)O)O)O)O)O
5318645	COC1=C(C=CC(=C1)C2=C(C(=O)C3=C(C=C(C=C3O2)O)O)OC4C(C(C(C(O4)CO)O)O)O)O
5318675	C1CN2CC(=CCO)C3CC2C14C5C3=CCC(=O)N5C6=CC=CC=C46
5318717	C1=CC(=CC=C1C2=C(C(=O)C3=C(C=C(C=C3O2)O)O)OC4C(C(C(O4)CO)O)O)O
5318767	CC1C(C(C(C(O1)OCC2C(C(C(C(O2)OC3=C(OC4=CC(=CC(=C4C3=O)O)O)C5=CC=C(C=C5)O)O)O)O)O)O)O
5318834	COC1=C(C(=C(C=C1)C2=COC3=C(C2=O)C=CC(=C3)O)O)O
5318998	CC(C)(C=C)C1=C(C=C(C(=C1)C=CC(=O)C2=CC=C(C=C2)O)OC)O
5318999	COC1=C(C=CC(=C1O)O)C=CC(=O)C2=CC=C(C=C2)O
5319022	CCCC=C1C2=C(C=CCC2)C(=O)O1
5319146	CCCCCCCCCCC(C1CCC(O1)C2CCC(O2)C(CCCCCCCCCCC(CC3=CC(OC3=O)C)O)O)O
5319322	C1OC2=C(O1)C=C3C(=C2)C4=C(O3)C5=C(C=C(C=C5)O)OC4=O
5319565	COC1=CC2=C(C=C1)C3=C(O2)C4=C(C=C(C=C4)O)OC3=O
5319706	CCC=CCC=CCC=CCCCCCCCC(=O)OC
5320053	CC(=CCC1=C(C=CC(=C1)C2=COC3=C(C2=O)C=CC(=C3)O)O)C
5320206	CC1(C=CC2=C(O1)C3=C(C(=C2O)C(C)(C)C=C)OC(=O)C=C3)C
5320249	CC(=C)CCC=C(C)C=C
5320250	CC(=CCC=C(C)C=C)C
5320315	COC1=C(C=C2C(=C1O)C(=O)C=C(O2)C3=CC=CC=C3)O
5320351	COC1=C(C=C(C=C1)C2=C(C(=O)C3=C(C(=C(C=C3O2)OC)OC)O)OC)OC
5320438	COC1=CC=C(C=C1)C2=CC(=O)C3=C(C(=C(C=C3O2)O)OC)O
5320462	COC1=C(C(=C2C(=C1)OC(=C(C2=O)OC)C3=CC=C(C=C3)O)O)OC
5320686	C1=CC(=CC=C1C=CC(=O)OCC2C(C(C(C(O2)OC3=C(OC4=CC(=CC(=C4C3=O)O)O)C5=CC=C(C=C5)O)O)O)O)O
5320711	C1C(C(OC2=C1C(=CC(=C2C3C(C(OC4=CC(=CC(=C34)O)O)C5=CC(=C(C=C5)O)O)O)O)O)C6=CC(=C(C=C6)O)O)O
5320800	C1C2C(C(C(C(O2)OC(=O)C3=CC(=C(C(=C3)O)O)O)OC(=O)C4=CC(=C(C(=C4)O)O)O)OC(=O)C5=CC(=C(C(=C5C6=C(C(=C(C=C6C(=O)O1)O)O)O)O)O)O)OC(=O)C7=CC(=C(C(=C7)O)O)O
5320826	C1=CC(=C(C=C1C2=C(C(=O)C3=C(C(=C(C=C3O2)OC4C(C(C(C(O4)CO)O)O)O)O)O)O)O)O
5320844	C1=CC(=C(C=C1C2=C(C(=O)C3=C(C=C(C=C3O2)O)O)O)O)OC4C(C(C(C(O4)CO)O)O)O
5320863	C1C(C(C(C(O1)OC2=C(OC3=CC(=CC(=C3C2=O)O)O)C4=CC(=C(C=C4)O)O)O)O)O
5320946	COC1=CC(=C2C(=C1)OC(=C(C2=O)O)C3=CC=C(C=C3)O)O
5321980	CC1=CC2=C(C(=C3C(=C2)C=C(C=C3O)OC)O)C(=O)O1
5322010	C(CCCCCCCCCCCCCCC(=O)O)CCCCCCCCCCCCCC(=O)O
5324289	CN1CCC23C4C(=CC=C2C1CC5=C3C(=C(C=C5)OC)O4)OC
5324377	CC=C1CN2CCC34C(C1CC2C3=NC5=CC=CC=C45)C(=O)OC
5351579	CCC1CN2CCC3=C(C2CC1C(=COC)C(=O)OC)NC4=CC=CC=C34
5351601	CN1CCC2=CC(=C(C3=C2C1CC4=CC=C(COC5=C(C=C6CCNC(=C6C5=O)CC7=CC=C(O3)C=C7)OC)C=C4)OC)OC
5352005	COC1=C(C=C(C=C1)C2=C(C(=O)C3=C(C=C(C=C3O2)OC)O)OC)OC
5352496	CC#CC#CC=C1C=CC2(O1)CCCO2
5352802	CCCCCCCCCCC=CCC
5352899	CCCC=C1C2=CC=CC=C2C(=O)O1
5353656	CC1=C2C(=C3C=CC(=O)C=C3N2)CCN1
5355853	CCC(=O)OCC=C(C)CCC=C(C)C
5355856	CCCC(=O)OCC=C(C)CCC=C(C)C
5356544	CC(=CCCC(=CCCC(C)(C=C)O)C)C
5362828	CC1CCC=C(CC(=O)C(CC1=O)C(C)C)C
5363269	CCCCCCCCC=CCCCCCCCC(=O)OCC
5365992	CCCCCC(=O)OCC=C(C)CCC=C(C)C
5366074	CC=CC(=O)C1=C(C=CCC1(C)C)C
5368821	CC=C(C)C=CC=C(C)C
5378542	CC=C1CN2C3CC1C(C45C3(NC6=C(C=C(C=C64)OC)OC)OC2C5)C(=O)OC
5379679	CC(=CCC1=C2C(=C(C3=C1OC=C(C3=O)C4=CC=C(C=C4)O)O)C=CC(O2)(C)C)C
5386591	C=CCSSC=CCS(=O)CC=C
5388781	C=CCC=CCC=CCCCCCCCC1=C(C(=CC=C1)O)C(=O)O
5391260	CCCC1=CC(=O)OC2=CC(=CC(=C12)O)O
5458789	CC(CCC(C(C)(C1CCC2(C1(CCC3C2=CC(=O)C4C3(CC(C(C4)O)O)C)C)O)O)O)CO
5459184	COC1=C(C=CC(=C1)C2=C(C(=O)C3=C(O2)C(=C(C=C3O)OC)OC)OC)O
5459387	CCC1=C2C=C3C(=C4C(=O)C(C(=C5C(C(C(=N5)C=C6C(=C(C(=CC(=C1C)N2)N6)C=C)C)C)CCC(=O)OCC=C(C)CCCC(C)CCCC(C)CCCC(C)C)C4=N3)C(=O)OC)C
5459840	CC12CCC3C(=CC(=O)C4C3(CC(C(C4)O)O)C)C1(CCC2C(C)(C(CCC(C)(C)O)O)O)O
5460437	CC1CC23C4CCCN2CCC=C3C(C1=O)CC4O
5462306	CN1CCC23C4C(=CC=C2C1CC5=C3C(=C(C=C5)O)O4)OC
5462437	CN1CCC23C4C(CC=C2C1CC5=C3C(=C(C=C5)OC)O4)O
5462442	CC1=CC2CC3=C(C=CC(=O)N3)C4(C1)C2CCCN4
5462445	CC1CC2CC(=O)C3CCCN4C3(C1)C2CCC4
5464032	C1=CC=C(C=C1)CCC(=NOS(=O)(=O)O)SC2C(C(C(C(O2)CO)O)O)O
5464170	COC1=CC(=CC(=C1OC)O)C2=COC3=CC(=C(C(=C3C2=O)O)OC)O
5464368	C1C2C(C(C(C(O2)O)O)O)OC(=O)C3=CC(=C(C(=C3C4=C(C(=C5C6=C4C(=O)OC7=C(C(=C(C8=C(C(=C(C=C8C(=O)O1)O)O)O)C(=C67)C(=O)O5)O)O)O)O)O)O)O
5464461	COC1=C(C=CC(=C1)C2=C(C(=O)C3=C(C(=C(C=C3O2)O)OC)O)OC)O
5468522	CC(=CCCC(C)(C=C)C=CC1=CC=C(C=C1)O)C
5469424	COC1=C(C=CC(=C1)C=CC(=O)CC(=O)C=CC2=CC=C(C=C2)O)O
5469425	C1=CC(=C(C=C1C=CC(=O)CC(=O)C=CC2=CC(=C(C=C2)O)O)O)O
5469789	CCCCCCCC=CCC#CC#CC(C=C)O
5470819	CC(C)(C=C)C=CC1=CC=C(C=C1)O
5471349	CC(=CCCC(=CCOC1=C2C=CC(=O)OC2=CC3=C1C=CO3)C)C
5479774	C1=CC(=C(C2=C1C(=O)C3=C(C=C(C=C3O2)O)O)O)O
5481234	CC1(C=CC2=C(O1)C=CC(=C2O)C3=COC4=CC(=CC(=C4C3=O)O)O)C
5481958	CC(=CCC1=C(C=C(C2=C1OC(=C(C2=O)CC=C(C)C)C3=C(C=C(C=C3)O)O)O)O)C
5484006	C1=CC(=C(C=C1C2=C(C(=O)C3=C(C=C(C=C3O2)O)O)OC4C(C(C(O4)C(CO)O)O)O)O)O
5484202	CCC(CCC(C)C1CCC2C1(CCC3C2CCC4=CC(=O)CCC34C)C)C(C)C
5486199	CC1C(C(C(C(O1)OC2=CC(=C3C(=C2)OC(=C(C3=O)OC4C(C(C(C(O4)C)O)O)O)C5=CC=C(C=C5)O)O)O)O)O
5487248	CCOC(=O)C1CC(=O)C2=C1C3=C(C(=C(C=C3C(=O)O2)O)O)O
5488307	C1=CC(=C(C=C1C2=CC(=O)C3=C(C=C(C=C3O2)OC4C(C(C(C(O4)C(=O)O)O)O)O)O)O)O
5488537	CC1=CC(=C2C3=C1C4=C5C(=C(C=C4C)O)C(=O)C6=C(C(=C(C7=C6C5=C3C8=C7C(=C(C(=C8C2=O)O)C9CCCCN9)O)O)C1CCCCN1)O)O
5489487	CCCC1=CC(=O)OC2=C1C(=C(C(=C2C(=O)CC(C)C)O)CC=C(C)C)O
5490064	C1=CC(=C(C=C1C2=C(C(=O)C3=C(C=C(C=C3O2)O)O)OC4C(C(C(O4)CO)O)O)O)O
5490139	CC1(C=CC2=C(O1)C=C3C(=C2O)C(=O)C(=CO3)C4=CC=C(C=C4)O)C
5492944	C1=CC(=CC=C1C2=COC3=C(C2=O)C(=CC(=C3O)O)O)O
5497163	CCCCCCCCC=CCCCCCCCC(=O)OCC(COC(=O)CCCCCCCC=CCCCCCCCC)OC(=O)CCCCCCCC=CCCCCCCCC
5742590	CCC(CCC(C)C1CCC2C1(CCC3C2CC=C4C3(CCC(C4)OC5C(C(C(C(O5)CO)O)O)O)C)C)C(C)C
5811529	CCCCCCC=CCCCCCCCCCC1=C(C(=CC=C1)O)C(=O)O
6096870	C1CC([N+](=CC=C2CC(NC(=C2)C(=O)O)C(=O)O)C1)C(=O)[O-]
6100671	CCC1C2CC3C4C5(CC(C2C5O)N3C1O)C6=CC=CC=C6N4C
6321388	CC=C(C)C(=O)OC1CCN2C1C(=CC2)COC(=O)C(C(C)OC)(C(C)(C)O)O
6321405	CC1(C2CCC1(C(C2)O)C)C
6324617	CC1C(=O)OC2C1(C34C(=O)OC5C3(C2O)C6(C(C5)C(C)(C)C)C(C(=O)OC6O4)O)O
6325284	C1C(NC(=CC1=CC=[N+]2C(CC3=CC(=C(C=C32)O)OC4C(C(C(C(O4)CO)O)O)OC5C(C(C(C(O5)C(=O)O)O)O)O)C(=O)[O-])C(=O)O)C(=O)O
6325438	C1C(NC(=CC1=CC=[N+]2C(CC3=CC(=C(C=C32)O)OC4C(C(C(C(O4)CO)O)O)O)C(=O)[O-])C(=O)O)C(=O)O
6427105	CC1C2CC(C2(C)C)CC1=O
6428327	CC1(C2CCC3(C2)C(C1=C)CCC3=O)C
6428431	CC(=CC(=O)C=C(C)C=C)C
6430826	CC(=CC(=O)CC(=C)C=C)C
6431015	CC1CCC2C13CC=C(C(C3)C2(C)C)C
6432119	CC1=CCC2C3C1C2(CCC3C(C)C)C
6432211	CC(C)C1=CC2=C(C=C1)C3(CCCC(C3CC2)(C)C)C
6432469	CC1CCC(C(=O)C1)C(C)C
6433206	CS(=O)C=CCCN=C=S
6433563	CC1=C2C(C(=O)C3(CC(=CC(C(C2(C)C)CC1OC(=O)C)OC(=O)C)C(CC3O)OC(=O)C(C(C4=CC=CC=C4)N(C)C)O)C)O
6436237	C1C(C(C(CC1(C(=O)O)O)OC(=O)C=CC2=CC(=C(C=C2)O)O)O)O
6436348	CC1=CCC(=C(C)C)C(=O)CC(=CCC1)C
6436598	CC=C(C)C(=O)OC1CC(CC2C1(CCC3(C2=CCC4C3(CCC5C4(CCC(=O)C5(C)C)C)C)C)C(=O)O)(C)C
6436630	CCCCCC=CCC=CCCCCCCCC(=O)OCC(CO)O
6437066	CC=C(C)C(=O)OC1CC(C2(COC3C2C1(C(C4(C3OC5C4=C(C(C5)C6=COC=C6)C)C)CC(=O)OC)C)C)OC(=O)C
6438674	C=CC(C=CC1=CC=C(C=C1)O)C2=CC=C(C=C2)O
6439941	C1=CC(=CC=C1C=CC(=O)OCC2C(C(C(C(O2)OC3=CC(=C4C(=C3)OC(=CC4=O)C5=CC=C(C=C5)O)O)O)O)O)O
6440397	C1=CC(=C(C=C1C=CC(=O)OC(C(C(=O)O)O)C(=O)O)O)O
6440940	CC1CCC(C2=C(CCC12)C)C=C(C)C(=O)O
6441061	CC=CC1=CC2=C(C(=C1)OC)OC(C2C)C3=CC4=C(C=C3)OCO4
6441270	CC=C(C)C(=O)OC1CC(CC2C1(CCC3(C2=CCC4C3(CCC5C4(CCC(=O)C5(C)CO)C)C)C)C(=O)O)(C)C
6441391	CC1CCC=C(CC(=O)C(CC1=O)C(C)C)C
6441498	C1=CC(=C(C=C1CC(C(=O)O)OC(=O)C=CC2=C3C(C(OC3=C(C=C2)O)C4=CC(=C(C=C4)O)O)C(=O)O)O)O
6441887	CC(=CCCCCC(C)(C=C)O)CC(=O)C
6442560	CCCCCCCC=CC(=O)CCC1=CC(=C(C=C1)O)OC
6442675	COC1=C(C=CC(=C1)O)C=CC(=O)C2=CC=C(C=C2)O
6449999	CCCCCC1=CC(=C(C(=C1C(=O)O)O)CC=C(C)CCC=C(C)C)O
6450230	CC(=CCOC1=CC2=C(C=C1)C=CC(=O)O2)CCC(C(C)(C)O)O
6451323	CC1C2CC3C(=C)CCCC3(CC2OC1=O)C
6451579	CC12CCCC(=C)C1CC(CC2)C(=C)C(=O)O
6452086	CC1=C2CC(CCC2(CCC1=O)C)C(=C)C
6473766	CC=C1CNC2CC3=C(C(=O)CC1C2C(=O)OC)NC4=CC=CC=C34
6474107	CC1CCC2(C(C3C(O2)C(C4C3(CCC5C4CCC6C5(CC(C(C6)OC7C(C(C(C(O7)CO)OC8C(C(C(C(O8)CO)O)OC9C(C(C(CO9)O)O)O)OC2C(C(C(C(O2)CO)O)OC2C(C(C(C(O2)CO)O)O)O)O)O)O)O)C)C)O)C)OC1
6474309	C1C(C(C(CC1(C(=O)O)O)OC(=O)C=CC2=CC(=C(C=C2)O)O)OC(=O)C=CC3=CC(=C(C=C3)O)O)O
6474310	C1C(C(C(CC1(C(=O)O)O)OC(=O)C=CC2=CC(=C(C=C2)O)O)O)OC(=O)C=CC3=CC(=C(C=C3)O)O
6481826	C1C(=O)OC(C1(C(=O)O)O)C(=O)O
6504529	COC1CC(C(=CC#N)C(C1OC)O)OC2C(C(C(C(O2)CO)O)O)O
6553876	CC1C2CC2(CC1=O)C(C)C
6602378	C1=CC=C2C(=C1)C(=CN2)CC(=NOS(=O)(=O)O)SC3C(C(C(C(O3)CO)O)O)O
6738085	CC=C1CN2C3CC1C(C45C3(NC6=CC=CC=C64)OC2C5)C(=O)OC
6850754	COC1C(C(C(OC1C(=O)O)OC2C(C(C(OC2C(=O)O)OC)O)O)O)O
6857681	CC(=CCCC1(C2CCC(C2)C1=C)C)CO
6857683	CC1=CCC(OC1=O)C(C)C2CCC3(C2(CCC45C3CCC6C4(C5)CCC(C6(C)C(=O)O)OC7C(C(C(C(O7)CO)O)O)O)C)C
6915744	CCC1C(C(C(C(=NOCOCCOC)C(CC(C(C(C(C(C(=O)O1)C)OC2CC(C(C(O2)C)O)(C)OC)C)OC3C(C(CC(O3)C)N(C)C)O)(C)O)C)C)O)(C)O
6917976	CC(=CCCC(C)(C1CCC2(C1C(CC3C2(CCC4C3(CCC(C4(C)C)OC5C(C(C(C(O5)CO)O)O)OC6C(C(C(C(O6)CO)O)O)O)C)C)O)C)OC7C(C(C(C(O7)COC8C(C(C(CO8)O)O)O)O)O)O)C
6918391	CC(=C)C1CCC(C(C1)C(=C)C)(C)C=C
6918448	C1=C2C(=CC(=C1OC3C(C(C(C(O3)CO)O)O)O)O)OC4=CC(=C(C(=C4C2=O)O)C5C(C(C(C(O5)CO)O)O)O)O
6918774	CC1CCC2(CCC3(C(=CCC4C3(CCC5C4(CC(C(C5(C)C)O)O)C)C)C2C1C)C)C(=O)O
6950273	CC(=O)OC1CC2CCC1(C2(C)C)C
7037179	COC1=C(C=C2C3CC4=CC(=C(C=C4CN3CCC2=C1)OC)O)O
7082474	CC1CCC(=C(C)C)C(C1(C)COC2=CC3=C(C=C2)C=CC(=O)O3)CCC(=O)O
7251185	CC1=CCCC2(C(O2)C3C(CC1)C(=C)C(=O)O3)C
9548595	CC=C(CCC(C)C1CCC2C1(CCC3C2=CCC4C3(CCC(C4C)O)C)C)C(C)C
9548612	CC(=O)OC1C2CCC3C1(CC(C4(C(C3(C)O)CC(C4(C)C)O)O)O)CC2(C)O
9548622	CS(=O)CCCC(=NOS(=O)(=O)O)SC1C(C(C(C(O1)CO)O)O)O
9548634	CS(=O)CCCCC(=NOS(=O)(=O)O)SC1C(C(C(C(O1)CO)O)O)O
9569524	CC(C)CC=NNC1=C(C=C(C=C1)[N+](=O)[O-])[N+](=O)[O-]
9576416	CON1C=C(C2=CC=CC=C21)CC(=NOS(=O)(=O)O)SC3C(C(C(C(O3)CO)O)O)O
9793905	C=CCSCC(C(=O)O)N
9798666	C1C(C(C(CC1(C(=O)O)O)O)OC(=O)C=CC2=CC(=C(C=C2)O)O)O
9838995	C1C(C2=C(C1=O)OC(=O)C3=CC(=C(C(=C32)O)O)O)C(=O)O
9848024	CC1(CCCC2(C1CCC(=C)C2CCC3=CCOC3=O)C)COC4C(C(C(C(O4)CO)O)O)O
9852086	CC(=CCCC(C)(C1CCC2(C1C(CC3C2(CCC4C3(CCC(C4(C)C)O)C)C)O)C)OC5C(C(C(C(O5)CO)O)O)O)C
9859136	CCOC1C(C(C(C(O1)CO)O)O)O
9867869	CC1C(=O)OC2C1(C34C(=O)OC5C3(C2O)C6(C(C5O)C(C)(C)C)C(C(=O)OC6O4)O)O
9882882	C1CN(C1C(=O)O)CCC(C(=O)O)NCCC(C(=O)O)N
9890209	CC1CCC2(CCC3(C(=CCC4C3(CCC5C4(CCC(=O)C5(C)C)C)C)C2C1C)C)C(=O)O
9905016	CC(C)C1=C(C(=C2C(=C1)CCC3C(C2=O)CCCC3(C)C)O)O
9906039	COC1=C(C=CC(=C1)CCC(=O)CC(=O)CCC2=CC=C(C=C2)O)O
9909368	CC1C(=O)OC2C1(C34C(=O)OC5C3(C2)C6(C(C5)C(C)(C)C)C(C(=O)OC6O4)O)O
9910474	CC1C2C(CC3C2(CCC4C3CC=C5C4(C(CC(C5)O)O)C)C)OC16CCC(=C)CO6
9913968	C1=CC(=CC=C1C2=COC3=C(C2=O)C=CC(=C3)OC4C(C(C(C(O4)COC(=O)CC(=O)O)O)O)O)O
9918693	CC(=CCCC(C)(C1CCC2(C1C(CC3C2(CCC4C3(CCC(C4(C)C)OC5C(C(C(C(O5)CO)O)O)OC6C(C(C(C(O6)CO)O)O)O)C)C)O)C)O)C
9940744	CCC(C1=C(C(=O)N2CC3=CC4=CC=CC=C4N=C3C2=C1)COC(=O)C)(C(=O)OC5=CC=C(C=C5)C=CC(=O)NCCCNCCCCNC(=O)C=CC6=CC=C(C=C6)O)O
9992975	CC1=CCC2C1C3C(C(CC2(C)O)O)C(=C)C(=O)O3
9998730	CC=C(C)C(=O)OC1CC2(C(O2)CC(C(=CC3C1C(=C)C(=O)O3)C)O)C
10028546	CC(C)CC(C1CCC(C2C1(CCC(C2)C(C)(C)O)C)(C)O)C3=C(C(=C(C(=C3O)C=O)O)C=O)O
10032468	CC1CC2(C3C(O3)(C(O2)O)C)OC4C1C5(C(CC67CC68CCC(C(C8CCC7C5(C4)C)(C)C)OC9C(C(C(CO9)O)O)O)OC(=O)C)C
10044294	CC1(CC(C2(C1C(OC=C2)OC3C(C(C(C(O3)CO)O)O)O)O)O)O
10095180	C1=CC(=CC=C1C2=C(C(=O)C3=C(C=C(C=C3O2)OC4C(C(C(C(O4)CO)O)O)O)O)O)O
10104370	CC1=CCC(CC1)C(=C)CCC=C(C)C
10190763	CC1C(C(C(C(O1)OCC2C(C(C(C(O2)OC3=C(OC4=CC(=CC(=C4C3=O)O)OC5C(C(C(C(O5)CO)O)O)O)C6=CC(=C(C=C6)O)O)O)O)O)O)O)O
10198387	CC(C)C1CCC2(CCCC(=O)C2(C1)C)C
10263440	CC1=CC(=O)C(=C(C)C)CC2C1CCC2(C)O
10290861	C1=CC(C(C(C1O)O)O)O
10314057	CC=C1CN2CCC34C2CC1C(=C3NC5=CC=CC=C45)C(=O)OC
10314625	CN1CC2C3(C1CC(C=C3)OC)C4=CC5=C(C=C4C(O2)O)OCO5
10316181	CC1C2C3=CC(=C(C=C3CCN2CC4=C1C=CC(=C4OC)OC)O)OC
10390702	CC(C)CC(C1=C(C(=C(C(=C1O)C=O)O)C=O)O)C2(CCC(=O)C2C3C(C3(C)C)CCC(=O)C)C
10394654	CCCCCCCCCCCCCCCC(=O)OC1CCC2(C(C1(C)C)CCC3(C2CC=C4C3(CCC5(C4C(C(CC5)C)C)C)C)C)C
10398656	CC1=CC2C(CCC(C2CC1)(C)O)C(C)C
10416810	C1=C(C=C(C(=C1O)O)O)C(=O)OC2C3C(C(C(O2)CO)OC(=O)C4=CC(=O)C(C5(C4C6=C(O5)C(=C(C=C6C(=O)O3)O)O)O)(O)O)O
10436511	CC1CC2=CC3=C(C4=C2C5=C(C(=C(C=C5C(C1C)OC(=O)C(C(CO4)C)(C)O)OC)OC)OC)OCO3
10478550	CC1C2C3CCC4C5(CCC(C(C5CCC4(C3(CC(C2(CCC1=C)C)O)C)C)(C)C)O)C
10617107	CC(=CCC1=C(C=C2C(=C1)C3C(CO2)(C4=C(O3)C=C(C=C4)O)O)O)C
10719242	CC(C)CC(C1CCC(=C)C2C1(CCC(C2)C(C)(C)O)C)C3=C(C(=C(C(=C3O)C=O)O)C=O)O
10818979	CC1C(C(C(C(O1)OCC2C(C(C(C(O2)OC3=C(OC4=CC(=CC(=C4C3=O)O)O)C5=CC=C(C=C5)OC)OC6C(C(C(C(O6)CO)O)O)O)O)O)O)O)O
10819737	CC1C(C(CC(O1)OC2CCC3(C(C2)CCC4C3CCC5(C4(CCC5C6=CC(=O)OC6)O)C)C)O)OC7CC(C(C(O7)C)OC8CC(C(C(O8)C)OC9C(C(C(C(O9)CO)O)O)O)OC(=O)C)O
10841022	CCC(C)C(=O)OC1C(CC2C(C(CC(C2(C13CO3)COC(=O)C)OC(=O)C)C)(C)C4CC5CC(OC5O4)OC)O
10856614	CC1=CCCC2(C1CC(CC2)C(=C)C)C
10889018	CC(=CCCC1(C2CCC(C2)C1=C)C)C
10906239	CC(=O)OC1CC2C(C(=O)C=CC2(C3C1(C4=CCC(C4(CC3)C)C5=COC=C5)C)C)(C)C
10922465	CC1CCC(C2C1CCC(=C2)C)C(=C)C(=O)O
10955174	CC1CCC2(C(C3CCC2(C1C3)C)(C)C)O
10955426	CC1N(CCC2(O1)C3=CC=CC=C3NC2=O)C
10955433	CC1=CC(=C(C=C1)C(C)CC(=O)C=C(C)C)O
11011966	CC(C)C1=C(C(=C2C(=C1)C=CC3=C2C(=O)CCC3(C)C)O)O
11044132	COC1=CC(=NC2=CC=CC=C21)C3=CC4=C(C=C3)OCO4
11095734	CC1CCC2C1C3C(C3(C)C)CCC2=C
11102092	CC1CC2=CC(=C(C(=C2C3=C(C(=C(C=C3CC1(C)O)OC)OC)OC)OC)OC)OC
11117927	CC1=C(C=C(C=C1)C(C)CC(=O)C=C(C)C)O
11123671	CC12CCC3C(=CC(=O)C4C3(CC(C(C4)O)O)C)C1(CCC2C(C)(C(CCC(C)(C)O)O)O)O
11127403	CC1=CCC(C=C1)C(C)CCC=C(C)C
11127419	C=COC(=O)C=CC1=CC(=C(C=C1)O)O
11141699	CC1(CCCC2(C1CCC3(C2CC=C4CCOC4=O)CO3)C)C
11182062	C1C(C(OC2=C1C(=CC(=C2C3C(C(OC4=C(C(=CC(=C34)O)O)C5C(C(OC6=CC(=CC(=C56)O)O)C7=CC(=C(C=C7)O)O)O)C8=CC(=C(C=C8)O)O)O)O)O)C9=CC(=C(C=C9)O)O)O
11250133	C1C(C(OC2=C1C(=CC(=C2C3C(C(OC4=CC(=CC(=C34)O)O)C5=CC(=C(C=C5)O)O)O)O)O)C6=CC(=C(C=C6)O)O)O
11266523	C=CCC=CCC=CCCCCCCCC1=CC(=CC=C1)O
11282394	C1=CC(=C(C=C1CCC(=O)C2=C(C(=C(C=C2O)O)C3C(C(C(C(O3)CO)O)O)O)O)O)O
11294177	COC1=C(C=CC(=C1)C2=CC(=O)C3=C(C=C(C=C3O2)OC4C(C(C(C(O4)CO)O)O)O)O)O
11369949	CCCCCC(CC(CCC1=CC(=C(C=C1)O)OC)O)O
11386458	CC1CCC2(CCC3(C(=CCC4C3(CCC5C4(CCC(C5(C)C(=O)O)OC(=O)C)C)C)C2C1C)C)C
11417217	CN(C)C1=CC=CC2=C1C=CC=C2S(=O)(=O)NC(CC(=O)N)C(=O)O
11464176	COC1=CC(=CC(=C1O)OC)C2C(OC3=C4C(=CC(=C3O2)OC)C=CC(=O)O4)CO
11541511	CC1C(C(CC(O1)OC2CCC3(C(C2)CCC4C3CCC5(C4(CC(C5C6=CC(=O)OC6)OC(=O)C)O)C)C)OC)O
11596309	CC(=CCC1=C(C=CC(=C1)C2CC(=O)C3=C(O2)C(=C(C=C3)O)CC=C(C)C)O)C
11645303	C1=C(C=C(C(=C1O)O)Br)CCOS(=O)(=O)O
11722476	CC12CCCC(C1CCC34C2CCC(C3)C(=C)C4)(C)C(=O)O
11726019	COC1=C(C=CC(=C1)C2=CC(=O)C3=C(O2)C(=C(C(=C3O)OC)OC)O)O
11746218	CC1(CC2C1CCC3(CCCC2(C3)O)C)C
11772257	CC1C2CCC3C2(CCC4C3CC=C5C4(CCC(C5)NC)C)CN1C
11815492	CC1(CCC2(CCC3(C(=CCC4C3(CCC5C4(CCC(C5(C)C)OC6C(C(C(C(O6)C(=O)O)O)O)OC7C(C(C(C(O7)CO)O)O)O)C)C)C2C1)C)C(=O)OC8C(C(C(C(O8)CO)O)O)O)C
11869417	C1C2C(COC2C3=CC4=C(C=C3)OCO4)C(O1)C5=CC6=C(C=C5)OCO6
11953901	C1C(NC(=CC1=CC=[N+]2C(CC3=CC(=C(C=C32)O)OC4C(C(C(C(O4)CO)O)O)O)C(=O)[O-])C(=O)O)C(=O)O
11953919	CC=C(C)C(=O)OC1C(C2(C(CC1(C)C)C3=CCC4C5(CCC(C(C5CCC4(C3(CC2O)C)C)(C)CO)OC6C(C(C(C(O6)C(=O)O)O)O)O)C)COC(=O)C)O
11953937	CC=C(C)C(=O)OC1CC(=CCC(C(=CC2C1C(=C)C(=O)O2)C)O)C
11954193	CC(=C)C1CC2=CC3=C(C=C2O1)OCC4(C3OC5=C4C=CC(=C5)O)O
11962174	CC(=CC(=O)CC(=CCC1COC(=O)C1=C)C)C
11963529	CC1=CC=C(C=C1)S(=O)(=O)NC2=NC(=O)C(S2)CC3=CC=C(O3)C
11968794	C1=CC(=C(C=C1C2=C(C(=O)C3=C(C=C(C=C3O2)O)O)OC4C(C(C(C(O4)C(=O)O)OC5C(C(C(C(O5)CO)O)O)O)O)O)O)O
11968867	CC(=O)OCC1=CC(C2C1C(OC=C2C(=O)O)OC3C(C(C(C(O3)CO)O)O)O)O
11990360	CC1=CC2C(CCC(C2CC1)(C)O)C(C)C
11996452	CC1CCC2C1C3C(C3(C)C)CCC2(C)O
12004512	CC(=O)OC1CC2C(C(=O)C=CC2(C3C1(C45C(O4)C(=O)OC(C5(CC3)C)C6=COC=C6)C)C)(C)C
12300019	CN1CCC2=CC(=C3C=C2C1CC4=CC=C(C=C4)OC5=C6C(CC7=CC(=C(C=C7)O)O3)N(CCC6=CC(=C5O)OC)C)OC
12300142	CC1=CC(=O)C2C(C1)OC(=CC=C(C)C)C2(C)O
12302276	COC1=C(C(=C2C(=C1)C=CC(=O)O2)OC)OC3C(C(C(C(O3)CO)O)O)O
12302513	C1C2C(C3C4C(C5=C(C(=C(C(=C5C(=O)O4)C6=C(C(=C(C(=C6C(=O)O3)C7=C(C(=C(C=C7C(=O)O2)O)O)O)O)O)O)O)O)O)O)OC(=O)C8=CC(=C(C(=C8C9=C(C(=C(C=C9C(=O)O1)O)O)O)O)O)O
12303065	CC1CCC2(C(C3C(O2)CC4C3(CCC5C4CC(C6C5(CCC(C6)O)C)O)C)C)OC1
12303902	CC1=CCC2C3C1C2(CCC3C(C)C)C
12303930	CC1C(C(CC(O1)OC2CCC3(C4CCC5(C(CCC5(C4CCC3(C2)O)O)C6=CC(=O)OC6)C)C=O)O)O
12304090	COC1=C(C2=C(CC3C4=CC(=C(C=C4CCN3C2)O)OC)C=C1)OC
12305221	CC1(CCC2(CCC3(C(=CCC4C3(CCC5C4(CC(C(C5(C)CO)O)O)C)C)C2C1)C)C(=O)O)C
12305761	C1=CC2=C(C(=C1)O)C(=O)C3=C(C=C(C=C3C2C4C(C(C(C(O4)CO)O)O)O)CO)O
12305823	CC(=CCC1=CC(=C(C2=C1C(=O)C3=C(C(=C(C=C3O2)O)C(C)(C)C=C)O)O)O)C
12306048	CC1=CC2C(CC1)C(=CCC2C(C)C)C
12306052	CC1=CC2C(CC1)C(=CCC2C(C)C)C
12308714	CC(=O)OC1CC2C(C(=O)C=CC2(C3C1(C4=CC(=O)C(C4(CC3)C)C5=COC=C5)C)C)(C)C
12308843	CC1CCC2CC3=C(CCC13C2(C)C)C
12310409	CC=C(C)C(=O)OC1CC2(C(O2)CC(C(=CC3C1C(=C)C(=O)O3)C)O)C
12310556	CC1C2CCC3C2(CN1C)C(CC4C3CC=C5C4(CCC(C5)N(C)C)C)O
12310830	C1C(C(C(CC1(C(=O)O)O)OC(=O)C=CC2=CC(=C(C=C2)O)O)O)O
12313549	COC1=C(C2=C(CC3C4=C2C(=C(C=C4CCN3)OC)OC)C=C1)O
12314120	CC1C(C(C(C(O1)OC2CCC3(C(C2)CCC4C3CCC5(C4(CCC5C6=CC(=O)OC6)O)C)C=O)O)OC)O
12314318	CC1(C2CC1C(=C)C(C2)O)C
12315350	C1=C(C2C(C1O)C(=COC2OC3C(C(C(C(O3)CO)O)O)O)C(=O)O)CO
12315492	CC(CCC=C(C)C)C1CCC(=C)C=C1
12442762	CC1(CCC2(CCC3=C(C2C1)C(CC4C3(CCC5C4(CC(C(C5(C)C(=O)O)O)O)C)C)CCl)C(=O)O)C
12795736	CC=C(CCC(C)C1CCC2C1(CCC3C2=CCC4C3(CCC(C4)O)C)C)C(C)C
12814879	CC1CCC2C(C(=O)OC3C24C1CCC(O3)(O4)C)C
12855889	CC(=CCCC(C)(C1CCC2(C1C(CC3C2(CCC4C3(CCC(C4(C)C)OC5C(C(C(C(O5)CO)O)O)OC6C(C(C(C(O6)CO)O)O)O)C)C)O)C)OC7C(C(C(C(O7)COC8C(C(C(O8)CO)O)O)O)O)O)C
12855920	CC(=CCCC(C)(C1CCC2(C1C(CC3C2(CC(C4C3(CCC(C4(C)C)O)C)OC5C(C(C(C(O5)CO)O)O)O)C)O)C)O)C
13245586	COC1=C(C=CC(=C1)C2=C(C(=O)C3=C(C=C(C=C3O2)O)O)OC4C(C(C(C(O4)CO)O)O)O)O
13287581	C1=CC=COC=CC=C1
13644663	C1C(C(C(C(O1)C2=C(C3=C(C(=C2O)C4C(C(C(C(O4)CO)O)O)O)OC(=CC3=O)C5=CC=C(C=C5)O)O)O)O)O
13787750	CC1CCC2(C(C3C(O2)CC4C3(CCC5C4CC(C6C5(CCC(C6)OC7C(C(C(C(O7)CO)OC8C(C(C(C(O8)CO)O)OC9C(C(C(C(O9)CO)O)O)O)OC2C(C(C(C(O2)CO)O)O)O)O)O)C)O)C)C)OC1
13889352	CC1C2C3CCC4C5(CCC(C(C5CCC4(C3(CCC2(CCC1=C)C)C)C)(C)C)OC(=O)C)C
13893946	CC(=CCCC(=C)C1CCC2(C1CCC3C2(CCC4C3(CCC(C4(C)C)O)C)C)C)C
13915599	CCCCCCCCCCCCCCCC(=O)OC1CCC2(C(C1(C)C)CCC3(C2CC=C4C3(CCC5(C4CC(CC5)(C)C)C)C)C)C
13962857	CC1CC2(C=C(C3(CC3)C(C2C1=O)(C)O)C)OC4C(C(C(C(O4)CO)O)O)O
13966122	CC(C)C1=C(C(=C2C(=C1)C(C3C4C2(CCCC4(C)C)C(=O)O3)O)O)O
13966146	CC(C)C1=C(C=C2C(=C1)CCC3C2(CC(CC3(C)C)O)C)O
14009028	C1=CC(=C(C=C1C2C(C(C3=C(C=C(C=C3O2)O)O)C4=C(C=C(C=C4O)O)O)O)O)O
14036813	CC(CC(C1C(O1)(C)C)OC(=O)C)C2=C3CC(C4C5(CCC(=O)C(C5CCC4(C3(CC2=O)C)C)(C)C)C)O
14038843	CC1=CCCC2(C(O2)CC(C=CC1)(C)C)C
14048613	C1=CC(=CC=C1C=CCOC2C(C(C(C(O2)CO)O)O)O)O
14077265	COC1=CC2=C(C=C1)C3COC4=C(C3O2)C=CC(=C4OC)O
14106343	CN1CCC23C4C(=O)C(=CC2(C1CC5=C3C(=C(C=C5)O)O4)O)C6CC78C9C(=CC=C7C(N6C)CC1=C8C(=C(C=C1)OC)O9)OC
14136864	CC1=C2C(CC1C3=CC(=O)OC3O)OC4C2(C(C5(C(C4OC(=O)C)C(C=CC5=O)(C)C(=O)OC)C)CC(=O)OC)C
14191392	CC1CCC=C(CC(=O)C(=C(C)C)CC1=O)C
14218028	CC(=CCC1=C(C=CC(=C1)C2CC(=O)C3=C(C=C(C=C3O2)O)O)O)C
14219389	CC=C(C)C(=O)OC1CC2(C(O2)CC(C(CC3C1C(=C)C(=O)O3)CO)O)C
14236566	CC(=CCC1=C(C=C2C(=C1)C(=O)CC(O2)C3=CC=C(C=C3)O)O)C
14240392	CC1CCC2C13CC(C(O3)(CC2=C)O)C(C)C
14282455	C1C(C(C(O1)OC2C(C(C(OC2OC3=CC(=C(C=C3)C(=O)C=CC4=CC=C(C=C4)O)O)CO)O)O)O)(CO)O
14312996	CC1CCC2(CCC3(C(=CCC4C3(CCC5C4(C(C(C(C5(C)C)O)O)O)C)C)C2C1(C)O)C)C(=O)O
14440539	CCCCCCCCCC(=O)CC(=O)CCC1=CC(=C(C=C1)O)OC
14610541	CC(=CCCC(C)(C=C)OC1C(C(C(C(O1)CO)O)O)OC2C(C(C(C(O2)CO)O)O)O)CCC=C(C)CC(C=C(C)C(=O)O)O
14630495	CC1(C=CC2=CC3=C(C=C2O1)OC4C3(COC5=C4C=CC(=C5)O)O)C
14632996	CC1=CCC(C=C1)C(C)CC(=O)C=C(C)C
14890646	CCC(CCC(C)C1CCC2C1(CCC3C2CCC4=CC(CCC34C)O)C)C(C)C
14992067	CC1CC2=CC(=C(C(=C2C3=C(C4=C(C=C3C(C1(C)O)OC(=O)C5=CC=CC=C5)OCO4)OC)OC)OC)OC
15102135	CC=C(C)C(=O)OC1(C(CC2C(C3C14C=CC3(OO4)C)OC(=O)C2=C)O)C
15138552	CCCCC1C2=C(C(C(CC2)O)O)C(=O)O1
15228661	CC1(C=CC2=C(O1)C=CC(=C2O)C3CC4=C(C5=C(C=C4)OC(C=C5)(C)C)OC3)C
15515703	CC(=CC1CC(C2C3CCC4C5(CCC(C(C5CCC4(C36CC2(O1)OC6)C)(C)C)O)C)(C)O)C
15558301	CC1CCC(CC1=O)(C(C)CC(=O)O)C(=O)C(C)C
15558620	CC(CC(C1C(O1)(C)C)O)C2=C3CC(C4C5(CCC(=O)C(C5CCC4(C3(CC2)C)C)(C)C)C)O
15593124	C1C(C(OC2=C1C(=CC(=C2C3C(C(OC4=CC(=CC(=C34)O)O)C5=CC(=C(C=C5)O)O)O)O)O)C6=CC(=C(C=C6)O)O)OC(=O)C7=CC(=C(C(=C7)O)O)O
15601418	CC1C2CC(CCC2(C=CC1=O)C)C(C)(C)O
15726439	CC1(C(CC2C1C(OC=C2C(=O)OC)OC3C(C(C(C(O3)CO)O)O)O)O)O
15801061	CC(C)C1=C(C2=C(C(=C1)C=O)C3(CCCC(C3C=O)(C)C)C(=O)O2)O
15817847	COC1=C(C=CC(=C1)C2=C(C(=O)C3=CC(=C(C=C3O2)O)O)O)O
15934091	C1=CC(=CC=C1C2=COC3=CC(=CC(=C3C2=O)O)OC4C(C(C(C(O4)COC(=O)CC(=O)O)O)O)O)O
15939939	CC1C(C(C(C(O1)OC2=C(OC3=CC(=CC(=C3C2=O)O)O)C4=CC(=C(C=C4)O)O)O)O)O
16057860	CCCCCCCCCCCCCCCCCCCC(CCCCCCCCC)O
16081932	CCCCCCCCC=CCCCCCCCC(=O)OCC(COP(=O)([O-])OCC[N+](C)(C)C)O
16091952	COC1=C(C=C(C=C1)CC2COC(=O)C2CC3=CC(=C(C=C3)OC4C(C(C(C(O4)CO)O)OC(=O)C=CC5=CC(=C(C=C5)O)O)O)OC)OC
16131089	C1C2C(C3C4C(C5=C(C(=C(C(=C5C(=O)O4)C6=C(C(=C(C(=C6C(=O)O3)C7=C(C(=C(C=C7C(=O)O2)O)O)O)O)O)O)O)O)O)C(=O)O)OC(=O)C8=CC(=C(C(=C8C9=CC(=C(C(=C9C(=O)O1)O)O)O)O)O)O
16132354	C1C2C(C(C(C(O2)OC(=O)C3=CC(=C(C(=C3)O)O)O)OC(=O)C4=CC(=C(C(=C4)O)O)O)OC(=O)C5=CC(=C(C(=C5)O)O)O)OC(=O)C6=CC(=C(C(=C6C7=C(C(=C(C=C7C(=O)O1)OC8=C(C(=C(C=C8C(=O)O)O)O)O)O)O)O)O)O
16211077	C1=C(C=C(C(=C1O)O)O)C(=O)OCC2C(C(C(O2)O)(COC(=O)C3=CC(=C(C(=C3)O)O)O)O)O
16637550	CN1CCC2=CC(=C3C=C2C1CC4=CC=C(C=C4)OC5=C6C(CC7=CC(=C(C=C7)OC)O3)N(CCC6=CC(=C5O)OC)C)OC
17751019	CC1C(C(C(C(O1)OCC2C(C(C(C(O2)OC3=C(OC4=CC(=CC(=C4C3=O)O)O)C5=CC(=C(C=C5)O)OC)O)O)O)O)O)O
17787981	C1CC(N(C1)C(=O)C(CCC(=O)N)NC(=O)C2CCCN2C(=O)C(CC3=CC=C(C=C3)O)N)C(=O)NC(CCC(=O)N)C(=O)O
18345891	CC1(C2CCC1(C(C2)O)C)C
20054813	CCN1CC2(C(CC(C34C2C(C(C31)C5(C6C4CC(C6O)(C(C5O)OC)O)O)OC)OC)O)COC
20055255	COC1=C(C=CC(=C1)C2=CC(=O)C3=C(O2)C(=C(C=C3O)O)C4C(C(C(C(O4)CO)O)O)O)O
20055814	CCCC(CCC(CCC(C1CCC(O1)C2CCC(O2)C(CCCCCCCCCCCCCC3=CC(OC3=O)C)O)O)O)O
20105830	CC1CCC2C(C(=O)OC3C24C1CCC(O3)(OO4)C)C
20846200	CC1C(C(C(C(O1)OC2CCC3(C(C2)CCC4C3CCC5(C4(CC(C5C6=CC(=O)OC6)O)O)C)C)O)OC)O
21121097	CC(CCC(=O)NC1=CC=C(C=C1)C(=O)O)C2CCC3C2(CCC4C3C(CC5C4(CCC(C5)O)C)O)C
21159160	CC1C(C(C(C(O1)OC2=CC(=C3C(=C2)OC(=C(C3=O)OC4C(C(C(C(O4)C)O)O)O)C5=CC=C(C=C5)O)O)O)O)O
21160714	CC=C1CN2C3CC1C(C2CC4=C3NC5=CC=CC=C45)(CO)C(=O)OC
21594790	CC1C2CCC3C4(CCC(C4(CCC35C2(C5)CCC1=O)C)C(C)CCC(=C)C(C)C)C
21599924	CC1C(C(C(C(O1)OC2C(C(C(OC2OC3CC4(C(CC(C5C4(CCC5C(C)(CCC=C(C)C)O)C)O)C6(C3C(C(CC6)O)(C)C)C)C)CO)O)O)O)O)O
21626405	CC1(CC2C3=CCC4C5(CCC(C(C5CCC4(C3(CCC2(C(C1O)OC6C(C(C(CO6)O)OC7C(C(C(C(O7)CO)O)O)O)O)C)C)C)(C)CO)OC8C(C(C(C(O8)C(=O)O)O)O)OC9C(C(C(C(O9)CO)O)O)O)C)C
21677943	CC=C(C)C(=O)OC1CC(=CC(C(C2(C(O2)C3C1C(C(=O)O3)C)C)O)O)C
21677944	CC=C(C)C(=O)OC1CC(=CCC(C2(C(O2)C3C1C(C(=O)O3)C)C)O)C
21677945	CC=C(C)C(=O)OC1CC2=C3C(CC(C3C4C1C(C(=O)O4)C)(C)O)OC2=O
21722188	C1=CC(=CC=C1CCC(=O)C2=C(C(=C(C=C2O)O)C3C(C(C(C(O3)CO)O)O)O)O)O
21726431	CC(C1CCC2(C1(CCC34C2CCC5C3(C4)CCC(C5(C)C)N(C)C)C)C)N(C)C
21769778	CC(CC(=O)O)(CC(=O)OC1C(CC(CC1OC(=O)C=CC2=CC(=C(C=C2)O)O)(C(=O)O)O)OC(=O)C=CC3=CC(=C(C=C3)O)O)O
22321203	CCCCCC(=O)C=C(C=CC1=CC(=C(C=C1)O)OC)O
22524410	C1=CC(=CC=C1C=CC(=O)C2=C(C=C(C=C2)OC3C(C(C(C(O3)CO)O)O)O)O)O
22608831	CCCCCCCCCC(=O)C=C(C=CC1=CC(=C(C=C1)O)OC)O
23242585	CCC(C)C(=O)NC1CCCN1C(=O)C=CC2=CC=CC=C2
23243693	CCOC1C2C3C(CCCC3(C4=C(C(=C(C=C14)C(C)C)O)O)C(=O)O2)(C)C
23724666	C1OC2=C(O1)C=C(C(=C2)C3=COC4=C(C3=O)C=CC(=C4)O)O
23928102	CC1C(C(C(C(O1)OC2C(C(OC(C2OC(=O)C=CC3=CC(=C(C=C3)O)O)COC4C(C(CO4)(CO)O)O)OCCC5=CC(=C(C=C5)O)O)O)O)O)O
24121290	CCCCC1C2=C(C(C(CC2)O)O)C(=O)O1
24148538	CC1C23CC(C14C5(C2N(CC5)CC=C3)C6=CC=CC=C6N4)C(=O)OC
24721245	CC(=CC=CC=C(C)C=CC=C(C)C(=O)OC1C(C(C(C(O1)COC2C(C(C(C(O2)CO)O)O)O)O)O)O)C=CC=C(C)C(=O)OC3C(C(C(C(O3)COC4C(C(C(C(O4)CO)O)O)O)O)O)O
24721272	COC1=C(C=CC(=C1)C2C3COC4(C3C(=CC2C4=O)C5C(C(=O)C6=C(C=C(C=C6O5)O)O)O)O)O
24721483	CC1C(=O)OC2C1(C34C(=O)OC5C3(C2)C6(C(C5O)C(C)(C)C)C(C(=O)OC6O4)O)O
24847856	CC1C(C(C(C(O1)CO)O)OC2C(C(C(C(O2)COC3C(C(C(CO3)O)OC)O)O)OC)O)O
24892726	C(C1C(C(C(C(O1)OC2C(OC(C(C2O)O)OC3C(OC(C(C3O)O)OC4C(OC(C(C4O)O)O)CO)CO)CO)O)O)O)O
25200619	C=CCS(=O)CC(C(=O)[O-])[NH3+]
42626428	CC(C)C12CC1C(=C)C(C2)O
44135483	CC1C2C(CC3C2(CCC4C3CCC5C4(C(CC(C5)OC6C(C(C(C(O6)C)OC7C(C(C(C(O7)CO)O)O)O)O)O)OC8C(C(C(C(O8)C)OC9C(C(C(C(O9)C)O)O)O)O)O)C)C)OC1(CCC(=C)COC1C(C(C(C(O1)CO)O)O)O)O
44135672	C1C(C(OC1N)COP(=O)(O)OC2CC(OC2COP(=O)(O)OC3CC(OC3CO)N)N)O
44202122	CC(=CCCC(C)(C1CCC2(C1C(CC3C2(CCC4C3(CCC(C4(C)C)OC5C(C(C(C(O5)CO)O)O)OC6C(C(C(C(O6)CO)O)O)O)C)C)O)C)O)C
44207807	C1CC2C3(CCN2CC4=CC5=C(C=C43)OCO5)C(C1O)O
44257062	C1C(C(OC2=CC(=CC(=C21)O)OC3C(C(CO3)(CO)O)O)C4=CC=C(C=C4)O)O
44257151	CC1(C=CC2=C3C(=C(C=C2O1)OC)C(C(C(O3)C4=CC=CC=C4)O)O)C
44257360	COC1=CC(=CC(=C1OC)O)C2=COC3=CC(=C(C(=C3C2=O)O)OC)OC4C(C(C(C(O4)CO)O)O)O
44257381	CC(=CCC1=C(C=CC2=C1OCC(C2=O)C3=C(C=C(C=C3)O)O)O)CO
44257530	CC(=CCC1=C(C=CC2=C1OC(=O)C3=C2OC4=C3C=CC(=C4)O)O)C
44257949	CC1C(C(C(C(O1)OC2C(C(=O)C(OC2C3=C(C=C4C(=C3O)C(=O)C=C(O4)C5=CC(=C(C=C5)O)O)O)C)O)O)O)O
44258009	COC1=C(C=CC(=C1)C2=C(C(=O)C3=C(C=C(C=C3O2)O)O)OC4C(C(C(C(O4)CO)O)O)O)O
44258076	C1=CC(=C(C=C1C2=CC(=O)C3=C(C=C(C=C3O2)O)O)O)OC4C(C(C(C(O4)CO)O)O)O
44258742	CC1C(C(C(C(O1)OCC2C(C(C(C(O2)OC3=C(OC4=CC(=CC(=C4C3=O)O)O)C5=CC=C(C=C5)O)O)O)O)O)O)O
44259215	C1C(C(C(C(O1)OC2=C(OC3=CC(=CC(=C3C2=O)O)O)C4=CC(=C(C=C4)O)O)O)O)O
44259229	C1=CC(=C(C=C1C2=C(C(=O)C3=C(C=C(C=C3O2)O)O)O)OC4C(C(C(C(O4)CO)O)O)O)O
44260062	COC1=C(C2=C(C(=C1O)OC)OC(=C(C2=O)OC3C(C(C(CO3)O)O)O)C4=CC(=C(C=C4)O)O)O
44423567	CC(C)C(=CCC(C)C1CCC2(C1(CCC34C2CCC5C3(C4)CCC(C5(C)C)O)C)C)C
44429837	CC1C(C(C(C(O1)OC2C(C(OC(C2OC(=O)C=CC3=CC(=C(C=C3)O)O)CO)OCCC4=CC(=C(C=C4)O)O)O)O)O)O
44560009	CC12CCCC(C1CCC34C2CC5C(C3)C5(C4)C)(C)C(=O)O
44566862	CC1CCC(C=C2C1CCC2(C)C(CC(C)C)C3=C(C(=C(C(=C3O)C=O)O)C=O)O)C(C)(C)O
44567218	CC1=CC2C3C(C1)C4=C(C=C(C=C4)O)OC3(OC5=C2C(=CC(=C5)C6=CC7=C(O6)C=C(C=C7)O)O)C8=C(C=C(C=C8)O)O
44575426	CC1CC(C2(C13CC(C(C24COC4=O)(C)O)OC(=O)C3O)O)O
44575936	CC1=CCC(OC1=O)C(C)C2CCC3(C2(CCC45C3CCC6C4(C5)CCC(C6(C)C(=O)O)OC7C(C(C(C(O7)CO)O)O)OC8C(C(C(C(O8)C(=O)O)O)O)O)C)C
44575945	CC1C2C(CC3C2(CCC4C3CCC5C4(CCC(C5)OC6C(C(C(C(O6)CO)O)O)OC7C(C(C(C(O7)CO)O)O)O)C)C)OC1(CCC(C)COC8C(C(C(C(O8)CO)O)O)O)O
44576034	CC=C1CN2CCC34C5=C(C=CC(=C5)O)N(C36C2CC1C4(CO6)C(=O)OC)C
44579900	CC=C(C)C(=O)OC1CC(=CCC(=O)C(=CC2C1C(=C)C(=O)O2)C)C
44584310	CC1C(C(C(C(O1)OC2C(C(OC(C2OC(=O)C=CC3=CC(=C(C=C3)O)O)COC4C(C(C(CO4)O)O)O)OCCC5=CC(=C(C=C5)O)O)O)O)O)O
44584733	C1C2C(C3C(C(O2)O)OC(=O)C4=CC(=C(C(=C4C5=C(C(=C(C=C5C(=O)O3)O)O)O)O)O)O)OC(=O)C6=CC(=C(C(=C6C7=C(C(=C8C9=C7C(=O)OC2=C(C(=C(C3=C(C(=C(C=C3C(=O)O1)O)O)O)C(=C92)C(=O)O8)O)O)O)O)O)O)O
44602442	CC1=CC(C2C(CC(=CCC1)C)OC(=O)C2=C)O
44826349	CC=C1C2CC3=C(C1(CC(=C2)C)N)C=CC(=O)N3
45039313	C1C(C(C(C(O1)(CO)O)O)O)O
45266626	C[N+](C)(C)CCOP(=O)([O-])OCC(COC=O)OC=O
45356919	CC1CCC2(CCC3(C(=CCC4C3(CC(C5C4(CC(C(C5(C)CO)O)O)C)O)C)C2C1C)C)C(=O)OC6C(C(C(C(O6)COC7C(C(C(C(O7)CO)OC8C(C(C(C(O8)C)O)O)O)O)O)O)O)O
45485025	C1=CC(=CC=C1C2C(C3=C(O2)C=CC(=C3)C=CC(=O)NCCCCN=C(N)N)C(=O)NCCCCN=C(N)N)O
46173829	C1=CC2=C(C(=C1)OC3C(C(C(C(O3)CO)O)O)O)C(=O)C4=C(C=C(C=C4C2C5C6=C(C(=CC=C6)OC7C(C(C(C(O7)CO)O)O)O)C(=O)C8=C5C=C(C=C8O)C(=O)O)CO)O
46173830	C1=CC2=C(C(=C1)OC3C(C(C(C(O3)CO)O)O)O)C(=O)C4=C(C=C(C=C4C2C5C6=C(C(=CC=C6)OC7C(C(C(C(O7)CO)O)O)O)C(=O)C8=C5C=C(C=C8O)C(=O)O)CO)O
46173943	CCCCCCC=CCCCCCCCCCC(=O)OC(C)C(C)OC(=O)CCCCCCCC=CCCCCCC
46872929	CC1C(C(C(C(O1)OC2CCC3(C(C2)CCC45C3CCC6(C4(O5)CCC6C7=CC(=O)OC7)C)C)O)OC)O
46888259	CC=C(C)C(=O)OC1C(C2(C(CC1(C)C)C3=CCC4C5(CCC(C(C5CCC4(C3(C(C2O)O)C)C)(C)C)OC6C(C(C(C(O6)C(=O)O)O)OC7C(C(C(O7)CO)O)O)OC8C(C(C(C(O8)CO)O)O)O)C)CO)O
49787007	CC(=O)OC1CCN2C1CCC(C2)N
49863985	CC(=O)OC1CC2C(C(=O)C=CC2(C3C1(C45C(O4)C(=O)C(C5(CC3)C)C6=COC=C6)C)C)(C)C
51666248	C1C(OC2=C(C1=O)C=CC(=C2)OC3C(C(C(C(O3)CO)O)O)O)C4=CC=C(C=C4)O
52940094	C1CC(=O)C(C=C1)(C(=O)OCC2=CC=CC=C2OC3C(C(C(C(O3)CO)O)O)O)O
53756415	COC(=C(C(=O)O)OC)C1=CC=CC=C1
53891100	CC1C(C(C(C(O1)OC2=CC(=C3C(=C2)OC(=C(C3=O)O)C4=CC=C(C=C4)O)O)O)O)O
54584209	CC(=O)OC(C)(C)C=CC(=O)C(C)(C1C(CC2(C1(CC(=O)C3(C2CC=C4C3C=C(C(=O)C4(C)C)OC5C(C(C(C(O5)CO)O)O)O)C)C)C)O)O
54670067	C(C(C1C(=C(C(=O)O1)O)O)O)O
54680783	CC1C(OC=C2C1=C(C(=C(C2=O)C(=O)O)O)C)C
54695756	CC1=CC(=C(C(=O)O1)C(=O)CCC(C)C)O
54704413	C[N+](C)(C)CCC1=C(C=C(C=C1)[O-])C(=O)O
56776263	CC=C(C)C(=O)OC1C(OC2=C1C3=C(C=C2)C=CC(=O)O3)C(C)(C)OC(=O)CC(C)C
56841131	COC1=CC(=C(C=C1C2C3C(CC4=CC5=C(C=C24)OCO5)COC3=O)OC)OC
57362743	COC(=O)CC1=CC(=O)OC2=CC(=C(C=C12)O)O
57379697	CC(=C)C(=O)C1CC(C2C(O1)CC3(C2(CC(=O)C4(C3CC=C5C4CCC(C5(C)C)O)C)C)C)(C)O
58807763	C1CCCC2C(O2)CCCCCCOC(=O)CCC1
69879809	COC1=C(C=CC(=C1)C=CC2=CC(=O)CC(O2)C3=CC(=C(C=C3)O)OC)O
71306914	CC1CCC2(C(C3C(O2)CC4C3(CCC5C4CCC6C5(CCC(C6)OC7C(C(C(C(O7)CO)O)O)OC8C(C(C(C(O8)CO)O)O)O)C)C)C)OC1
71307453	COC1=CC(=CC(=C1OC2C(C(C(C(O2)CO)O)O)O)OC)C3C4COC(C4CO3)C5=CC(=C(C(=C5)OC)OC6C(C(C(C(O6)CO)O)O)O)OC
71309883	C1C(C(C(C(O1)(CO)O)O)O)O
71312557	COC1=CC(=CC(=C1OC2C(C(C(C(O2)CO)O)O)O)OC)C3C4COC(C4CO3)C5=CC(=C(C(=C5)OC)OC6C(C(C(C(O6)CO)O)O)O)OC
71359006	CC1(C2CCC3(C2)C(C1=C)CCC3C(=O)O)C
71463896	CC1CCC2(CCC3(C(=CC(=O)C4C3(CCC5C4(CCC(C5(C)C(=O)O)OC(=O)C)C)C)C2C1C)C)C
71464054	CC1C(C(C(C(O1)OC2C(C(COC2OC3CCC4(C(C3(C)CO)CCC5(C4CC=C6C5(CCC7(C6CC(CC7)(C)C)C(=O)O)C)C)C)O)O)O)O)O
71752017	CN1CCC2=CC(=C(C=C2C1CC3=CC(=C(C=C3)OC)O)O)OC
72193633	COC1=CC(=CC2=C1OC(C2C(=O)NCCCCN=C(N)N)C3=CC=C(C=C3)O)C=CC(=O)NCCCCN=C(N)N
72734291	CC=C(C)C(=O)OC1C(OC2=C1C3=C(C=C2)C=CC(=O)O3)C(C)(C)OC(=O)C(=CC)C
73356511	CC(=O)OC1C(C2C(C(=O)C=CC2(C3C1(C4=CCC(C4(CC3)C)C5=COC=C5)C)C)(C)C)O
75412551	CC1C(C(C(C(O1)OC2C(C(C(OC2OC3CC4(C(CC(C5C4(CCC5C(C)(CCC=C(C)C)O)C)O)C6(C3C(C(CC6)O)(C)C)C)C)CO)O)O)O)O)O
76968246	CC12CCC3C(C1(CCC2C4=COC(=O)C=C4)O)CCC5(C3(CCC=C5)C=O)OC6C(C(C(C(O6)CO)O)O)O
90471674	CC1=CC(C2C(CC(=CCC1)C)OC(=O)C2=C)OC(=O)C
90473843	CC1=CC(=O)OC2=C(C3=C(C=C12)C(=C(O3)C)COCCCCCCOP(N(C(C)C)C(C)C)OCCC#N)C
90474101	CC1C(C(C(C(O1)OC2C(C(OC(C2OC(=O)C=CC3=CC(=C(C=C3)O)O)CO)OCCC4=CC(=C(C=C4)O)O)O)O)O)O
91746471	CC1CCC2=C1CC3CCC2(C3(C)C)C
91749955	CCC(=CCC1C(=C)CCC2C1(CCCC2(C)C(=O)O[Si](C)(C)C)C)C
91753270	CCC(C)C(=O)OC1(C(C(=O)OC2CCN3C2C(=CC3)COC(=O)C1(C)O)C)C
91808874	CC1CS(=O)CC(N1)C(=O)O
91895472	CC=C1CN2C3CC1C(C2CC4=C3NC5=C4C=C(C=C5)OC)CO
92043183	CC(=CCCC(C)(C1C2CCC3C(C2(CC1=O)C)(CCC4C3(CCC(C4(C)C)OC5C(C(C(C(O5)CO)OC6C(C(C(CO6)O)O)O)O)O)CO)C)O)C
95392279	CC1=CC2C(CCC(=CCC1)C(=O)OC3C(C(C(C(O3)CO)O)O)O)C(=C)C(=O)O2
100927163	CC(CCC(C(C)(C)O)O)C1C(CC2(C1(CCC34C2CC(C5C3(C4)CCC(C5(C)C)OC6C(C(C(CO6)O)OC7C(C(C(CO7)O)O)O)O)OC8C(C(C(C(O8)CO)O)O)O)C)C)O
100927169	CC1C(=O)NC(C(=O)NC(C(=O)NC(C(=O)NCC(=O)NC(C(=O)N1)CC(C)C)CC2=CC=CC=C2)CC(=O)N)CC3=CC=C(C=C3)O
100934562	CC(C)C1=C(C(=C2C(=C1)C3C(C4C2(CCCC4(C)C)C(=O)O3)O)O)O
101289530	CCN1CC2(CCC(C34C2C(C(C31)C5(CC(C6CC4C5C6OC(=O)C7=CC=CC=C7)OC)OC(=O)C)OC)O)COC
101289833	CC(=O)OC1C2C(C(=O)CCC2(C3CCC4(C(CC=C4C3(C1O)C)C5=COC=C5)C)C)(C)C
101306757	CC12COC3C1C(C(CC2O)O)(C4CC(=O)C5(C(CC=C5C4(C3O)C)C6=COC=C6)C)C
101316838	CC1=CC2C(CCC(=C)C(CC1)OO)C(=C)C(=O)O2
101341351	CC1=C(C=C(C=C1)C=CC(=O)CC(=O)C=CC2=CC(=C(C=C2)C)[N+](=O)[O-])[N+](=O)[O-]
101341352	CC1=C(C=C(C=C1OC)C=CC(=O)CC(=O)C=CC2=CC(=C(C(=C2)OC)C)[N+](=O)[O-])[N+](=O)[O-]
101504860	C1=CC=C(C=C1)C=CC(=O)OCC2C(C(C(C(O2)OC3C(C(C(OC3OC4=C(OC5=CC(=CC(=C5C4=O)O)O)C6=CC(=C(C=C6)O)O)CO)O)O)O)O)O
101562979	CC1(C2CC(C3(C(C24COC(=O)CC4O1)CCC5(C3=CC(=O)OC5C6=COC=C6)C)C)O)C
101593131	CC=C(C)C(=O)OC1CC2(C(O2)CC(C(CC3C1C(=C)C(=O)O3)(C)O)O)C
101599071	CC1(C2CCC3(C(C2(CCC1OC4C(C(C(C(O4)C(=O)O)O)O)OC5C(C(CO5)(CO)O)O)C)C(=O)C=C6C3(CCC7(C6CC(CC7)(C)C(=O)O)C)C)C)C
101599977	CC1C2C(C(C34C25C(=O)OC3C(C(C46C(C(=O)OC6O5)O)C(C)(C)C)O)O)OC1=O
101601927	CC(=O)CC1(C(=O)C=C2C3C1(OC4=C3C(=CC(=C4O)O)C(=O)OC5C6COC(=O)C7=CC(=C(C(=C7C8=C(C(=C(C=C8C(=O)OC5C(C(O6)OC(=O)C9=CC(=C(C(=C9)O)O)O)OC2=O)O)O)O)O)O)O)O)O
101616457	CC1=CCC(OC1=O)C(C)C2CCC3(C2(CCC45C3CCC6C4(C5)CCC(C6(C)C(=O)O)OC7C(C(C(C(O7)CO)O)O)OC8C(C(C(C(O8)CO)O)O)O)C)C
101632343	C1=CC(=C(C=C1C2C(C(=O)C3=C(C=C(C=C3O2)O)O)O)C4=C(C=CC(=C4)C5C(C(=O)C6=C(C=C(C=C6O5)O)O)O)O)O
101650343	CC1(C(CCC2(C1CC=C3C2CCC4(C3(CCC4C5CC(OC5O)C(C(C)(C)O)O)C)C)C)O)C
101651627	C1=CC2=CC(=CC3=C2C(=C1)C(=O)C(=C3)O)C4=CC=C(C=C4)O
101699582	CC(=O)OCC1C(C(C(C(O1)OC2C(C3CCOC(=O)C3=CO2)C=C)OC(=O)C4=C(C=C(C=C4C5=CC(=CC=C5)OC(=O)C)OC(=O)C)OC(=O)C)OC(=O)C)OC(=O)C
101699887	CC1CC(C2C(C3C(N2C1)CC4C3(CCC5C4CC=C6C5(CCC(C6)OC7C(C(C(C(O7)CO)OC8C(C(C(C(O8)C)O)O)O)O)OC9C(C(C(C(O9)C)O)O)O)C)C)C)OC(=O)C
101705309	CCC(C(=O)C=CC1=CC(=C(C=C1)OCC)OC)C(=O)C=CC2=CC(=C(C=C2)OCC)OC
101711905	C=CCCCCCC=CC(C#CC#CC(C=C)O)O
101712484	CCN1CC2(CCC(C34C2C(C(C31)(C5(CC(C6CC4C5C6OC)OC)OC)O)O)O)COC
101778163	CC12CCC3C(=CC(=O)C4C3(CC(C(C4)O)O)C)C1(CCC2C(C)(C(CCC(C)(C)O)O)O)O
102000919	CCCCCCC(CCCC(C1CCC(O1)C(CCC(C2CCC(O2)CCCCCCCCCC3=CC(OC3=O)C)O)O)O)O
102004741	CC1C(C(C(C(O1)OCC2C(C(C(C(O2)OC3=CC(=C4C(=O)C=COC4=C3)O)O)O)O)O)O)O
102004757	C1=C(C=C(C(=C1O)O)O)C(=O)OC2C3C(C(C(O2)CO)OC(=O)C(C4C(C(=O)OC5=C4C(=CC(=C5O)O)C(=O)O3)O)CC(=O)O)O
102059847	CC=C(C)C(=O)OC1CC2C3(C(O3)C4C(C(C(=O)O4)CO)C(C25C1(O5)C)O)C
102121498	CN1CCC2=CC(=C(C3=C2C1CC4=CC(=C(C=C4)OC)OC5=CC=C(CC6C7=CC(=C(C=C7CC[N+]6(C)[O-])OC)O3)C=C5)O)OC
102121829	CN1CCC2=CC(=C(C3=C2C1CC4=CC(=C(C=C4)OC)OC5=CC=C(CC6C7=CC(=C(C=C7CC[N+]6(C)[O-])OC)O3)C=C5)O)OC
102253062	CC1CCC2(C(C3C(O2)CC4C3(CCC5C4CCC6C5(CCC(C6)OC7C(C(C(C(O7)COC8C(C(C(C(O8)CO)O)O)O)OC9C(C(C(C(O9)COC2C(C(C(C(O2)C)O)O)O)O)O)O)O)O)C)C)C)OC1
102286671	CN1C=C(C(=CC1=O)OC)OC2C(C(C(C(O2)CO)O)O)O
102368592	CC#CC#CC#CC=CC1C(O1)C=C
118987129	CC(=CCCC(C)(C1CCC2(C1C(CC3C2(CCC4C3(CCC(C4(C)C)OC5C(C(C(C(O5)CO)O)O)OC6C(C(C(C(O6)COC(=O)CC(=O)O)O)O)O)C)C)O)C)OC7C(C(C(C(O7)COC8C(C(C(C(O8)CO)O)O)O)O)O)O)C
121596009	CC(=CCCC(C)(C1C2CCC3C(C2(CC1=O)C)(CCC4C3(CCC(C4(C)C)OC5C(C(C(C(O5)CO)OC6C(C(C(CO6)O)O)O)O)O)CO)C)O)C
122130001	CON=C(C1=CSC(=N1)N)C(=O)NC2C3N(C2=O)C(=C(CS3)CSC4=CN=NS4)C(=O)O
122130491	CC(=O)OC(C)(C)C=CC(=O)C(C)(C1C(CC2(C1(CC(=O)C3(C2CC=C4C3CC(C(=O)C4(C)C)O)C)C)C)O)O
122130825	CC1=CCCC(=CC2C(C(C1)OC(=O)C(=C)C(CO)O)C(=C)C(=O)O2)CO
122362195	CCN1CC2(C(CC(C34C2C(C(C31)C5(C6C4CC(C6OC(=O)C7=CC=CC=C7)(C(C5O)OC)O)O)OC)OC)O)COC
122706401	CC1CCC(C(C1)O)C(C)C
122706402	CC1(CC2C1CCC3(C(O3)CCC2=C)C)C
122706403	CC1(C2CCC1(C(C2)O)C)C
122706404	CCC(CCC(C)C1CCC2C1(CCC3C2CC=C4C3(CCC(C4)O)C)C)C(C)C
122706405	CCCCC1C2CCCC=C2C(=O)O1
122706406	C(C1C(C(C(C(O1)OC2C(OC(C(C2O)O)O)CO)O)O)O)O
442360	CC1=CC=C(C=C1)C(C)CCC=C(C)C
5280704	C1=CC(=CC=C1C2=CC(=O)C3=C(C=C(C=C3O2)OC4C(C(C(C(O4)CO)O)O)O)O)O
5282102	C1=CC(=CC=C1C2=C(C(=O)C3=C(C=C(C=C3O2)O)O)OC4C(C(C(C(O4)CO)O)O)O)O
5284607	CC1=C(C(=O)C2=CC=CC=C2C1=O)CC=C(C)CCCC(C)CCCC(C)CCCC(C)C
6431015	CC1CCC2C13CC=C(C(C3)C2(C)C)C
4484219	CC1(C=CC2=C(O1)C=CC3=C2OCC(C3)C4=C(C=C(C=C4)O)O)C
13473703	C1C(OC2=C(C1=O)C=CC(=C2)OC3C(C(C(C(O3)CO)O)O)O)C4=CC=C(C=C4)O
14982	CC1(C2CCC3(C(C2(CCC1OC4C(C(C(C(O4)C(=O)O)O)O)OC5C(C(C(C(O5)C(=O)O)O)O)O)C)C(=O)C=C6C3(CCC7(C6CC(CC7)(C)C(=O)O)C)C)C)C
480865	CC(=CCC1=C(C=CC(=C1O)C2CC3=C(C(=C(C=C3OC2)O)CC=C(C)C)OC)O)C
101599072	CC1(C2CCC3(C(C2(CCC1OC4C(C(C(C(O4)C(=O)O)O)O)OC5C(C(C(CO5)O)O)O)C)C(=O)C=C6C3(CCC7(C6CC(CC7)(C)C(=O)O)C)C)C)C
72728334	C1=CC(=CC=C1C=CC(=O)C2=C(C=C(C=C2)O)O)OC3C(C(C(C(O3)CO)O)O)O
18530175	CC1(C2CCC3(C(C2(CCC1O)C)C(=O)C=C4C3(CCC5(C4CC(CC5)(C)C(=O)O)C)C)C)C
11953927	CC=C1CN(C2CC3=C(C(CC1C2C(=O)OC)C4=C(C=C5C6=C(C7(CC8CC(C7N(C8)CC6)C(C)O)C(=O)OC)NC5=C4)OC)NC9=CC=CC=C39)C
2353	COC1=C(C2=C[N+]3=C(C=C2C=C1)C4=CC5=C(C=C4CC3)OCO5)OC
6376436	CC(=CC=CC=C(C)C=CC=C(C)C=CC(=O)OC)C=CC=C(C)C=CC(=O)O
9001	C1=C(C=C(C(=C1S(=O)(=O)O)O)O)S(=O)(=O)O
92265	CC1C2C(CC(=C3C=CC(C3C2OC1=O)(C)O)C)OC(=O)C
130796	CC1=C(C(CC(C1)OC2C(C(C(C(O2)CO)O)O)O)(C)C)C=O
18818	CC(C)C12CCC(=C)C1C2
61041	CC1=C(C(CC=C1)(C)C)C=O
442068	CC12CCC3C(=O)OC(CC3(C1C4C5C(C2(C(=O)O4)O)O5)C)C6=COC=C6
11294368	CC1=C(C(=O)OC(C1)C(C)(C2CCC3C2(CCC4C3C5C(O5)C6(C4(C(=O)C=CC6)C)O)C)O)C
