# Supplementary material for: Combined network pharmacology and virtual reverse pharmacology approaches for identification of potential targets to treat vascular dementia
Source: Sci Rep. 2020 Jan 14;10:257. doi: 10.1038/s41598-019-57199-9 (PMC6959222; doi:10.1038/s41598-019-57199-9)
Supplement: Supplementary file 6 — Supplementary Information6 [file 41598_2019_57199_MOESM6_ESM.zip]

Archive with 2 entries (2 files):
- VaD-module.xgmml
- Readme.txt
