# Supplementary material for: Combined network pharmacology and virtual reverse pharmacology approaches for identification of potential targets to treat vascular dementia
Source: Sci Rep. 2020 Jan 14;10:257. doi: 10.1038/s41598-019-57199-9 (PMC6959222; doi:10.1038/s41598-019-57199-9)
Supplement: Supplementary file 6 — Supplementary Information6 [file 41598_2019_57199_MOESM6_ESM.zip › VaD-module.xgmml]

<?xml version="1.0" encoding="UTF-8" standalone="yes"?>
<graph label="VD-module" xmlns:dc="http://purl.org/dc/elements/1.1/" xmlns:xlink="http://www.w3.org/1999/xlink" xmlns:rdf="http://www.w3.org/1999/02/22-rdf-syntax-ns#" xmlns:cy="http://www.cytoscape.org" xmlns="http://www.cs.rpi.edu/XGMML"  directed="1">
  <att name="documentVersion" value="1.1"/>
  <att name="networkMetadata">
    <rdf:RDF>
      <rdf:Description rdf:about="http://www.cytoscape.org/">
        <dc:type>Protein-Protein Interaction</dc:type>
        <dc:description>N/A</dc:description>
        <dc:identifier>N/A</dc:identifier>
        <dc:date>2018-08-17 18:35:02</dc:date>
        <dc:title>VD-module</dc:title>
        <dc:source>http://www.cytoscape.org/</dc:source>
        <dc:format>Cytoscape-XGMML</dc:format>
      </rdf:Description>
    </rdf:RDF>
  </att>
  <att type="string" name="backgroundColor" value="#ffffff"/>
  <att type="real" name="GRAPH_VIEW_ZOOM" value="0.38975048695648784"/>
  <att type="real" name="GRAPH_VIEW_CENTER_X" value="1166.7115377996429"/>
  <att type="real" name="GRAPH_VIEW_CENTER_Y" value="803.4525478372796"/>
  <att type="boolean" name="NODE_SIZE_LOCKED" value="true"/>
  <att type="string" name="__layoutAlgorithm" value="force-directed" cy:hidden="true"/>
  <node label="3728" id="-742">
    <att type="string" name="entrez_id" value="3728"/>
    <att type="string" name="gene_symbol" value="JUP"/>
    <att type="string" name="vizmap:VD-module NODE_FILL_COLOR" value="java.awt.Color[r=0,g=255,b=255]"/>
    <att type="string" name="vizmap:VD-module NODE_LABEL" value="JUP"/>
    <graphics type="ELLIPSE" h="40.0" w="40.0" x="599.0" y="697.0" fill="#00ffff" width="1" outline="#666666" cy:nodeTransparency="1.0" cy:nodeLabelFont="Default-0-12" cy:nodeLabel="JUP" cy:borderLineType="solid"/>
  </node>
  <node label="30011" id="-741">
    <att type="string" name="entrez_id" value="30011"/>
    <att type="string" name="gene_symbol" value="SH3KBP1"/>
    <att type="string" name="vizmap:VD-module NODE_FILL_COLOR" value="java.awt.Color[r=0,g=255,b=255]"/>
    <att type="string" name="vizmap:VD-module NODE_LABEL" value="SH3KBP1"/>
    <graphics type="ELLIPSE" h="40.0" w="40.0" x="438.0" y="690.0" fill="#00ffff" width="1" outline="#666666" cy:nodeTransparency="1.0" cy:nodeLabelFont="Default-0-12" cy:nodeLabel="SH3KBP1" cy:borderLineType="solid"/>
  </node>
  <node label="627" id="-740">
    <att type="string" name="Known" value="Y"/>
    <att type="string" name="entrez_id" value="627"/>
    <att type="string" name="gene_symbol" value="BDNF"/>
    <att type="string" name="vizmap:VD-module NODE_FILL_COLOR" value="java.awt.Color[r=255,g=0,b=0]"/>
    <att type="string" name="vizmap:VD-module NODE_LABEL" value="BDNF"/>
    <graphics type="ELLIPSE" h="40.0" w="40.0" x="1052.0" y="522.0" fill="#ff0000" width="1" outline="#666666" cy:nodeTransparency="1.0" cy:nodeLabelFont="Default-0-12" cy:nodeLabel="BDNF" cy:borderLineType="solid"/>
  </node>
  <node label="2241" id="-739">
    <att type="string" name="entrez_id" value="2241"/>
    <att type="string" name="gene_symbol" value="FER"/>
    <att type="string" name="vizmap:VD-module NODE_FILL_COLOR" value="java.awt.Color[r=0,g=255,b=255]"/>
    <att type="string" name="vizmap:VD-module NODE_LABEL" value="FER"/>
    <graphics type="ELLIPSE" h="40.0" w="40.0" x="535.0" y="627.0" fill="#00ffff" width="1" outline="#666666" cy:nodeTransparency="1.0" cy:nodeLabelFont="Default-0-12" cy:nodeLabel="FER" cy:borderLineType="solid"/>
  </node>
  <node label="7020" id="-738">
    <att type="string" name="entrez_id" value="7020"/>
    <att type="string" name="gene_symbol" value="TFAP2A"/>
    <att type="string" name="vizmap:VD-module NODE_FILL_COLOR" value="java.awt.Color[r=0,g=255,b=255]"/>
    <att type="string" name="vizmap:VD-module NODE_LABEL" value="TFAP2A"/>
    <graphics type="ELLIPSE" h="40.0" w="40.0" x="974.0" y="887.0" fill="#00ffff" width="1" outline="#666666" cy:nodeTransparency="1.0" cy:nodeLabelFont="Default-0-12" cy:nodeLabel="TFAP2A" cy:borderLineType="solid"/>
  </node>
  <node label="5921" id="-737">
    <att type="string" name="entrez_id" value="5921"/>
    <att type="string" name="gene_symbol" value="RASA1"/>
    <att type="string" name="vizmap:VD-module NODE_FILL_COLOR" value="java.awt.Color[r=0,g=255,b=255]"/>
    <att type="string" name="vizmap:VD-module NODE_LABEL" value="RASA1"/>
    <graphics type="ELLIPSE" h="40.0" w="40.0" x="495.0" y="592.0" fill="#00ffff" width="1" outline="#666666" cy:nodeTransparency="1.0" cy:nodeLabelFont="Default-0-12" cy:nodeLabel="RASA1" cy:borderLineType="solid"/>
  </node>
  <node label="1796" id="-736">
    <att type="string" name="entrez_id" value="1796"/>
    <att type="string" name="gene_symbol" value="DOK1"/>
    <att type="string" name="vizmap:VD-module NODE_FILL_COLOR" value="java.awt.Color[r=0,g=255,b=255]"/>
    <att type="string" name="vizmap:VD-module NODE_LABEL" value="DOK1"/>
    <graphics type="ELLIPSE" h="40.0" w="40.0" x="389.0" y="557.0" fill="#00ffff" width="1" outline="#666666" cy:nodeTransparency="1.0" cy:nodeLabelFont="Default-0-12" cy:nodeLabel="DOK1" cy:borderLineType="solid"/>
  </node>
  <node label="4654" id="-735">
    <att type="string" name="entrez_id" value="4654"/>
    <att type="string" name="gene_symbol" value="MYOD1"/>
    <att type="string" name="vizmap:VD-module NODE_FILL_COLOR" value="java.awt.Color[r=0,g=255,b=255]"/>
    <att type="string" name="vizmap:VD-module NODE_LABEL" value="MYOD1"/>
    <graphics type="ELLIPSE" h="40.0" w="40.0" x="1225.0" y="870.0" fill="#00ffff" width="1" outline="#666666" cy:nodeTransparency="1.0" cy:nodeLabelFont="Default-0-12" cy:nodeLabel="MYOD1" cy:borderLineType="solid"/>
  </node>
  <node label="6855" id="-734">
    <att type="string" name="Known" value="Y"/>
    <att type="string" name="entrez_id" value="6855"/>
    <att type="string" name="gene_symbol" value="SYP"/>
    <att type="string" name="vizmap:VD-module NODE_FILL_COLOR" value="java.awt.Color[r=255,g=0,b=0]"/>
    <att type="string" name="vizmap:VD-module NODE_LABEL" value="SYP"/>
    <graphics type="ELLIPSE" h="40.0" w="40.0" x="285.0" y="597.0" fill="#ff0000" width="1" outline="#666666" cy:nodeTransparency="1.0" cy:nodeLabelFont="Default-0-12" cy:nodeLabel="SYP" cy:borderLineType="solid"/>
  </node>
  <node label="779" id="-733">
    <att type="string" name="Known" value="Y"/>
    <att type="string" name="entrez_id" value="779"/>
    <att type="string" name="gene_symbol" value="CACNA1S"/>
    <att type="string" name="vizmap:VD-module NODE_FILL_COLOR" value="java.awt.Color[r=255,g=0,b=0]"/>
    <att type="string" name="vizmap:VD-module NODE_LABEL" value="CACNA1S"/>
    <graphics type="ELLIPSE" h="40.0" w="40.0" x="352.9089660644531" y="1487.23681640625" fill="#ff0000" width="1" outline="#666666" cy:nodeTransparency="1.0" cy:nodeLabelFont="Default-0-12" cy:nodeLabel="CACNA1S" cy:borderLineType="solid"/>
  </node>
  <node label="29904" id="-732">
    <att type="string" name="entrez_id" value="29904"/>
    <att type="string" name="gene_symbol" value="EEF2K"/>
    <att type="string" name="vizmap:VD-module NODE_FILL_COLOR" value="java.awt.Color[r=0,g=255,b=255]"/>
    <att type="string" name="vizmap:VD-module NODE_LABEL" value="EEF2K"/>
    <graphics type="ELLIPSE" h="40.0" w="40.0" x="1419.0" y="704.0" fill="#00ffff" width="1" outline="#666666" cy:nodeTransparency="1.0" cy:nodeLabelFont="Default-0-12" cy:nodeLabel="EEF2K" cy:borderLineType="solid"/>
  </node>
  <node label="3690" id="-731">
    <att type="string" name="entrez_id" value="3690"/>
    <att type="string" name="gene_symbol" value="ITGB3"/>
    <att type="string" name="vizmap:VD-module NODE_FILL_COLOR" value="java.awt.Color[r=0,g=255,b=255]"/>
    <att type="string" name="vizmap:VD-module NODE_LABEL" value="ITGB3"/>
    <graphics type="ELLIPSE" h="40.0" w="40.0" x="757.0" y="410.0" fill="#00ffff" width="1" outline="#666666" cy:nodeTransparency="1.0" cy:nodeLabelFont="Default-0-12" cy:nodeLabel="ITGB3" cy:borderLineType="solid"/>
  </node>
  <node label="4869" id="-730">
    <att type="string" name="entrez_id" value="4869"/>
    <att type="string" name="gene_symbol" value="NPM1"/>
    <att type="string" name="vizmap:VD-module NODE_FILL_COLOR" value="java.awt.Color[r=0,g=255,b=255]"/>
    <att type="string" name="vizmap:VD-module NODE_LABEL" value="NPM1"/>
    <graphics type="ELLIPSE" h="40.0" w="40.0" x="839.0" y="816.0" fill="#00ffff" width="1" outline="#666666" cy:nodeTransparency="1.0" cy:nodeLabelFont="Default-0-12" cy:nodeLabel="NPM1" cy:borderLineType="solid"/>
  </node>
  <node label="29110" id="-729">
    <att type="string" name="entrez_id" value="29110"/>
    <att type="string" name="gene_symbol" value="TBK1"/>
    <att type="string" name="vizmap:VD-module NODE_FILL_COLOR" value="java.awt.Color[r=0,g=255,b=255]"/>
    <att type="string" name="vizmap:VD-module NODE_LABEL" value="TBK1"/>
    <graphics type="ELLIPSE" h="40.0" w="40.0" x="529.0" y="1194.0" fill="#00ffff" width="1" outline="#666666" cy:nodeTransparency="1.0" cy:nodeLabelFont="Default-0-12" cy:nodeLabel="TBK1" cy:borderLineType="solid"/>
  </node>
  <node label="5465" id="-728">
    <att type="string" name="entrez_id" value="5465"/>
    <att type="string" name="gene_symbol" value="PPARA"/>
    <att type="string" name="vizmap:VD-module NODE_FILL_COLOR" value="java.awt.Color[r=0,g=255,b=255]"/>
    <att type="string" name="vizmap:VD-module NODE_LABEL" value="PPARA"/>
    <graphics type="ELLIPSE" h="40.0" w="40.0" x="1277.0" y="1003.0" fill="#00ffff" width="1" outline="#666666" cy:nodeTransparency="1.0" cy:nodeLabelFont="Default-0-12" cy:nodeLabel="PPARA" cy:borderLineType="solid"/>
  </node>
  <node label="59" id="-727">
    <att type="string" name="Known" value="Y"/>
    <att type="string" name="entrez_id" value="59"/>
    <att type="string" name="gene_symbol" value="ACTA2"/>
    <att type="string" name="vizmap:VD-module NODE_FILL_COLOR" value="java.awt.Color[r=255,g=0,b=0]"/>
    <att type="string" name="vizmap:VD-module NODE_LABEL" value="ACTA2"/>
    <graphics type="ELLIPSE" h="40.0" w="40.0" x="1370.0" y="673.0" fill="#ff0000" width="1" outline="#666666" cy:nodeTransparency="1.0" cy:nodeLabelFont="Default-0-12" cy:nodeLabel="ACTA2" cy:borderLineType="solid"/>
  </node>
  <node label="1812" id="-726">
    <att type="string" name="Known" value="Y"/>
    <att type="string" name="entrez_id" value="1812"/>
    <att type="string" name="gene_symbol" value="DRD1"/>
    <att type="string" name="vizmap:VD-module NODE_FILL_COLOR" value="java.awt.Color[r=255,g=0,b=0]"/>
    <att type="string" name="vizmap:VD-module NODE_LABEL" value="DRD1"/>
    <graphics type="ELLIPSE" h="40.0" w="40.0" x="1101.0" y="296.0" fill="#ff0000" width="1" outline="#666666" cy:nodeTransparency="1.0" cy:nodeLabelFont="Default-0-12" cy:nodeLabel="DRD1" cy:borderLineType="solid"/>
  </node>
  <node label="7311" id="-725">
    <att type="string" name="entrez_id" value="7311"/>
    <att type="string" name="gene_symbol" value="UBA52"/>
    <att type="string" name="vizmap:VD-module NODE_FILL_COLOR" value="java.awt.Color[r=0,g=255,b=255]"/>
    <att type="string" name="vizmap:VD-module NODE_LABEL" value="UBA52"/>
    <graphics type="ELLIPSE" h="40.0" w="40.0" x="620.0" y="1067.0" fill="#00ffff" width="1" outline="#666666" cy:nodeTransparency="1.0" cy:nodeLabelFont="Default-0-12" cy:nodeLabel="UBA52" cy:borderLineType="solid"/>
  </node>
  <node label="334" id="-724">
    <att type="string" name="entrez_id" value="334"/>
    <att type="string" name="gene_symbol" value="APLP2"/>
    <att type="string" name="vizmap:VD-module NODE_FILL_COLOR" value="java.awt.Color[r=0,g=255,b=255]"/>
    <att type="string" name="vizmap:VD-module NODE_LABEL" value="APLP2"/>
    <graphics type="ELLIPSE" h="40.0" w="40.0" x="1219.0" y="690.0" fill="#00ffff" width="1" outline="#666666" cy:nodeTransparency="1.0" cy:nodeLabelFont="Default-0-12" cy:nodeLabel="APLP2" cy:borderLineType="solid"/>
  </node>
  <node label="183" id="-723">
    <att type="string" name="Known" value="Y"/>
    <att type="string" name="entrez_id" value="183"/>
    <att type="string" name="gene_symbol" value="AGT"/>
    <att type="string" name="vizmap:VD-module NODE_FILL_COLOR" value="java.awt.Color[r=255,g=0,b=0]"/>
    <att type="string" name="vizmap:VD-module NODE_LABEL" value="AGT"/>
    <graphics type="ELLIPSE" h="40.0" w="40.0" x="619.0" y="188.0" fill="#ff0000" width="1" outline="#666666" cy:nodeTransparency="1.0" cy:nodeLabelFont="Default-0-12" cy:nodeLabel="AGT" cy:borderLineType="solid"/>
  </node>
  <node label="602" id="-722">
    <att type="string" name="entrez_id" value="602"/>
    <att type="string" name="gene_symbol" value="BCL3"/>
    <att type="string" name="vizmap:VD-module NODE_FILL_COLOR" value="java.awt.Color[r=0,g=255,b=255]"/>
    <att type="string" name="vizmap:VD-module NODE_LABEL" value="BCL3"/>
    <graphics type="ELLIPSE" h="40.0" w="40.0" x="846.0" y="1069.0" fill="#00ffff" width="1" outline="#666666" cy:nodeTransparency="1.0" cy:nodeLabelFont="Default-0-12" cy:nodeLabel="BCL3" cy:borderLineType="solid"/>
  </node>
  <node label="1742" id="-721">
    <att type="string" name="Known" value="Y"/>
    <att type="string" name="entrez_id" value="1742"/>
    <att type="string" name="gene_symbol" value="DLG4"/>
    <att type="string" name="vizmap:VD-module NODE_FILL_COLOR" value="java.awt.Color[r=255,g=0,b=0]"/>
    <att type="string" name="vizmap:VD-module NODE_LABEL" value="DLG4"/>
    <graphics type="ELLIPSE" h="40.0" w="40.0" x="913.0" y="374.0" fill="#ff0000" width="1" outline="#666666" cy:nodeTransparency="1.0" cy:nodeLabelFont="Default-0-12" cy:nodeLabel="DLG4" cy:borderLineType="solid"/>
  </node>
  <node label="785" id="-720">
    <att type="string" name="Known" value="Y"/>
    <att type="string" name="entrez_id" value="785"/>
    <att type="string" name="gene_symbol" value="CACNB4"/>
    <att type="string" name="vizmap:VD-module NODE_FILL_COLOR" value="java.awt.Color[r=255,g=0,b=0]"/>
    <att type="string" name="vizmap:VD-module NODE_LABEL" value="CACNB4"/>
    <graphics type="ELLIPSE" h="40.0" w="40.0" x="453.57183837890625" y="900.9688720703125" fill="#ff0000" width="1" outline="#666666" cy:nodeTransparency="1.0" cy:nodeLabelFont="Default-0-12" cy:nodeLabel="CACNB4" cy:borderLineType="solid"/>
  </node>
  <node label="4842" id="-719">
    <att type="string" name="entrez_id" value="4842"/>
    <att type="string" name="gene_symbol" value="NOS1"/>
    <att type="string" name="vizmap:VD-module NODE_FILL_COLOR" value="java.awt.Color[r=0,g=255,b=255]"/>
    <att type="string" name="vizmap:VD-module NODE_LABEL" value="NOS1"/>
    <graphics type="ELLIPSE" h="40.0" w="40.0" x="946.0" y="456.0" fill="#00ffff" width="1" outline="#666666" cy:nodeTransparency="1.0" cy:nodeLabelFont="Default-0-12" cy:nodeLabel="NOS1" cy:borderLineType="solid"/>
  </node>
  <node label="3359" id="-718">
    <att type="string" name="Known" value="Y"/>
    <att type="string" name="entrez_id" value="3359"/>
    <att type="string" name="gene_symbol" value="HTR3A"/>
    <att type="string" name="vizmap:VD-module NODE_FILL_COLOR" value="java.awt.Color[r=255,g=0,b=0]"/>
    <att type="string" name="vizmap:VD-module NODE_LABEL" value="HTR3A"/>
    <graphics type="ELLIPSE" h="40.0" w="40.0" x="1117.0" y="1160.0" fill="#ff0000" width="1" outline="#666666" cy:nodeTransparency="1.0" cy:nodeLabelFont="Default-0-12" cy:nodeLabel="HTR3A" cy:borderLineType="solid"/>
  </node>
  <node label="4846" id="-717">
    <att type="string" name="Known" value="Y"/>
    <att type="string" name="entrez_id" value="4846"/>
    <att type="string" name="gene_symbol" value="NOS3"/>
    <att type="string" name="vizmap:VD-module NODE_FILL_COLOR" value="java.awt.Color[r=255,g=0,b=0]"/>
    <att type="string" name="vizmap:VD-module NODE_LABEL" value="NOS3"/>
    <graphics type="ELLIPSE" h="40.0" w="40.0" x="956.0" y="634.0" fill="#ff0000" width="1" outline="#666666" cy:nodeTransparency="1.0" cy:nodeLabelFont="Default-0-12" cy:nodeLabel="NOS3" cy:borderLineType="solid"/>
  </node>
  <node label="2673" id="-716">
    <att type="string" name="entrez_id" value="2673"/>
    <att type="string" name="gene_symbol" value="GFPT1"/>
    <att type="string" name="vizmap:VD-module NODE_FILL_COLOR" value="java.awt.Color[r=0,g=255,b=255]"/>
    <att type="string" name="vizmap:VD-module NODE_LABEL" value="GFPT1"/>
    <graphics type="ELLIPSE" h="40.0" w="40.0" x="1313.0" y="368.0" fill="#00ffff" width="1" outline="#666666" cy:nodeTransparency="1.0" cy:nodeLabelFont="Default-0-12" cy:nodeLabel="GFPT1" cy:borderLineType="solid"/>
  </node>
  <node label="5597" id="-715">
    <att type="string" name="entrez_id" value="5597"/>
    <att type="string" name="gene_symbol" value="MAPK6"/>
    <att type="string" name="vizmap:VD-module NODE_FILL_COLOR" value="java.awt.Color[r=0,g=255,b=255]"/>
    <att type="string" name="vizmap:VD-module NODE_LABEL" value="MAPK6"/>
    <graphics type="ELLIPSE" h="40.0" w="40.0" x="1066.0" y="885.0" fill="#00ffff" width="1" outline="#666666" cy:nodeTransparency="1.0" cy:nodeLabelFont="Default-0-12" cy:nodeLabel="MAPK6" cy:borderLineType="solid"/>
  </node>
  <node label="5321" id="-714">
    <att type="string" name="entrez_id" value="5321"/>
    <att type="string" name="gene_symbol" value="PLA2G4A"/>
    <att type="string" name="vizmap:VD-module NODE_FILL_COLOR" value="java.awt.Color[r=0,g=255,b=255]"/>
    <att type="string" name="vizmap:VD-module NODE_LABEL" value="PLA2G4A"/>
    <graphics type="ELLIPSE" h="40.0" w="40.0" x="1175.0" y="761.0" fill="#00ffff" width="1" outline="#666666" cy:nodeTransparency="1.0" cy:nodeLabelFont="Default-0-12" cy:nodeLabel="PLA2G4A" cy:borderLineType="solid"/>
  </node>
  <node label="891" id="-713">
    <att type="string" name="entrez_id" value="891"/>
    <att type="string" name="gene_symbol" value="CCNB1"/>
    <att type="string" name="vizmap:VD-module NODE_FILL_COLOR" value="java.awt.Color[r=0,g=255,b=255]"/>
    <att type="string" name="vizmap:VD-module NODE_LABEL" value="CCNB1"/>
    <graphics type="ELLIPSE" h="40.0" w="40.0" x="1368.0" y="982.0" fill="#00ffff" width="1" outline="#666666" cy:nodeTransparency="1.0" cy:nodeLabelFont="Default-0-12" cy:nodeLabel="CCNB1" cy:borderLineType="solid"/>
  </node>
  <node label="6778" id="-712">
    <att type="string" name="entrez_id" value="6778"/>
    <att type="string" name="gene_symbol" value="STAT6"/>
    <att type="string" name="vizmap:VD-module NODE_FILL_COLOR" value="java.awt.Color[r=0,g=255,b=255]"/>
    <att type="string" name="vizmap:VD-module NODE_LABEL" value="STAT6"/>
    <graphics type="ELLIPSE" h="40.0" w="40.0" x="751.0" y="940.0" fill="#00ffff" width="1" outline="#666666" cy:nodeTransparency="1.0" cy:nodeLabelFont="Default-0-12" cy:nodeLabel="STAT6" cy:borderLineType="solid"/>
  </node>
  <node label="1137" id="-711">
    <att type="string" name="Known" value="Y"/>
    <att type="string" name="entrez_id" value="1137"/>
    <att type="string" name="gene_symbol" value="CHRNA4"/>
    <att type="string" name="vizmap:VD-module NODE_FILL_COLOR" value="java.awt.Color[r=255,g=0,b=0]"/>
    <att type="string" name="vizmap:VD-module NODE_LABEL" value="CHRNA4"/>
    <graphics type="ELLIPSE" h="40.0" w="40.0" x="1455.0" y="634.0" fill="#ff0000" width="1" outline="#666666" cy:nodeTransparency="1.0" cy:nodeLabelFont="Default-0-12" cy:nodeLabel="CHRNA4" cy:borderLineType="solid"/>
  </node>
  <node label="120" id="-710">
    <att type="string" name="entrez_id" value="120"/>
    <att type="string" name="gene_symbol" value="ADD3"/>
    <att type="string" name="vizmap:VD-module NODE_FILL_COLOR" value="java.awt.Color[r=0,g=255,b=255]"/>
    <att type="string" name="vizmap:VD-module NODE_LABEL" value="ADD3"/>
    <graphics type="ELLIPSE" h="40.0" w="40.0" x="1323.0" y="414.0" fill="#00ffff" width="1" outline="#666666" cy:nodeTransparency="1.0" cy:nodeLabelFont="Default-0-12" cy:nodeLabel="ADD3" cy:borderLineType="solid"/>
  </node>
  <node label="5581" id="-709">
    <att type="string" name="entrez_id" value="5581"/>
    <att type="string" name="gene_symbol" value="PRKCE"/>
    <att type="string" name="vizmap:VD-module NODE_FILL_COLOR" value="java.awt.Color[r=0,g=255,b=255]"/>
    <att type="string" name="vizmap:VD-module NODE_LABEL" value="PRKCE"/>
    <graphics type="ELLIPSE" h="40.0" w="40.0" x="1104.5" y="487.0" fill="#00ffff" width="1" outline="#666666" cy:nodeTransparency="1.0" cy:nodeLabelFont="Default-0-12" cy:nodeLabel="PRKCE" cy:borderLineType="solid"/>
  </node>
  <node label="6709" id="-708">
    <att type="string" name="entrez_id" value="6709"/>
    <att type="string" name="gene_symbol" value="SPTAN1"/>
    <att type="string" name="vizmap:VD-module NODE_FILL_COLOR" value="java.awt.Color[r=0,g=255,b=255]"/>
    <att type="string" name="vizmap:VD-module NODE_LABEL" value="SPTAN1"/>
    <graphics type="ELLIPSE" h="40.0" w="40.0" x="820.0" y="735.0" fill="#00ffff" width="1" outline="#666666" cy:nodeTransparency="1.0" cy:nodeLabelFont="Default-0-12" cy:nodeLabel="SPTAN1" cy:borderLineType="solid"/>
  </node>
  <node label="57030" id="-707">
    <att type="string" name="Known" value="Y"/>
    <att type="string" name="entrez_id" value="57030"/>
    <att type="string" name="gene_symbol" value="SLC17A7"/>
    <att type="string" name="vizmap:VD-module NODE_FILL_COLOR" value="java.awt.Color[r=255,g=0,b=0]"/>
    <att type="string" name="vizmap:VD-module NODE_LABEL" value="SLC17A7"/>
    <graphics type="ELLIPSE" h="40.0" w="40.0" x="427.908935546875" y="1487.23681640625" fill="#ff0000" width="1" outline="#666666" cy:nodeTransparency="1.0" cy:nodeLabelFont="Default-0-12" cy:nodeLabel="SLC17A7" cy:borderLineType="solid"/>
  </node>
  <node label="9020" id="-706">
    <att type="string" name="entrez_id" value="9020"/>
    <att type="string" name="gene_symbol" value="MAP3K14"/>
    <att type="string" name="vizmap:VD-module NODE_FILL_COLOR" value="java.awt.Color[r=0,g=255,b=255]"/>
    <att type="string" name="vizmap:VD-module NODE_LABEL" value="MAP3K14"/>
    <graphics type="ELLIPSE" h="40.0" w="40.0" x="631.0" y="1218.0" fill="#00ffff" width="1" outline="#666666" cy:nodeTransparency="1.0" cy:nodeLabelFont="Default-0-12" cy:nodeLabel="MAP3K14" cy:borderLineType="solid"/>
  </node>
  <node label="933" id="-705">
    <att type="string" name="entrez_id" value="933"/>
    <att type="string" name="gene_symbol" value="CD22"/>
    <att type="string" name="vizmap:VD-module NODE_FILL_COLOR" value="java.awt.Color[r=0,g=255,b=255]"/>
    <att type="string" name="vizmap:VD-module NODE_LABEL" value="CD22"/>
    <graphics type="ELLIPSE" h="40.0" w="40.0" x="421.0" y="291.0" fill="#00ffff" width="1" outline="#666666" cy:nodeTransparency="1.0" cy:nodeLabelFont="Default-0-12" cy:nodeLabel="CD22" cy:borderLineType="solid"/>
  </node>
  <node label="91107" id="-704">
    <att type="string" name="Known" value="Y"/>
    <att type="string" name="entrez_id" value="91107"/>
    <att type="string" name="gene_symbol" value="TRIM47"/>
    <att type="string" name="vizmap:VD-module NODE_FILL_COLOR" value="java.awt.Color[r=255,g=0,b=0]"/>
    <att type="string" name="vizmap:VD-module NODE_LABEL" value="TRIM47"/>
    <graphics type="ELLIPSE" h="40.0" w="40.0" x="502.908935546875" y="1487.23681640625" fill="#ff0000" width="1" outline="#666666" cy:nodeTransparency="1.0" cy:nodeLabelFont="Default-0-12" cy:nodeLabel="TRIM47" cy:borderLineType="solid"/>
  </node>
  <node label="5338" id="-703">
    <att type="string" name="entrez_id" value="5338"/>
    <att type="string" name="gene_symbol" value="PLD2"/>
    <att type="string" name="vizmap:VD-module NODE_FILL_COLOR" value="java.awt.Color[r=0,g=255,b=255]"/>
    <att type="string" name="vizmap:VD-module NODE_LABEL" value="PLD2"/>
    <graphics type="ELLIPSE" h="40.0" w="40.0" x="870.0" y="436.0" fill="#00ffff" width="1" outline="#666666" cy:nodeTransparency="1.0" cy:nodeLabelFont="Default-0-12" cy:nodeLabel="PLD2" cy:borderLineType="solid"/>
  </node>
  <node label="186" id="-702">
    <att type="string" name="Known" value="Y"/>
    <att type="string" name="entrez_id" value="186"/>
    <att type="string" name="gene_symbol" value="AGTR2"/>
    <att type="string" name="vizmap:VD-module NODE_FILL_COLOR" value="java.awt.Color[r=255,g=0,b=0]"/>
    <att type="string" name="vizmap:VD-module NODE_LABEL" value="AGTR2"/>
    <graphics type="ELLIPSE" h="40.0" w="40.0" x="705.3828125" y="173.60845947265625" fill="#ff0000" width="1" outline="#666666" cy:nodeTransparency="1.0" cy:nodeLabelFont="Default-0-12" cy:nodeLabel="AGTR2" cy:borderLineType="solid"/>
  </node>
  <node label="1020" id="-701">
    <att type="string" name="Known" value="Y"/>
    <att type="string" name="entrez_id" value="1020"/>
    <att type="string" name="gene_symbol" value="CDK5"/>
    <att type="string" name="vizmap:VD-module NODE_FILL_COLOR" value="java.awt.Color[r=255,g=0,b=0]"/>
    <att type="string" name="vizmap:VD-module NODE_LABEL" value="CDK5"/>
    <graphics type="ELLIPSE" h="40.0" w="40.0" x="1101.0" y="664.0" fill="#ff0000" width="1" outline="#666666" cy:nodeTransparency="1.0" cy:nodeLabelFont="Default-0-12" cy:nodeLabel="CDK5" cy:borderLineType="solid"/>
  </node>
  <node label="4854" id="-700">
    <att type="string" name="Known" value="Y"/>
    <att type="string" name="entrez_id" value="4854"/>
    <att type="string" name="gene_symbol" value="NOTCH3"/>
    <att type="string" name="vizmap:VD-module NODE_FILL_COLOR" value="java.awt.Color[r=255,g=0,b=0]"/>
    <att type="string" name="vizmap:VD-module NODE_LABEL" value="NOTCH3"/>
    <graphics type="ELLIPSE" h="40.0" w="40.0" x="949.0" y="727.0" fill="#ff0000" width="1" outline="#666666" cy:nodeTransparency="1.0" cy:nodeLabelFont="Default-0-12" cy:nodeLabel="NOTCH3" cy:borderLineType="solid"/>
  </node>
  <node label="1213" id="-699">
    <att type="string" name="entrez_id" value="1213"/>
    <att type="string" name="gene_symbol" value="CLTC"/>
    <att type="string" name="vizmap:VD-module NODE_FILL_COLOR" value="java.awt.Color[r=0,g=255,b=255]"/>
    <att type="string" name="vizmap:VD-module NODE_LABEL" value="CLTC"/>
    <graphics type="ELLIPSE" h="40.0" w="40.0" x="712.0" y="1003.0" fill="#00ffff" width="1" outline="#666666" cy:nodeTransparency="1.0" cy:nodeLabelFont="Default-0-12" cy:nodeLabel="CLTC" cy:borderLineType="solid"/>
  </node>
  <node label="847" id="-698">
    <att type="string" name="Known" value="Y"/>
    <att type="string" name="entrez_id" value="847"/>
    <att type="string" name="gene_symbol" value="CAT"/>
    <att type="string" name="vizmap:VD-module NODE_FILL_COLOR" value="java.awt.Color[r=255,g=0,b=0]"/>
    <att type="string" name="vizmap:VD-module NODE_LABEL" value="CAT"/>
    <graphics type="ELLIPSE" h="40.0" w="40.0" x="691.0" y="250.0" fill="#ff0000" width="1" outline="#666666" cy:nodeTransparency="1.0" cy:nodeLabelFont="Default-0-12" cy:nodeLabel="CAT" cy:borderLineType="solid"/>
  </node>
  <node label="6876" id="-697">
    <att type="string" name="entrez_id" value="6876"/>
    <att type="string" name="gene_symbol" value="TAGLN"/>
    <att type="string" name="vizmap:VD-module NODE_FILL_COLOR" value="java.awt.Color[r=0,g=255,b=255]"/>
    <att type="string" name="vizmap:VD-module NODE_LABEL" value="TAGLN"/>
    <graphics type="ELLIPSE" h="40.0" w="40.0" x="1219.0" y="353.0" fill="#00ffff" width="1" outline="#666666" cy:nodeTransparency="1.0" cy:nodeLabelFont="Default-0-12" cy:nodeLabel="TAGLN" cy:borderLineType="solid"/>
  </node>
  <node label="8942" id="-696">
    <att type="string" name="Known" value="Y"/>
    <att type="string" name="entrez_id" value="8942"/>
    <att type="string" name="gene_symbol" value="KYNU"/>
    <att type="string" name="vizmap:VD-module NODE_FILL_COLOR" value="java.awt.Color[r=255,g=0,b=0]"/>
    <att type="string" name="vizmap:VD-module NODE_LABEL" value="KYNU"/>
    <graphics type="ELLIPSE" h="40.0" w="40.0" x="1432.7850341796875" y="1267.7747802734375" fill="#ff0000" width="1" outline="#666666" cy:nodeTransparency="1.0" cy:nodeLabelFont="Default-0-12" cy:nodeLabel="KYNU" cy:borderLineType="solid"/>
  </node>
  <node label="9532" id="-695">
    <att type="string" name="entrez_id" value="9532"/>
    <att type="string" name="gene_symbol" value="BAG2"/>
    <att type="string" name="vizmap:VD-module NODE_FILL_COLOR" value="java.awt.Color[r=0,g=255,b=255]"/>
    <att type="string" name="vizmap:VD-module NODE_LABEL" value="BAG2"/>
    <graphics type="ELLIPSE" h="40.0" w="40.0" x="789.0" y="1376.0" fill="#00ffff" width="1" outline="#666666" cy:nodeTransparency="1.0" cy:nodeLabelFont="Default-0-12" cy:nodeLabel="BAG2" cy:borderLineType="solid"/>
  </node>
  <node label="7094" id="-694">
    <att type="string" name="entrez_id" value="7094"/>
    <att type="string" name="gene_symbol" value="TLN1"/>
    <att type="string" name="vizmap:VD-module NODE_FILL_COLOR" value="java.awt.Color[r=0,g=255,b=255]"/>
    <att type="string" name="vizmap:VD-module NODE_LABEL" value="TLN1"/>
    <graphics type="ELLIPSE" h="40.0" w="40.0" x="668.0" y="464.0" fill="#00ffff" width="1" outline="#666666" cy:nodeTransparency="1.0" cy:nodeLabelFont="Default-0-12" cy:nodeLabel="TLN1" cy:borderLineType="solid"/>
  </node>
  <node label="1072" id="-693">
    <att type="string" name="entrez_id" value="1072"/>
    <att type="string" name="gene_symbol" value="CFL1"/>
    <att type="string" name="vizmap:VD-module NODE_FILL_COLOR" value="java.awt.Color[r=0,g=255,b=255]"/>
    <att type="string" name="vizmap:VD-module NODE_LABEL" value="CFL1"/>
    <graphics type="ELLIPSE" h="40.0" w="40.0" x="990.0" y="744.0" fill="#00ffff" width="1" outline="#666666" cy:nodeTransparency="1.0" cy:nodeLabelFont="Default-0-12" cy:nodeLabel="CFL1" cy:borderLineType="solid"/>
  </node>
  <node label="1000" id="-692">
    <att type="string" name="entrez_id" value="1000"/>
    <att type="string" name="gene_symbol" value="CDH2"/>
    <att type="string" name="vizmap:VD-module NODE_FILL_COLOR" value="java.awt.Color[r=0,g=255,b=255]"/>
    <att type="string" name="vizmap:VD-module NODE_LABEL" value="CDH2"/>
    <graphics type="ELLIPSE" h="40.0" w="40.0" x="781.0" y="377.0" fill="#00ffff" width="1" outline="#666666" cy:nodeTransparency="1.0" cy:nodeLabelFont="Default-0-12" cy:nodeLabel="CDH2" cy:borderLineType="solid"/>
  </node>
  <node label="3932" id="-691">
    <att type="string" name="entrez_id" value="3932"/>
    <att type="string" name="gene_symbol" value="LCK"/>
    <att type="string" name="vizmap:VD-module NODE_FILL_COLOR" value="java.awt.Color[r=0,g=255,b=255]"/>
    <att type="string" name="vizmap:VD-module NODE_LABEL" value="LCK"/>
    <graphics type="ELLIPSE" h="40.0" w="40.0" x="752.0" y="606.0" fill="#00ffff" width="1" outline="#666666" cy:nodeTransparency="1.0" cy:nodeLabelFont="Default-0-12" cy:nodeLabel="LCK" cy:borderLineType="solid"/>
  </node>
  <node label="50807" id="-690">
    <att type="string" name="entrez_id" value="50807"/>
    <att type="string" name="gene_symbol" value="ASAP1"/>
    <att type="string" name="vizmap:VD-module NODE_FILL_COLOR" value="java.awt.Color[r=0,g=255,b=255]"/>
    <att type="string" name="vizmap:VD-module NODE_LABEL" value="ASAP1"/>
    <graphics type="ELLIPSE" h="40.0" w="40.0" x="399.0" y="700.0" fill="#00ffff" width="1" outline="#666666" cy:nodeTransparency="1.0" cy:nodeLabelFont="Default-0-12" cy:nodeLabel="ASAP1" cy:borderLineType="solid"/>
  </node>
  <node label="6195" id="-689">
    <att type="string" name="entrez_id" value="6195"/>
    <att type="string" name="gene_symbol" value="RPS6KA1"/>
    <att type="string" name="vizmap:VD-module NODE_FILL_COLOR" value="java.awt.Color[r=0,g=255,b=255]"/>
    <att type="string" name="vizmap:VD-module NODE_LABEL" value="RPS6KA1"/>
    <graphics type="ELLIPSE" h="40.0" w="40.0" x="1108.0" y="890.0" fill="#00ffff" width="1" outline="#666666" cy:nodeTransparency="1.0" cy:nodeLabelFont="Default-0-12" cy:nodeLabel="RPS6KA1" cy:borderLineType="solid"/>
  </node>
  <node label="3791" id="-688">
    <att type="string" name="entrez_id" value="3791"/>
    <att type="string" name="gene_symbol" value="KDR"/>
    <att type="string" name="vizmap:VD-module NODE_FILL_COLOR" value="java.awt.Color[r=0,g=255,b=255]"/>
    <att type="string" name="vizmap:VD-module NODE_LABEL" value="KDR"/>
    <graphics type="ELLIPSE" h="40.0" w="40.0" x="627.0" y="392.0" fill="#00ffff" width="1" outline="#666666" cy:nodeTransparency="1.0" cy:nodeLabelFont="Default-0-12" cy:nodeLabel="KDR" cy:borderLineType="solid"/>
  </node>
  <node label="3561" id="-687">
    <att type="string" name="entrez_id" value="3561"/>
    <att type="string" name="gene_symbol" value="IL2RG"/>
    <att type="string" name="vizmap:VD-module NODE_FILL_COLOR" value="java.awt.Color[r=0,g=255,b=255]"/>
    <att type="string" name="vizmap:VD-module NODE_LABEL" value="IL2RG"/>
    <graphics type="ELLIPSE" h="40.0" w="40.0" x="423.0" y="832.0" fill="#00ffff" width="1" outline="#666666" cy:nodeTransparency="1.0" cy:nodeLabelFont="Default-0-12" cy:nodeLabel="IL2RG" cy:borderLineType="solid"/>
  </node>
  <node label="5530" id="-686">
    <att type="string" name="entrez_id" value="5530"/>
    <att type="string" name="gene_symbol" value="PPP3CA"/>
    <att type="string" name="vizmap:VD-module NODE_FILL_COLOR" value="java.awt.Color[r=0,g=255,b=255]"/>
    <att type="string" name="vizmap:VD-module NODE_LABEL" value="PPP3CA"/>
    <graphics type="ELLIPSE" h="40.0" w="40.0" x="1099.0" y="555.0" fill="#00ffff" width="1" outline="#666666" cy:nodeTransparency="1.0" cy:nodeLabelFont="Default-0-12" cy:nodeLabel="PPP3CA" cy:borderLineType="solid"/>
  </node>
  <node label="4627" id="-685">
    <att type="string" name="entrez_id" value="4627"/>
    <att type="string" name="gene_symbol" value="MYH9"/>
    <att type="string" name="vizmap:VD-module NODE_FILL_COLOR" value="java.awt.Color[r=0,g=255,b=255]"/>
    <att type="string" name="vizmap:VD-module NODE_LABEL" value="MYH9"/>
    <graphics type="ELLIPSE" h="40.0" w="40.0" x="776.0" y="777.0" fill="#00ffff" width="1" outline="#666666" cy:nodeTransparency="1.0" cy:nodeLabelFont="Default-0-12" cy:nodeLabel="MYH9" cy:borderLineType="solid"/>
  </node>
  <node label="6503" id="-684">
    <att type="string" name="entrez_id" value="6503"/>
    <att type="string" name="gene_symbol" value="SLA"/>
    <att type="string" name="vizmap:VD-module NODE_FILL_COLOR" value="java.awt.Color[r=0,g=255,b=255]"/>
    <att type="string" name="vizmap:VD-module NODE_LABEL" value="SLA"/>
    <graphics type="ELLIPSE" h="40.0" w="40.0" x="505.0" y="746.0" fill="#00ffff" width="1" outline="#666666" cy:nodeTransparency="1.0" cy:nodeLabelFont="Default-0-12" cy:nodeLabel="SLA" cy:borderLineType="solid"/>
  </node>
  <node label="8440" id="-683">
    <att type="string" name="entrez_id" value="8440"/>
    <att type="string" name="gene_symbol" value="NCK2"/>
    <att type="string" name="vizmap:VD-module NODE_FILL_COLOR" value="java.awt.Color[r=0,g=255,b=255]"/>
    <att type="string" name="vizmap:VD-module NODE_LABEL" value="NCK2"/>
    <graphics type="ELLIPSE" h="40.0" w="40.0" x="455.0" y="644.0" fill="#00ffff" width="1" outline="#666666" cy:nodeTransparency="1.0" cy:nodeLabelFont="Default-0-12" cy:nodeLabel="NCK2" cy:borderLineType="solid"/>
  </node>
  <node label="3326" id="-682">
    <att type="string" name="entrez_id" value="3326"/>
    <att type="string" name="gene_symbol" value="HSP90AB1"/>
    <att type="string" name="vizmap:VD-module NODE_FILL_COLOR" value="java.awt.Color[r=0,g=255,b=255]"/>
    <att type="string" name="vizmap:VD-module NODE_LABEL" value="HSP90AB1"/>
    <graphics type="ELLIPSE" h="40.0" w="40.0" x="753.0" y="1030.0" fill="#00ffff" width="1" outline="#666666" cy:nodeTransparency="1.0" cy:nodeLabelFont="Default-0-12" cy:nodeLabel="HSP90AB1" cy:borderLineType="solid"/>
  </node>
  <node label="2056" id="-681">
    <att type="string" name="Known" value="Y"/>
    <att type="string" name="entrez_id" value="2056"/>
    <att type="string" name="gene_symbol" value="EPO"/>
    <att type="string" name="vizmap:VD-module NODE_FILL_COLOR" value="java.awt.Color[r=255,g=0,b=0]"/>
    <att type="string" name="vizmap:VD-module NODE_LABEL" value="EPO"/>
    <graphics type="ELLIPSE" h="40.0" w="40.0" x="512.0" y="1052.0" fill="#ff0000" width="1" outline="#666666" cy:nodeTransparency="1.0" cy:nodeLabelFont="Default-0-12" cy:nodeLabel="EPO" cy:borderLineType="solid"/>
  </node>
  <node label="921" id="-680">
    <att type="string" name="entrez_id" value="921"/>
    <att type="string" name="gene_symbol" value="CD5"/>
    <att type="string" name="vizmap:VD-module NODE_FILL_COLOR" value="java.awt.Color[r=0,g=255,b=255]"/>
    <att type="string" name="vizmap:VD-module NODE_LABEL" value="CD5"/>
    <graphics type="ELLIPSE" h="40.0" w="40.0" x="793.0" y="410.0" fill="#00ffff" width="1" outline="#666666" cy:nodeTransparency="1.0" cy:nodeLabelFont="Default-0-12" cy:nodeLabel="CD5" cy:borderLineType="solid"/>
  </node>
  <node label="5290" id="-679">
    <att type="string" name="entrez_id" value="5290"/>
    <att type="string" name="gene_symbol" value="PIK3CA"/>
    <att type="string" name="vizmap:VD-module NODE_FILL_COLOR" value="java.awt.Color[r=0,g=255,b=255]"/>
    <att type="string" name="vizmap:VD-module NODE_LABEL" value="PIK3CA"/>
    <graphics type="ELLIPSE" h="40.0" w="40.0" x="772.0" y="565.0" fill="#00ffff" width="1" outline="#666666" cy:nodeTransparency="1.0" cy:nodeLabelFont="Default-0-12" cy:nodeLabel="PIK3CA" cy:borderLineType="solid"/>
  </node>
  <node label="6721" id="-678">
    <att type="string" name="Known" value="Y"/>
    <att type="string" name="entrez_id" value="6721"/>
    <att type="string" name="gene_symbol" value="SREBF2"/>
    <att type="string" name="vizmap:VD-module NODE_FILL_COLOR" value="java.awt.Color[r=255,g=0,b=0]"/>
    <att type="string" name="vizmap:VD-module NODE_LABEL" value="SREBF2"/>
    <graphics type="ELLIPSE" h="40.0" w="40.0" x="935.0" y="997.0" fill="#ff0000" width="1" outline="#666666" cy:nodeTransparency="1.0" cy:nodeLabelFont="Default-0-12" cy:nodeLabel="SREBF2" cy:borderLineType="solid"/>
  </node>
  <node label="84152" id="-677">
    <att type="string" name="entrez_id" value="84152"/>
    <att type="string" name="gene_symbol" value="PPP1R1B"/>
    <att type="string" name="vizmap:VD-module NODE_FILL_COLOR" value="java.awt.Color[r=0,g=255,b=255]"/>
    <att type="string" name="vizmap:VD-module NODE_LABEL" value="PPP1R1B"/>
    <graphics type="ELLIPSE" h="40.0" w="40.0" x="1340.0" y="687.0" fill="#00ffff" width="1" outline="#666666" cy:nodeTransparency="1.0" cy:nodeLabelFont="Default-0-12" cy:nodeLabel="PPP1R1B" cy:borderLineType="solid"/>
  </node>
  <node label="7529" id="-676">
    <att type="string" name="entrez_id" value="7529"/>
    <att type="string" name="gene_symbol" value="YWHAB"/>
    <att type="string" name="vizmap:VD-module NODE_FILL_COLOR" value="java.awt.Color[r=0,g=255,b=255]"/>
    <att type="string" name="vizmap:VD-module NODE_LABEL" value="YWHAB"/>
    <graphics type="ELLIPSE" h="40.0" w="40.0" x="865.0" y="860.0" fill="#00ffff" width="1" outline="#666666" cy:nodeTransparency="1.0" cy:nodeLabelFont="Default-0-12" cy:nodeLabel="YWHAB" cy:borderLineType="solid"/>
  </node>
  <node label="4900" id="-675">
    <att type="string" name="entrez_id" value="4900"/>
    <att type="string" name="gene_symbol" value="NRGN"/>
    <att type="string" name="vizmap:VD-module NODE_FILL_COLOR" value="java.awt.Color[r=0,g=255,b=255]"/>
    <att type="string" name="vizmap:VD-module NODE_LABEL" value="NRGN"/>
    <graphics type="ELLIPSE" h="40.0" w="40.0" x="1295.0" y="521.0" fill="#00ffff" width="1" outline="#666666" cy:nodeTransparency="1.0" cy:nodeLabelFont="Default-0-12" cy:nodeLabel="NRGN" cy:borderLineType="solid"/>
  </node>
  <node label="5909" id="-674">
    <att type="string" name="entrez_id" value="5909"/>
    <att type="string" name="gene_symbol" value="RAP1GAP"/>
    <att type="string" name="vizmap:VD-module NODE_FILL_COLOR" value="java.awt.Color[r=0,g=255,b=255]"/>
    <att type="string" name="vizmap:VD-module NODE_LABEL" value="RAP1GAP"/>
    <graphics type="ELLIPSE" h="40.0" w="40.0" x="954.0" y="497.0" fill="#00ffff" width="1" outline="#666666" cy:nodeTransparency="1.0" cy:nodeLabelFont="Default-0-12" cy:nodeLabel="RAP1GAP" cy:borderLineType="solid"/>
  </node>
  <node label="27" id="-673">
    <att type="string" name="entrez_id" value="27"/>
    <att type="string" name="gene_symbol" value="ABL2"/>
    <att type="string" name="vizmap:VD-module NODE_FILL_COLOR" value="java.awt.Color[r=0,g=255,b=255]"/>
    <att type="string" name="vizmap:VD-module NODE_LABEL" value="ABL2"/>
    <graphics type="ELLIPSE" h="40.0" w="40.0" x="633.0" y="437.0" fill="#00ffff" width="1" outline="#666666" cy:nodeTransparency="1.0" cy:nodeLabelFont="Default-0-12" cy:nodeLabel="ABL2" cy:borderLineType="solid"/>
  </node>
  <node label="3691" id="-672">
    <att type="string" name="entrez_id" value="3691"/>
    <att type="string" name="gene_symbol" value="ITGB4"/>
    <att type="string" name="vizmap:VD-module NODE_FILL_COLOR" value="java.awt.Color[r=0,g=255,b=255]"/>
    <att type="string" name="vizmap:VD-module NODE_LABEL" value="ITGB4"/>
    <graphics type="ELLIPSE" h="40.0" w="40.0" x="863.0" y="497.0" fill="#00ffff" width="1" outline="#666666" cy:nodeTransparency="1.0" cy:nodeLabelFont="Default-0-12" cy:nodeLabel="ITGB4" cy:borderLineType="solid"/>
  </node>
  <node label="596" id="-671">
    <att type="string" name="Known" value="Y"/>
    <att type="string" name="entrez_id" value="596"/>
    <att type="string" name="gene_symbol" value="BCL2"/>
    <att type="string" name="vizmap:VD-module NODE_FILL_COLOR" value="java.awt.Color[r=255,g=0,b=0]"/>
    <att type="string" name="vizmap:VD-module NODE_LABEL" value="BCL2"/>
    <graphics type="ELLIPSE" h="40.0" w="40.0" x="1082.0" y="849.0" fill="#ff0000" width="1" outline="#666666" cy:nodeTransparency="1.0" cy:nodeLabelFont="Default-0-12" cy:nodeLabel="BCL2" cy:borderLineType="solid"/>
  </node>
  <node label="9046" id="-670">
    <att type="string" name="entrez_id" value="9046"/>
    <att type="string" name="gene_symbol" value="DOK2"/>
    <att type="string" name="vizmap:VD-module NODE_FILL_COLOR" value="java.awt.Color[r=0,g=255,b=255]"/>
    <att type="string" name="vizmap:VD-module NODE_LABEL" value="DOK2"/>
    <graphics type="ELLIPSE" h="40.0" w="40.0" x="302.0" y="702.0" fill="#00ffff" width="1" outline="#666666" cy:nodeTransparency="1.0" cy:nodeLabelFont="Default-0-12" cy:nodeLabel="DOK2" cy:borderLineType="solid"/>
  </node>
  <node label="2037" id="-669">
    <att type="string" name="entrez_id" value="2037"/>
    <att type="string" name="gene_symbol" value="EPB41L2"/>
    <att type="string" name="vizmap:VD-module NODE_FILL_COLOR" value="java.awt.Color[r=0,g=255,b=255]"/>
    <att type="string" name="vizmap:VD-module NODE_LABEL" value="EPB41L2"/>
    <graphics type="ELLIPSE" h="40.0" w="40.0" x="1011.0" y="476.0" fill="#00ffff" width="1" outline="#666666" cy:nodeTransparency="1.0" cy:nodeLabelFont="Default-0-12" cy:nodeLabel="EPB41L2" cy:borderLineType="solid"/>
  </node>
  <node label="6774" id="-668">
    <att type="string" name="entrez_id" value="6774"/>
    <att type="string" name="gene_symbol" value="STAT3"/>
    <att type="string" name="vizmap:VD-module NODE_FILL_COLOR" value="java.awt.Color[r=0,g=255,b=255]"/>
    <att type="string" name="vizmap:VD-module NODE_LABEL" value="STAT3"/>
    <graphics type="ELLIPSE" h="40.0" w="40.0" x="781.0" y="795.0" fill="#00ffff" width="1" outline="#666666" cy:nodeTransparency="1.0" cy:nodeLabelFont="Default-0-12" cy:nodeLabel="STAT3" cy:borderLineType="solid"/>
  </node>
  <node label="4609" id="-667">
    <att type="string" name="entrez_id" value="4609"/>
    <att type="string" name="gene_symbol" value="MYC"/>
    <att type="string" name="vizmap:VD-module NODE_FILL_COLOR" value="java.awt.Color[r=0,g=255,b=255]"/>
    <att type="string" name="vizmap:VD-module NODE_LABEL" value="MYC"/>
    <graphics type="ELLIPSE" h="40.0" w="40.0" x="917.0" y="1056.0" fill="#00ffff" width="1" outline="#666666" cy:nodeTransparency="1.0" cy:nodeLabelFont="Default-0-12" cy:nodeLabel="MYC" cy:borderLineType="solid"/>
  </node>
  <node label="1385" id="-666">
    <att type="string" name="Known" value="Y"/>
    <att type="string" name="entrez_id" value="1385"/>
    <att type="string" name="gene_symbol" value="CREB1"/>
    <att type="string" name="vizmap:VD-module NODE_FILL_COLOR" value="java.awt.Color[r=255,g=0,b=0]"/>
    <att type="string" name="vizmap:VD-module NODE_LABEL" value="CREB1"/>
    <graphics type="ELLIPSE" h="40.0" w="40.0" x="1275.0" y="879.0" fill="#ff0000" width="1" outline="#666666" cy:nodeTransparency="1.0" cy:nodeLabelFont="Default-0-12" cy:nodeLabel="CREB1" cy:borderLineType="solid"/>
  </node>
  <node label="551" id="-665">
    <att type="string" name="Known" value="Y"/>
    <att type="string" name="entrez_id" value="551"/>
    <att type="string" name="gene_symbol" value="AVP"/>
    <att type="string" name="vizmap:VD-module NODE_FILL_COLOR" value="java.awt.Color[r=255,g=0,b=0]"/>
    <att type="string" name="vizmap:VD-module NODE_LABEL" value="AVP"/>
    <graphics type="ELLIPSE" h="40.0" w="40.0" x="577.9095458984375" y="1487.23681640625" fill="#ff0000" width="1" outline="#666666" cy:nodeTransparency="1.0" cy:nodeLabelFont="Default-0-12" cy:nodeLabel="AVP" cy:borderLineType="solid"/>
  </node>
  <node label="1906" id="-664">
    <att type="string" name="Known" value="Y"/>
    <att type="string" name="entrez_id" value="1906"/>
    <att type="string" name="gene_symbol" value="EDN1"/>
    <att type="string" name="vizmap:VD-module NODE_FILL_COLOR" value="java.awt.Color[r=255,g=0,b=0]"/>
    <att type="string" name="vizmap:VD-module NODE_LABEL" value="EDN1"/>
    <graphics type="ELLIPSE" h="40.0" w="40.0" x="1312.6962890625" y="1107.845947265625" fill="#ff0000" width="1" outline="#666666" cy:nodeTransparency="1.0" cy:nodeLabelFont="Default-0-12" cy:nodeLabel="EDN1" cy:borderLineType="solid"/>
  </node>
  <node label="119" id="-663">
    <att type="string" name="entrez_id" value="119"/>
    <att type="string" name="gene_symbol" value="ADD2"/>
    <att type="string" name="vizmap:VD-module NODE_FILL_COLOR" value="java.awt.Color[r=0,g=255,b=255]"/>
    <att type="string" name="vizmap:VD-module NODE_LABEL" value="ADD2"/>
    <graphics type="ELLIPSE" h="40.0" w="40.0" x="1238.0" y="410.0" fill="#00ffff" width="1" outline="#666666" cy:nodeTransparency="1.0" cy:nodeLabelFont="Default-0-12" cy:nodeLabel="ADD2" cy:borderLineType="solid"/>
  </node>
  <node label="3308" id="-662">
    <att type="string" name="entrez_id" value="3308"/>
    <att type="string" name="gene_symbol" value="HSPA4"/>
    <att type="string" name="vizmap:VD-module NODE_FILL_COLOR" value="java.awt.Color[r=0,g=255,b=255]"/>
    <att type="string" name="vizmap:VD-module NODE_LABEL" value="HSPA4"/>
    <graphics type="ELLIPSE" h="40.0" w="40.0" x="739.0" y="1167.0" fill="#00ffff" width="1" outline="#666666" cy:nodeTransparency="1.0" cy:nodeLabelFont="Default-0-12" cy:nodeLabel="HSPA4" cy:borderLineType="solid"/>
  </node>
  <node label="5139" id="-661">
    <att type="string" name="Known" value="Y"/>
    <att type="string" name="entrez_id" value="5139"/>
    <att type="string" name="gene_symbol" value="PDE3A"/>
    <att type="string" name="vizmap:VD-module NODE_FILL_COLOR" value="java.awt.Color[r=255,g=0,b=0]"/>
    <att type="string" name="vizmap:VD-module NODE_LABEL" value="PDE3A"/>
    <graphics type="ELLIPSE" h="40.0" w="40.0" x="1320.0" y="588.0" fill="#ff0000" width="1" outline="#666666" cy:nodeTransparency="1.0" cy:nodeLabelFont="Default-0-12" cy:nodeLabel="PDE3A" cy:borderLineType="solid"/>
  </node>
  <node label="7278" id="-660">
    <att type="string" name="entrez_id" value="7278"/>
    <att type="string" name="gene_symbol" value="TUBA3C"/>
    <att type="string" name="vizmap:VD-module NODE_FILL_COLOR" value="java.awt.Color[r=0,g=255,b=255]"/>
    <att type="string" name="vizmap:VD-module NODE_LABEL" value="TUBA3C"/>
    <graphics type="ELLIPSE" h="40.0" w="40.0" x="496.0" y="1211.0" fill="#00ffff" width="1" outline="#666666" cy:nodeTransparency="1.0" cy:nodeLabelFont="Default-0-12" cy:nodeLabel="TUBA3C" cy:borderLineType="solid"/>
  </node>
  <node label="6421" id="-659">
    <att type="string" name="entrez_id" value="6421"/>
    <att type="string" name="gene_symbol" value="SFPQ"/>
    <att type="string" name="vizmap:VD-module NODE_FILL_COLOR" value="java.awt.Color[r=0,g=255,b=255]"/>
    <att type="string" name="vizmap:VD-module NODE_LABEL" value="SFPQ"/>
    <graphics type="ELLIPSE" h="40.0" w="40.0" x="777.0" y="1086.0" fill="#00ffff" width="1" outline="#666666" cy:nodeTransparency="1.0" cy:nodeLabelFont="Default-0-12" cy:nodeLabel="SFPQ" cy:borderLineType="solid"/>
  </node>
  <node label="338" id="-658">
    <att type="string" name="Known" value="Y"/>
    <att type="string" name="entrez_id" value="338"/>
    <att type="string" name="gene_symbol" value="APOB"/>
    <att type="string" name="vizmap:VD-module NODE_FILL_COLOR" value="java.awt.Color[r=255,g=0,b=0]"/>
    <att type="string" name="vizmap:VD-module NODE_LABEL" value="APOB"/>
    <graphics type="ELLIPSE" h="40.0" w="40.0" x="1107.0" y="1209.0" fill="#ff0000" width="1" outline="#666666" cy:nodeTransparency="1.0" cy:nodeLabelFont="Default-0-12" cy:nodeLabel="APOB" cy:borderLineType="solid"/>
  </node>
  <node label="5923" id="-657">
    <att type="string" name="entrez_id" value="5923"/>
    <att type="string" name="gene_symbol" value="RASGRF1"/>
    <att type="string" name="vizmap:VD-module NODE_FILL_COLOR" value="java.awt.Color[r=0,g=255,b=255]"/>
    <att type="string" name="vizmap:VD-module NODE_LABEL" value="RASGRF1"/>
    <graphics type="ELLIPSE" h="40.0" w="40.0" x="1009.0" y="960.0" fill="#00ffff" width="1" outline="#666666" cy:nodeTransparency="1.0" cy:nodeLabelFont="Default-0-12" cy:nodeLabel="RASGRF1" cy:borderLineType="solid"/>
  </node>
  <node label="4776" id="-656">
    <att type="string" name="entrez_id" value="4776"/>
    <att type="string" name="gene_symbol" value="NFATC4"/>
    <att type="string" name="vizmap:VD-module NODE_FILL_COLOR" value="java.awt.Color[r=0,g=255,b=255]"/>
    <att type="string" name="vizmap:VD-module NODE_LABEL" value="NFATC4"/>
    <graphics type="ELLIPSE" h="40.0" w="40.0" x="997.0" y="1140.0" fill="#00ffff" width="1" outline="#666666" cy:nodeTransparency="1.0" cy:nodeLabelFont="Default-0-12" cy:nodeLabel="NFATC4" cy:borderLineType="solid"/>
  </node>
  <node label="7421" id="-655">
    <att type="string" name="entrez_id" value="7421"/>
    <att type="string" name="gene_symbol" value="VDR"/>
    <att type="string" name="vizmap:VD-module NODE_FILL_COLOR" value="java.awt.Color[r=0,g=255,b=255]"/>
    <att type="string" name="vizmap:VD-module NODE_LABEL" value="VDR"/>
    <graphics type="ELLIPSE" h="40.0" w="40.0" x="1160.0" y="973.0" fill="#00ffff" width="1" outline="#666666" cy:nodeTransparency="1.0" cy:nodeLabelFont="Default-0-12" cy:nodeLabel="VDR" cy:borderLineType="solid"/>
  </node>
  <node label="1439" id="-654">
    <att type="string" name="entrez_id" value="1439"/>
    <att type="string" name="gene_symbol" value="CSF2RB"/>
    <att type="string" name="vizmap:VD-module NODE_FILL_COLOR" value="java.awt.Color[r=0,g=255,b=255]"/>
    <att type="string" name="vizmap:VD-module NODE_LABEL" value="CSF2RB"/>
    <graphics type="ELLIPSE" h="40.0" w="40.0" x="709.0" y="490.0" fill="#00ffff" width="1" outline="#666666" cy:nodeTransparency="1.0" cy:nodeLabelFont="Default-0-12" cy:nodeLabel="CSF2RB" cy:borderLineType="solid"/>
  </node>
  <node label="653361" id="-653">
    <att type="string" name="entrez_id" value="653361"/>
    <att type="string" name="gene_symbol" value="NCF1"/>
    <att type="string" name="vizmap:VD-module NODE_FILL_COLOR" value="java.awt.Color[r=0,g=255,b=255]"/>
    <att type="string" name="vizmap:VD-module NODE_LABEL" value="NCF1"/>
    <graphics type="ELLIPSE" h="40.0" w="40.0" x="780.0" y="711.0" fill="#00ffff" width="1" outline="#666666" cy:nodeTransparency="1.0" cy:nodeLabelFont="Default-0-12" cy:nodeLabel="NCF1" cy:borderLineType="solid"/>
  </node>
  <node label="4214" id="-652">
    <att type="string" name="entrez_id" value="4214"/>
    <att type="string" name="gene_symbol" value="MAP3K1"/>
    <att type="string" name="vizmap:VD-module NODE_FILL_COLOR" value="java.awt.Color[r=0,g=255,b=255]"/>
    <att type="string" name="vizmap:VD-module NODE_LABEL" value="MAP3K1"/>
    <graphics type="ELLIPSE" h="40.0" w="40.0" x="644.0" y="1124.0" fill="#00ffff" width="1" outline="#666666" cy:nodeTransparency="1.0" cy:nodeLabelFont="Default-0-12" cy:nodeLabel="MAP3K1" cy:borderLineType="solid"/>
  </node>
  <node label="9021" id="-651">
    <att type="string" name="entrez_id" value="9021"/>
    <att type="string" name="gene_symbol" value="SOCS3"/>
    <att type="string" name="vizmap:VD-module NODE_FILL_COLOR" value="java.awt.Color[r=0,g=255,b=255]"/>
    <att type="string" name="vizmap:VD-module NODE_LABEL" value="SOCS3"/>
    <graphics type="ELLIPSE" h="40.0" w="40.0" x="567.0" y="806.0" fill="#00ffff" width="1" outline="#666666" cy:nodeTransparency="1.0" cy:nodeLabelFont="Default-0-12" cy:nodeLabel="SOCS3" cy:borderLineType="solid"/>
  </node>
  <node label="7189" id="-650">
    <att type="string" name="entrez_id" value="7189"/>
    <att type="string" name="gene_symbol" value="TRAF6"/>
    <att type="string" name="vizmap:VD-module NODE_FILL_COLOR" value="java.awt.Color[r=0,g=255,b=255]"/>
    <att type="string" name="vizmap:VD-module NODE_LABEL" value="TRAF6"/>
    <graphics type="ELLIPSE" h="40.0" w="40.0" x="557.5" y="971.0" fill="#00ffff" width="1" outline="#666666" cy:nodeTransparency="1.0" cy:nodeLabelFont="Default-0-12" cy:nodeLabel="TRAF6" cy:borderLineType="solid"/>
  </node>
  <node label="3303" id="-649">
    <att type="string" name="Known" value="Y"/>
    <att type="string" name="entrez_id" value="3303"/>
    <att type="string" name="gene_symbol" value="HSPA1A"/>
    <att type="string" name="vizmap:VD-module NODE_FILL_COLOR" value="java.awt.Color[r=255,g=0,b=0]"/>
    <att type="string" name="vizmap:VD-module NODE_LABEL" value="HSPA1A"/>
    <graphics type="ELLIPSE" h="40.0" w="40.0" x="759.0" y="1057.0" fill="#ff0000" width="1" outline="#666666" cy:nodeTransparency="1.0" cy:nodeLabelFont="Default-0-12" cy:nodeLabel="HSPA1A" cy:borderLineType="solid"/>
  </node>
  <node label="9267" id="-648">
    <att type="string" name="entrez_id" value="9267"/>
    <att type="string" name="gene_symbol" value="CYTH1"/>
    <att type="string" name="vizmap:VD-module NODE_FILL_COLOR" value="java.awt.Color[r=0,g=255,b=255]"/>
    <att type="string" name="vizmap:VD-module NODE_LABEL" value="CYTH1"/>
    <graphics type="ELLIPSE" h="40.0" w="40.0" x="1008.0" y="288.0" fill="#00ffff" width="1" outline="#666666" cy:nodeTransparency="1.0" cy:nodeLabelFont="Default-0-12" cy:nodeLabel="CYTH1" cy:borderLineType="solid"/>
  </node>
  <node label="351" id="-647">
    <att type="string" name="entrez_id" value="351"/>
    <att type="string" name="gene_symbol" value="APP"/>
    <att type="string" name="vizmap:VD-module NODE_FILL_COLOR" value="java.awt.Color[r=0,g=255,b=255]"/>
    <att type="string" name="vizmap:VD-module NODE_LABEL" value="APP"/>
    <graphics type="ELLIPSE" h="40.0" w="40.0" x="1036.0" y="688.0" fill="#00ffff" width="1" outline="#666666" cy:nodeTransparency="1.0" cy:nodeLabelFont="Default-0-12" cy:nodeLabel="APP" cy:borderLineType="solid"/>
  </node>
  <node label="2891" id="-646">
    <att type="string" name="Known" value="Y"/>
    <att type="string" name="entrez_id" value="2891"/>
    <att type="string" name="gene_symbol" value="GRIA2"/>
    <att type="string" name="vizmap:VD-module NODE_FILL_COLOR" value="java.awt.Color[r=255,g=0,b=0]"/>
    <att type="string" name="vizmap:VD-module NODE_LABEL" value="GRIA2"/>
    <graphics type="ELLIPSE" h="40.0" w="40.0" x="1034.0" y="351.0" fill="#ff0000" width="1" outline="#666666" cy:nodeTransparency="1.0" cy:nodeLabelFont="Default-0-12" cy:nodeLabel="GRIA2" cy:borderLineType="solid"/>
  </node>
  <node label="23054" id="-645">
    <att type="string" name="entrez_id" value="23054"/>
    <att type="string" name="gene_symbol" value="NCOA6"/>
    <att type="string" name="vizmap:VD-module NODE_FILL_COLOR" value="java.awt.Color[r=0,g=255,b=255]"/>
    <att type="string" name="vizmap:VD-module NODE_LABEL" value="NCOA6"/>
    <graphics type="ELLIPSE" h="40.0" w="40.0" x="908.0" y="1156.0" fill="#00ffff" width="1" outline="#666666" cy:nodeTransparency="1.0" cy:nodeLabelFont="Default-0-12" cy:nodeLabel="NCOA6" cy:borderLineType="solid"/>
  </node>
  <node label="1386" id="-644">
    <att type="string" name="entrez_id" value="1386"/>
    <att type="string" name="gene_symbol" value="ATF2"/>
    <att type="string" name="vizmap:VD-module NODE_FILL_COLOR" value="java.awt.Color[r=0,g=255,b=255]"/>
    <att type="string" name="vizmap:VD-module NODE_LABEL" value="ATF2"/>
    <graphics type="ELLIPSE" h="40.0" w="40.0" x="1298.0" y="841.0" fill="#00ffff" width="1" outline="#666666" cy:nodeTransparency="1.0" cy:nodeLabelFont="Default-0-12" cy:nodeLabel="ATF2" cy:borderLineType="solid"/>
  </node>
  <node label="3315" id="-643">
    <att type="string" name="entrez_id" value="3315"/>
    <att type="string" name="gene_symbol" value="HSPB1"/>
    <att type="string" name="vizmap:VD-module NODE_FILL_COLOR" value="java.awt.Color[r=0,g=255,b=255]"/>
    <att type="string" name="vizmap:VD-module NODE_LABEL" value="HSPB1"/>
    <graphics type="ELLIPSE" h="40.0" w="40.0" x="1127.0" y="736.0" fill="#00ffff" width="1" outline="#666666" cy:nodeTransparency="1.0" cy:nodeLabelFont="Default-0-12" cy:nodeLabel="HSPB1" cy:borderLineType="solid"/>
  </node>
  <node label="1843" id="-642">
    <att type="string" name="entrez_id" value="1843"/>
    <att type="string" name="gene_symbol" value="DUSP1"/>
    <att type="string" name="vizmap:VD-module NODE_FILL_COLOR" value="java.awt.Color[r=0,g=255,b=255]"/>
    <att type="string" name="vizmap:VD-module NODE_LABEL" value="DUSP1"/>
    <graphics type="ELLIPSE" h="40.0" w="40.0" x="1022.0" y="1102.0" fill="#00ffff" width="1" outline="#666666" cy:nodeTransparency="1.0" cy:nodeLabelFont="Default-0-12" cy:nodeLabel="DUSP1" cy:borderLineType="solid"/>
  </node>
  <node label="6198" id="-641">
    <att type="string" name="entrez_id" value="6198"/>
    <att type="string" name="gene_symbol" value="RPS6KB1"/>
    <att type="string" name="vizmap:VD-module NODE_FILL_COLOR" value="java.awt.Color[r=0,g=255,b=255]"/>
    <att type="string" name="vizmap:VD-module NODE_LABEL" value="RPS6KB1"/>
    <graphics type="ELLIPSE" h="40.0" w="40.0" x="1071.0" y="647.0" fill="#00ffff" width="1" outline="#666666" cy:nodeTransparency="1.0" cy:nodeLabelFont="Default-0-12" cy:nodeLabel="RPS6KB1" cy:borderLineType="solid"/>
  </node>
  <node label="6233" id="-640">
    <att type="string" name="entrez_id" value="6233"/>
    <att type="string" name="gene_symbol" value="RPS27A"/>
    <att type="string" name="vizmap:VD-module NODE_FILL_COLOR" value="java.awt.Color[r=0,g=255,b=255]"/>
    <att type="string" name="vizmap:VD-module NODE_LABEL" value="RPS27A"/>
    <graphics type="ELLIPSE" h="40.0" w="40.0" x="605.0" y="1051.0" fill="#00ffff" width="1" outline="#666666" cy:nodeTransparency="1.0" cy:nodeLabelFont="Default-0-12" cy:nodeLabel="RPS27A" cy:borderLineType="solid"/>
  </node>
  <node label="9971" id="-639">
    <att type="string" name="entrez_id" value="9971"/>
    <att type="string" name="gene_symbol" value="NR1H4"/>
    <att type="string" name="vizmap:VD-module NODE_FILL_COLOR" value="java.awt.Color[r=0,g=255,b=255]"/>
    <att type="string" name="vizmap:VD-module NODE_LABEL" value="NR1H4"/>
    <graphics type="ELLIPSE" h="40.0" w="40.0" x="1029.0" y="1211.0" fill="#00ffff" width="1" outline="#666666" cy:nodeTransparency="1.0" cy:nodeLabelFont="Default-0-12" cy:nodeLabel="NR1H4" cy:borderLineType="solid"/>
  </node>
  <node label="6616" id="-638">
    <att type="string" name="Known" value="Y"/>
    <att type="string" name="entrez_id" value="6616"/>
    <att type="string" name="gene_symbol" value="SNAP25"/>
    <att type="string" name="vizmap:VD-module NODE_FILL_COLOR" value="java.awt.Color[r=255,g=0,b=0]"/>
    <att type="string" name="vizmap:VD-module NODE_LABEL" value="SNAP25"/>
    <graphics type="ELLIPSE" h="40.0" w="40.0" x="1163.0" y="352.0" fill="#ff0000" width="1" outline="#666666" cy:nodeTransparency="1.0" cy:nodeLabelFont="Default-0-12" cy:nodeLabel="SNAP25" cy:borderLineType="solid"/>
  </node>
  <node label="4794" id="-637">
    <att type="string" name="entrez_id" value="4794"/>
    <att type="string" name="gene_symbol" value="NFKBIE"/>
    <att type="string" name="vizmap:VD-module NODE_FILL_COLOR" value="java.awt.Color[r=0,g=255,b=255]"/>
    <att type="string" name="vizmap:VD-module NODE_LABEL" value="NFKBIE"/>
    <graphics type="ELLIPSE" h="40.0" w="40.0" x="734.0" y="1303.0" fill="#00ffff" width="1" outline="#666666" cy:nodeTransparency="1.0" cy:nodeLabelFont="Default-0-12" cy:nodeLabel="NFKBIE" cy:borderLineType="solid"/>
  </node>
  <node label="3575" id="-636">
    <att type="string" name="entrez_id" value="3575"/>
    <att type="string" name="gene_symbol" value="IL7R"/>
    <att type="string" name="vizmap:VD-module NODE_FILL_COLOR" value="java.awt.Color[r=0,g=255,b=255]"/>
    <att type="string" name="vizmap:VD-module NODE_LABEL" value="IL7R"/>
    <graphics type="ELLIPSE" h="40.0" w="40.0" x="309.0" y="640.0" fill="#00ffff" width="1" outline="#666666" cy:nodeTransparency="1.0" cy:nodeLabelFont="Default-0-12" cy:nodeLabel="IL7R" cy:borderLineType="solid"/>
  </node>
  <node label="1978" id="-635">
    <att type="string" name="entrez_id" value="1978"/>
    <att type="string" name="gene_symbol" value="EIF4EBP1"/>
    <att type="string" name="vizmap:VD-module NODE_FILL_COLOR" value="java.awt.Color[r=0,g=255,b=255]"/>
    <att type="string" name="vizmap:VD-module NODE_LABEL" value="EIF4EBP1"/>
    <graphics type="ELLIPSE" h="40.0" w="40.0" x="1142.0" y="1097.0" fill="#00ffff" width="1" outline="#666666" cy:nodeTransparency="1.0" cy:nodeLabelFont="Default-0-12" cy:nodeLabel="EIF4EBP1" cy:borderLineType="solid"/>
  </node>
  <node label="8850" id="-634">
    <att type="string" name="entrez_id" value="8850"/>
    <att type="string" name="gene_symbol" value="KAT2B"/>
    <att type="string" name="vizmap:VD-module NODE_FILL_COLOR" value="java.awt.Color[r=0,g=255,b=255]"/>
    <att type="string" name="vizmap:VD-module NODE_LABEL" value="KAT2B"/>
    <graphics type="ELLIPSE" h="40.0" w="40.0" x="1191.0" y="1116.0" fill="#00ffff" width="1" outline="#666666" cy:nodeTransparency="1.0" cy:nodeLabelFont="Default-0-12" cy:nodeLabel="KAT2B" cy:borderLineType="solid"/>
  </node>
  <node label="324" id="-633">
    <att type="string" name="entrez_id" value="324"/>
    <att type="string" name="gene_symbol" value="APC"/>
    <att type="string" name="vizmap:VD-module NODE_FILL_COLOR" value="java.awt.Color[r=0,g=255,b=255]"/>
    <att type="string" name="vizmap:VD-module NODE_LABEL" value="APC"/>
    <graphics type="ELLIPSE" h="40.0" w="40.0" x="829.0" y="709.0" fill="#00ffff" width="1" outline="#666666" cy:nodeTransparency="1.0" cy:nodeLabelFont="Default-0-12" cy:nodeLabel="APC" cy:borderLineType="solid"/>
  </node>
  <node label="2664" id="-632">
    <att type="string" name="Known" value="Y"/>
    <att type="string" name="entrez_id" value="2664"/>
    <att type="string" name="gene_symbol" value="GDI1"/>
    <att type="string" name="vizmap:VD-module NODE_FILL_COLOR" value="java.awt.Color[r=255,g=0,b=0]"/>
    <att type="string" name="vizmap:VD-module NODE_LABEL" value="GDI1"/>
    <graphics type="ELLIPSE" h="40.0" w="40.0" x="1288.0" y="757.0" fill="#ff0000" width="1" outline="#666666" cy:nodeTransparency="1.0" cy:nodeLabelFont="Default-0-12" cy:nodeLabel="GDI1" cy:borderLineType="solid"/>
  </node>
  <node label="50852" id="-631">
    <att type="string" name="entrez_id" value="50852"/>
    <att type="string" name="gene_symbol" value="TRAT1"/>
    <att type="string" name="vizmap:VD-module NODE_FILL_COLOR" value="java.awt.Color[r=0,g=255,b=255]"/>
    <att type="string" name="vizmap:VD-module NODE_LABEL" value="TRAT1"/>
    <graphics type="ELLIPSE" h="40.0" w="40.0" x="463.0" y="322.0" fill="#00ffff" width="1" outline="#666666" cy:nodeTransparency="1.0" cy:nodeLabelFont="Default-0-12" cy:nodeLabel="TRAT1" cy:borderLineType="solid"/>
  </node>
  <node label="1004" id="-630">
    <att type="string" name="Known" value="Y"/>
    <att type="string" name="entrez_id" value="1004"/>
    <att type="string" name="gene_symbol" value="CDH6"/>
    <att type="string" name="vizmap:VD-module NODE_FILL_COLOR" value="java.awt.Color[r=255,g=0,b=0]"/>
    <att type="string" name="vizmap:VD-module NODE_LABEL" value="CDH6"/>
    <graphics type="ELLIPSE" h="40.0" w="40.0" x="977.0" y="317.0" fill="#ff0000" width="1" outline="#666666" cy:nodeTransparency="1.0" cy:nodeLabelFont="Default-0-12" cy:nodeLabel="CDH6" cy:borderLineType="solid"/>
  </node>
  <node label="4602" id="-629">
    <att type="string" name="entrez_id" value="4602"/>
    <att type="string" name="gene_symbol" value="MYB"/>
    <att type="string" name="vizmap:VD-module NODE_FILL_COLOR" value="java.awt.Color[r=0,g=255,b=255]"/>
    <att type="string" name="vizmap:VD-module NODE_LABEL" value="MYB"/>
    <graphics type="ELLIPSE" h="40.0" w="40.0" x="1161.0" y="919.0" fill="#00ffff" width="1" outline="#666666" cy:nodeTransparency="1.0" cy:nodeLabelFont="Default-0-12" cy:nodeLabel="MYB" cy:borderLineType="solid"/>
  </node>
  <node label="5788" id="-628">
    <att type="string" name="entrez_id" value="5788"/>
    <att type="string" name="gene_symbol" value="PTPRC"/>
    <att type="string" name="vizmap:VD-module NODE_FILL_COLOR" value="java.awt.Color[r=0,g=255,b=255]"/>
    <att type="string" name="vizmap:VD-module NODE_LABEL" value="PTPRC"/>
    <graphics type="ELLIPSE" h="40.0" w="40.0" x="697.0" y="414.0" fill="#00ffff" width="1" outline="#666666" cy:nodeTransparency="1.0" cy:nodeLabelFont="Default-0-12" cy:nodeLabel="PTPRC" cy:borderLineType="solid"/>
  </node>
  <node label="6711" id="-627">
    <att type="string" name="entrez_id" value="6711"/>
    <att type="string" name="gene_symbol" value="SPTBN1"/>
    <att type="string" name="vizmap:VD-module NODE_FILL_COLOR" value="java.awt.Color[r=0,g=255,b=255]"/>
    <att type="string" name="vizmap:VD-module NODE_LABEL" value="SPTBN1"/>
    <graphics type="ELLIPSE" h="40.0" w="40.0" x="889.0" y="841.0" fill="#00ffff" width="1" outline="#666666" cy:nodeTransparency="1.0" cy:nodeLabelFont="Default-0-12" cy:nodeLabel="SPTBN1" cy:borderLineType="solid"/>
  </node>
  <node label="6750" id="-626">
    <att type="string" name="Known" value="Y"/>
    <att type="string" name="entrez_id" value="6750"/>
    <att type="string" name="gene_symbol" value="SST"/>
    <att type="string" name="vizmap:VD-module NODE_FILL_COLOR" value="java.awt.Color[r=255,g=0,b=0]"/>
    <att type="string" name="vizmap:VD-module NODE_LABEL" value="SST"/>
    <graphics type="ELLIPSE" h="40.0" w="40.0" x="652.9100341796875" y="1487.23681640625" fill="#ff0000" width="1" outline="#666666" cy:nodeTransparency="1.0" cy:nodeLabelFont="Default-0-12" cy:nodeLabel="SST" cy:borderLineType="solid"/>
  </node>
  <node label="5595" id="-625">
    <att type="string" name="entrez_id" value="5595"/>
    <att type="string" name="gene_symbol" value="MAPK3"/>
    <att type="string" name="vizmap:VD-module NODE_FILL_COLOR" value="java.awt.Color[r=0,g=255,b=255]"/>
    <att type="string" name="vizmap:VD-module NODE_LABEL" value="MAPK3"/>
    <graphics type="ELLIPSE" h="40.0" w="40.0" x="932.0" y="791.0" fill="#00ffff" width="1" outline="#666666" cy:nodeTransparency="1.0" cy:nodeLabelFont="Default-0-12" cy:nodeLabel="MAPK3" cy:borderLineType="solid"/>
  </node>
  <node label="302" id="-624">
    <att type="string" name="entrez_id" value="302"/>
    <att type="string" name="gene_symbol" value="ANXA2"/>
    <att type="string" name="vizmap:VD-module NODE_FILL_COLOR" value="java.awt.Color[r=0,g=255,b=255]"/>
    <att type="string" name="vizmap:VD-module NODE_LABEL" value="ANXA2"/>
    <graphics type="ELLIPSE" h="40.0" w="40.0" x="830.0" y="676.0" fill="#00ffff" width="1" outline="#666666" cy:nodeTransparency="1.0" cy:nodeLabelFont="Default-0-12" cy:nodeLabel="ANXA2" cy:borderLineType="solid"/>
  </node>
  <node label="5782" id="-623">
    <att type="string" name="entrez_id" value="5782"/>
    <att type="string" name="gene_symbol" value="PTPN12"/>
    <att type="string" name="vizmap:VD-module NODE_FILL_COLOR" value="java.awt.Color[r=0,g=255,b=255]"/>
    <att type="string" name="vizmap:VD-module NODE_LABEL" value="PTPN12"/>
    <graphics type="ELLIPSE" h="40.0" w="40.0" x="757.0" y="382.0" fill="#00ffff" width="1" outline="#666666" cy:nodeTransparency="1.0" cy:nodeLabelFont="Default-0-12" cy:nodeLabel="PTPN12" cy:borderLineType="solid"/>
  </node>
  <node label="6647" id="-622">
    <att type="string" name="Known" value="Y"/>
    <att type="string" name="entrez_id" value="6647"/>
    <att type="string" name="gene_symbol" value="SOD1"/>
    <att type="string" name="vizmap:VD-module NODE_FILL_COLOR" value="java.awt.Color[r=255,g=0,b=0]"/>
    <att type="string" name="vizmap:VD-module NODE_LABEL" value="SOD1"/>
    <graphics type="ELLIPSE" h="40.0" w="40.0" x="849.0" y="631.0" fill="#ff0000" width="1" outline="#666666" cy:nodeTransparency="1.0" cy:nodeLabelFont="Default-0-12" cy:nodeLabel="SOD1" cy:borderLineType="solid"/>
  </node>
  <node label="1956" id="-621">
    <att type="string" name="entrez_id" value="1956"/>
    <att type="string" name="gene_symbol" value="EGFR"/>
    <att type="string" name="vizmap:VD-module NODE_FILL_COLOR" value="java.awt.Color[r=0,g=255,b=255]"/>
    <att type="string" name="vizmap:VD-module NODE_LABEL" value="EGFR"/>
    <graphics type="ELLIPSE" h="40.0" w="40.0" x="720.0" y="706.0" fill="#00ffff" width="1" outline="#666666" cy:nodeTransparency="1.0" cy:nodeLabelFont="Default-0-12" cy:nodeLabel="EGFR" cy:borderLineType="solid"/>
  </node>
  <node label="7010" id="-620">
    <att type="string" name="entrez_id" value="7010"/>
    <att type="string" name="gene_symbol" value="TEK"/>
    <att type="string" name="vizmap:VD-module NODE_FILL_COLOR" value="java.awt.Color[r=0,g=255,b=255]"/>
    <att type="string" name="vizmap:VD-module NODE_LABEL" value="TEK"/>
    <graphics type="ELLIPSE" h="40.0" w="40.0" x="346.0" y="533.0" fill="#00ffff" width="1" outline="#666666" cy:nodeTransparency="1.0" cy:nodeLabelFont="Default-0-12" cy:nodeLabel="TEK" cy:borderLineType="solid"/>
  </node>
  <node label="994" id="-619">
    <att type="string" name="entrez_id" value="994"/>
    <att type="string" name="gene_symbol" value="CDC25B"/>
    <att type="string" name="vizmap:VD-module NODE_FILL_COLOR" value="java.awt.Color[r=0,g=255,b=255]"/>
    <att type="string" name="vizmap:VD-module NODE_LABEL" value="CDC25B"/>
    <graphics type="ELLIPSE" h="40.0" w="40.0" x="1228.0" y="946.0" fill="#00ffff" width="1" outline="#666666" cy:nodeTransparency="1.0" cy:nodeLabelFont="Default-0-12" cy:nodeLabel="CDC25B" cy:borderLineType="solid"/>
  </node>
  <node label="5894" id="-618">
    <att type="string" name="entrez_id" value="5894"/>
    <att type="string" name="gene_symbol" value="RAF1"/>
    <att type="string" name="vizmap:VD-module NODE_FILL_COLOR" value="java.awt.Color[r=0,g=255,b=255]"/>
    <att type="string" name="vizmap:VD-module NODE_LABEL" value="RAF1"/>
    <graphics type="ELLIPSE" h="40.0" w="40.0" x="822.0" y="790.0" fill="#00ffff" width="1" outline="#666666" cy:nodeTransparency="1.0" cy:nodeLabelFont="Default-0-12" cy:nodeLabel="RAF1" cy:borderLineType="solid"/>
  </node>
  <node label="5445" id="-617">
    <att type="string" name="Known" value="Y"/>
    <att type="string" name="entrez_id" value="5445"/>
    <att type="string" name="gene_symbol" value="PON2"/>
    <att type="string" name="vizmap:VD-module NODE_FILL_COLOR" value="java.awt.Color[r=255,g=0,b=0]"/>
    <att type="string" name="vizmap:VD-module NODE_LABEL" value="PON2"/>
    <graphics type="ELLIPSE" h="40.0" w="40.0" x="727.9102783203125" y="1487.23681640625" fill="#ff0000" width="1" outline="#666666" cy:nodeTransparency="1.0" cy:nodeLabelFont="Default-0-12" cy:nodeLabel="PON2" cy:borderLineType="solid"/>
  </node>
  <node label="6461" id="-616">
    <att type="string" name="entrez_id" value="6461"/>
    <att type="string" name="gene_symbol" value="SHB"/>
    <att type="string" name="vizmap:VD-module NODE_FILL_COLOR" value="java.awt.Color[r=0,g=255,b=255]"/>
    <att type="string" name="vizmap:VD-module NODE_LABEL" value="SHB"/>
    <graphics type="ELLIPSE" h="40.0" w="40.0" x="304.0" y="526.0" fill="#00ffff" width="1" outline="#666666" cy:nodeTransparency="1.0" cy:nodeLabelFont="Default-0-12" cy:nodeLabel="SHB" cy:borderLineType="solid"/>
  </node>
  <node label="2597" id="-615">
    <att type="string" name="entrez_id" value="2597"/>
    <att type="string" name="gene_symbol" value="GAPDH"/>
    <att type="string" name="vizmap:VD-module NODE_FILL_COLOR" value="java.awt.Color[r=0,g=255,b=255]"/>
    <att type="string" name="vizmap:VD-module NODE_LABEL" value="GAPDH"/>
    <graphics type="ELLIPSE" h="40.0" w="40.0" x="796.0" y="919.0" fill="#00ffff" width="1" outline="#666666" cy:nodeTransparency="1.0" cy:nodeLabelFont="Default-0-12" cy:nodeLabel="GAPDH" cy:borderLineType="solid"/>
  </node>
  <node label="7525" id="-614">
    <att type="string" name="entrez_id" value="7525"/>
    <att type="string" name="gene_symbol" value="YES1"/>
    <att type="string" name="vizmap:VD-module NODE_FILL_COLOR" value="java.awt.Color[r=0,g=255,b=255]"/>
    <att type="string" name="vizmap:VD-module NODE_LABEL" value="YES1"/>
    <graphics type="ELLIPSE" h="40.0" w="40.0" x="577.0" y="642.0" fill="#00ffff" width="1" outline="#666666" cy:nodeTransparency="1.0" cy:nodeLabelFont="Default-0-12" cy:nodeLabel="YES1" cy:borderLineType="solid"/>
  </node>
  <node label="488" id="-613">
    <att type="string" name="entrez_id" value="488"/>
    <att type="string" name="gene_symbol" value="ATP2A2"/>
    <att type="string" name="vizmap:VD-module NODE_FILL_COLOR" value="java.awt.Color[r=0,g=255,b=255]"/>
    <att type="string" name="vizmap:VD-module NODE_LABEL" value="ATP2A2"/>
    <graphics type="ELLIPSE" h="40.0" w="40.0" x="899.0" y="930.0" fill="#00ffff" width="1" outline="#666666" cy:nodeTransparency="1.0" cy:nodeLabelFont="Default-0-12" cy:nodeLabel="ATP2A2" cy:borderLineType="solid"/>
  </node>
  <node label="2697" id="-612">
    <att type="string" name="entrez_id" value="2697"/>
    <att type="string" name="gene_symbol" value="GJA1"/>
    <att type="string" name="vizmap:VD-module NODE_FILL_COLOR" value="java.awt.Color[r=0,g=255,b=255]"/>
    <att type="string" name="vizmap:VD-module NODE_LABEL" value="GJA1"/>
    <graphics type="ELLIPSE" h="40.0" w="40.0" x="1102.0" y="521.0" fill="#00ffff" width="1" outline="#666666" cy:nodeTransparency="1.0" cy:nodeLabelFont="Default-0-12" cy:nodeLabel="GJA1" cy:borderLineType="solid"/>
  </node>
  <node label="2705" id="-611">
    <att type="string" name="entrez_id" value="2705"/>
    <att type="string" name="gene_symbol" value="GJB1"/>
    <att type="string" name="vizmap:VD-module NODE_FILL_COLOR" value="java.awt.Color[r=0,g=255,b=255]"/>
    <att type="string" name="vizmap:VD-module NODE_LABEL" value="GJB1"/>
    <graphics type="ELLIPSE" h="40.0" w="40.0" x="985.0" y="409.0" fill="#00ffff" width="1" outline="#666666" cy:nodeTransparency="1.0" cy:nodeLabelFont="Default-0-12" cy:nodeLabel="GJB1" cy:borderLineType="solid"/>
  </node>
  <node label="10369" id="-610">
    <att type="string" name="entrez_id" value="10369"/>
    <att type="string" name="gene_symbol" value="CACNG2"/>
    <att type="string" name="vizmap:VD-module NODE_FILL_COLOR" value="java.awt.Color[r=0,g=255,b=255]"/>
    <att type="string" name="vizmap:VD-module NODE_LABEL" value="CACNG2"/>
    <graphics type="ELLIPSE" h="40.0" w="40.0" x="1159.0" y="271.0" fill="#00ffff" width="1" outline="#666666" cy:nodeTransparency="1.0" cy:nodeLabelFont="Default-0-12" cy:nodeLabel="CACNG2" cy:borderLineType="solid"/>
  </node>
  <node label="2885" id="-609">
    <att type="string" name="entrez_id" value="2885"/>
    <att type="string" name="gene_symbol" value="GRB2"/>
    <att type="string" name="vizmap:VD-module NODE_FILL_COLOR" value="java.awt.Color[r=0,g=255,b=255]"/>
    <att type="string" name="vizmap:VD-module NODE_LABEL" value="GRB2"/>
    <graphics type="ELLIPSE" h="40.0" w="40.0" x="708.0" y="675.0" fill="#00ffff" width="1" outline="#666666" cy:nodeTransparency="1.0" cy:nodeLabelFont="Default-0-12" cy:nodeLabel="GRB2" cy:borderLineType="solid"/>
  </node>
  <node label="2887" id="-608">
    <att type="string" name="entrez_id" value="2887"/>
    <att type="string" name="gene_symbol" value="GRB10"/>
    <att type="string" name="vizmap:VD-module NODE_FILL_COLOR" value="java.awt.Color[r=0,g=255,b=255]"/>
    <att type="string" name="vizmap:VD-module NODE_LABEL" value="GRB10"/>
    <graphics type="ELLIPSE" h="40.0" w="40.0" x="583.0" y="829.0" fill="#00ffff" width="1" outline="#666666" cy:nodeTransparency="1.0" cy:nodeLabelFont="Default-0-12" cy:nodeLabel="GRB10" cy:borderLineType="solid"/>
  </node>
  <node label="784" id="-607">
    <att type="string" name="Known" value="Y"/>
    <att type="string" name="entrez_id" value="784"/>
    <att type="string" name="gene_symbol" value="CACNB3"/>
    <att type="string" name="vizmap:VD-module NODE_FILL_COLOR" value="java.awt.Color[r=255,g=0,b=0]"/>
    <att type="string" name="vizmap:VD-module NODE_LABEL" value="CACNB3"/>
    <graphics type="ELLIPSE" h="40.0" w="40.0" x="1144.0" y="583.0" fill="#ff0000" width="1" outline="#666666" cy:nodeTransparency="1.0" cy:nodeLabelFont="Default-0-12" cy:nodeLabel="CACNB3" cy:borderLineType="solid"/>
  </node>
  <node label="10963" id="-606">
    <att type="string" name="entrez_id" value="10963"/>
    <att type="string" name="gene_symbol" value="STIP1"/>
    <att type="string" name="vizmap:VD-module NODE_FILL_COLOR" value="java.awt.Color[r=0,g=255,b=255]"/>
    <att type="string" name="vizmap:VD-module NODE_LABEL" value="STIP1"/>
    <graphics type="ELLIPSE" h="40.0" w="40.0" x="965.0" y="1158.0" fill="#00ffff" width="1" outline="#666666" cy:nodeTransparency="1.0" cy:nodeLabelFont="Default-0-12" cy:nodeLabel="STIP1" cy:borderLineType="solid"/>
  </node>
  <node label="2113" id="-605">
    <att type="string" name="entrez_id" value="2113"/>
    <att type="string" name="gene_symbol" value="ETS1"/>
    <att type="string" name="vizmap:VD-module NODE_FILL_COLOR" value="java.awt.Color[r=0,g=255,b=255]"/>
    <att type="string" name="vizmap:VD-module NODE_LABEL" value="ETS1"/>
    <graphics type="ELLIPSE" h="40.0" w="40.0" x="1057.0" y="913.0" fill="#00ffff" width="1" outline="#666666" cy:nodeTransparency="1.0" cy:nodeLabelFont="Default-0-12" cy:nodeLabel="ETS1" cy:borderLineType="solid"/>
  </node>
  <node label="1827" id="-604">
    <att type="string" name="entrez_id" value="1827"/>
    <att type="string" name="gene_symbol" value="RCAN1"/>
    <att type="string" name="vizmap:VD-module NODE_FILL_COLOR" value="java.awt.Color[r=0,g=255,b=255]"/>
    <att type="string" name="vizmap:VD-module NODE_LABEL" value="RCAN1"/>
    <graphics type="ELLIPSE" h="40.0" w="40.0" x="1223.0" y="970.0" fill="#00ffff" width="1" outline="#666666" cy:nodeTransparency="1.0" cy:nodeLabelFont="Default-0-12" cy:nodeLabel="RCAN1" cy:borderLineType="solid"/>
  </node>
  <node label="2170" id="-603">
    <att type="string" name="Known" value="Y"/>
    <att type="string" name="entrez_id" value="2170"/>
    <att type="string" name="gene_symbol" value="FABP3"/>
    <att type="string" name="vizmap:VD-module NODE_FILL_COLOR" value="java.awt.Color[r=255,g=0,b=0]"/>
    <att type="string" name="vizmap:VD-module NODE_LABEL" value="FABP3"/>
    <graphics type="ELLIPSE" h="40.0" w="40.0" x="1217.9306640625" y="1367.5419921875" fill="#ff0000" width="1" outline="#666666" cy:nodeTransparency="1.0" cy:nodeLabelFont="Default-0-12" cy:nodeLabel="FABP3" cy:borderLineType="solid"/>
  </node>
  <node label="841" id="-602">
    <att type="string" name="entrez_id" value="841"/>
    <att type="string" name="gene_symbol" value="CASP8"/>
    <att type="string" name="vizmap:VD-module NODE_FILL_COLOR" value="java.awt.Color[r=0,g=255,b=255]"/>
    <att type="string" name="vizmap:VD-module NODE_LABEL" value="CASP8"/>
    <graphics type="ELLIPSE" h="40.0" w="40.0" x="776.0" y="1002.0" fill="#00ffff" width="1" outline="#666666" cy:nodeTransparency="1.0" cy:nodeLabelFont="Default-0-12" cy:nodeLabel="CASP8" cy:borderLineType="solid"/>
  </node>
  <node label="6256" id="-601">
    <att type="string" name="entrez_id" value="6256"/>
    <att type="string" name="gene_symbol" value="RXRA"/>
    <att type="string" name="vizmap:VD-module NODE_FILL_COLOR" value="java.awt.Color[r=0,g=255,b=255]"/>
    <att type="string" name="vizmap:VD-module NODE_LABEL" value="RXRA"/>
    <graphics type="ELLIPSE" h="40.0" w="40.0" x="1115.0" y="1065.0" fill="#00ffff" width="1" outline="#666666" cy:nodeTransparency="1.0" cy:nodeLabelFont="Default-0-12" cy:nodeLabel="RXRA" cy:borderLineType="solid"/>
  </node>
  <node label="387" id="-600">
    <att type="string" name="entrez_id" value="387"/>
    <att type="string" name="gene_symbol" value="RHOA"/>
    <att type="string" name="vizmap:VD-module NODE_FILL_COLOR" value="java.awt.Color[r=0,g=255,b=255]"/>
    <att type="string" name="vizmap:VD-module NODE_LABEL" value="RHOA"/>
    <graphics type="ELLIPSE" h="40.0" w="40.0" x="679.0" y="810.0" fill="#00ffff" width="1" outline="#666666" cy:nodeTransparency="1.0" cy:nodeLabelFont="Default-0-12" cy:nodeLabel="RHOA" cy:borderLineType="solid"/>
  </node>
  <node label="1644" id="-599">
    <att type="string" name="entrez_id" value="1644"/>
    <att type="string" name="gene_symbol" value="DDC"/>
    <att type="string" name="vizmap:VD-module NODE_FILL_COLOR" value="java.awt.Color[r=0,g=255,b=255]"/>
    <att type="string" name="vizmap:VD-module NODE_LABEL" value="DDC"/>
    <graphics type="ELLIPSE" h="40.0" w="40.0" x="1311.8134765625" y="1270.30908203125" fill="#00ffff" width="1" outline="#666666" cy:nodeTransparency="1.0" cy:nodeLabelFont="Default-0-12" cy:nodeLabel="DDC" cy:borderLineType="solid"/>
  </node>
  <node label="835" id="-598">
    <att type="string" name="entrez_id" value="835"/>
    <att type="string" name="gene_symbol" value="CASP2"/>
    <att type="string" name="vizmap:VD-module NODE_FILL_COLOR" value="java.awt.Color[r=0,g=255,b=255]"/>
    <att type="string" name="vizmap:VD-module NODE_LABEL" value="CASP2"/>
    <graphics type="ELLIPSE" h="40.0" w="40.0" x="894.0" y="1217.0" fill="#00ffff" width="1" outline="#666666" cy:nodeTransparency="1.0" cy:nodeLabelFont="Default-0-12" cy:nodeLabel="CASP2" cy:borderLineType="solid"/>
  </node>
  <node label="3572" id="-597">
    <att type="string" name="entrez_id" value="3572"/>
    <att type="string" name="gene_symbol" value="IL6ST"/>
    <att type="string" name="vizmap:VD-module NODE_FILL_COLOR" value="java.awt.Color[r=0,g=255,b=255]"/>
    <att type="string" name="vizmap:VD-module NODE_LABEL" value="IL6ST"/>
    <graphics type="ELLIPSE" h="40.0" w="40.0" x="730.0" y="636.0" fill="#00ffff" width="1" outline="#666666" cy:nodeTransparency="1.0" cy:nodeLabelFont="Default-0-12" cy:nodeLabel="IL6ST" cy:borderLineType="solid"/>
  </node>
  <node label="3643" id="-596">
    <att type="string" name="entrez_id" value="3643"/>
    <att type="string" name="gene_symbol" value="INSR"/>
    <att type="string" name="vizmap:VD-module NODE_FILL_COLOR" value="java.awt.Color[r=0,g=255,b=255]"/>
    <att type="string" name="vizmap:VD-module NODE_LABEL" value="INSR"/>
    <graphics type="ELLIPSE" h="40.0" w="40.0" x="694.0" y="608.0" fill="#00ffff" width="1" outline="#666666" cy:nodeTransparency="1.0" cy:nodeLabelFont="Default-0-12" cy:nodeLabel="INSR" cy:borderLineType="solid"/>
  </node>
  <node label="4318" id="-595">
    <att type="string" name="Known" value="Y"/>
    <att type="string" name="entrez_id" value="4318"/>
    <att type="string" name="gene_symbol" value="MMP9"/>
    <att type="string" name="vizmap:VD-module NODE_FILL_COLOR" value="java.awt.Color[r=255,g=0,b=0]"/>
    <att type="string" name="vizmap:VD-module NODE_LABEL" value="MMP9"/>
    <graphics type="ELLIPSE" h="40.0" w="40.0" x="1142.0" y="201.0" fill="#ff0000" width="1" outline="#666666" cy:nodeTransparency="1.0" cy:nodeLabelFont="Default-0-12" cy:nodeLabel="MMP9" cy:borderLineType="solid"/>
  </node>
  <node label="10401" id="-594">
    <att type="string" name="entrez_id" value="10401"/>
    <att type="string" name="gene_symbol" value="PIAS3"/>
    <att type="string" name="vizmap:VD-module NODE_FILL_COLOR" value="java.awt.Color[r=0,g=255,b=255]"/>
    <att type="string" name="vizmap:VD-module NODE_LABEL" value="PIAS3"/>
    <graphics type="ELLIPSE" h="40.0" w="40.0" x="990.0" y="1203.0" fill="#00ffff" width="1" outline="#666666" cy:nodeTransparency="1.0" cy:nodeLabelFont="Default-0-12" cy:nodeLabel="PIAS3" cy:borderLineType="solid"/>
  </node>
  <node label="10499" id="-593">
    <att type="string" name="entrez_id" value="10499"/>
    <att type="string" name="gene_symbol" value="NCOA2"/>
    <att type="string" name="vizmap:VD-module NODE_FILL_COLOR" value="java.awt.Color[r=0,g=255,b=255]"/>
    <att type="string" name="vizmap:VD-module NODE_LABEL" value="NCOA2"/>
    <graphics type="ELLIPSE" h="40.0" w="40.0" x="1086.0" y="1230.0" fill="#00ffff" width="1" outline="#666666" cy:nodeTransparency="1.0" cy:nodeLabelFont="Default-0-12" cy:nodeLabel="NCOA2" cy:borderLineType="solid"/>
  </node>
  <node label="7430" id="-592">
    <att type="string" name="entrez_id" value="7430"/>
    <att type="string" name="gene_symbol" value="EZR"/>
    <att type="string" name="vizmap:VD-module NODE_FILL_COLOR" value="java.awt.Color[r=0,g=255,b=255]"/>
    <att type="string" name="vizmap:VD-module NODE_LABEL" value="EZR"/>
    <graphics type="ELLIPSE" h="40.0" w="40.0" x="728.0" y="797.0" fill="#00ffff" width="1" outline="#666666" cy:nodeTransparency="1.0" cy:nodeLabelFont="Default-0-12" cy:nodeLabel="EZR" cy:borderLineType="solid"/>
  </node>
  <node label="7314" id="-591">
    <att type="string" name="entrez_id" value="7314"/>
    <att type="string" name="gene_symbol" value="UBB"/>
    <att type="string" name="vizmap:VD-module NODE_FILL_COLOR" value="java.awt.Color[r=0,g=255,b=255]"/>
    <att type="string" name="vizmap:VD-module NODE_LABEL" value="UBB"/>
    <graphics type="ELLIPSE" h="40.0" w="40.0" x="664.0" y="957.0" fill="#00ffff" width="1" outline="#666666" cy:nodeTransparency="1.0" cy:nodeLabelFont="Default-0-12" cy:nodeLabel="UBB" cy:borderLineType="solid"/>
  </node>
  <node label="6446" id="-590">
    <att type="string" name="entrez_id" value="6446"/>
    <att type="string" name="gene_symbol" value="SGK1"/>
    <att type="string" name="vizmap:VD-module NODE_FILL_COLOR" value="java.awt.Color[r=0,g=255,b=255]"/>
    <att type="string" name="vizmap:VD-module NODE_LABEL" value="SGK1"/>
    <graphics type="ELLIPSE" h="40.0" w="40.0" x="1002.0" y="881.0" fill="#00ffff" width="1" outline="#666666" cy:nodeTransparency="1.0" cy:nodeLabelFont="Default-0-12" cy:nodeLabel="SGK1" cy:borderLineType="solid"/>
  </node>
  <node label="3265" id="-589">
    <att type="string" name="entrez_id" value="3265"/>
    <att type="string" name="gene_symbol" value="HRAS"/>
    <att type="string" name="vizmap:VD-module NODE_FILL_COLOR" value="java.awt.Color[r=0,g=255,b=255]"/>
    <att type="string" name="vizmap:VD-module NODE_LABEL" value="HRAS"/>
    <graphics type="ELLIPSE" h="40.0" w="40.0" x="851.0" y="590.0" fill="#00ffff" width="1" outline="#666666" cy:nodeTransparency="1.0" cy:nodeLabelFont="Default-0-12" cy:nodeLabel="HRAS" cy:borderLineType="solid"/>
  </node>
  <node label="983" id="-588">
    <att type="string" name="entrez_id" value="983"/>
    <att type="string" name="gene_symbol" value="CDK1"/>
    <att type="string" name="vizmap:VD-module NODE_FILL_COLOR" value="java.awt.Color[r=0,g=255,b=255]"/>
    <att type="string" name="vizmap:VD-module NODE_LABEL" value="CDK1"/>
    <graphics type="ELLIPSE" h="40.0" w="40.0" x="1070.0" y="792.0" fill="#00ffff" width="1" outline="#666666" cy:nodeTransparency="1.0" cy:nodeLabelFont="Default-0-12" cy:nodeLabel="CDK1" cy:borderLineType="solid"/>
  </node>
  <node label="335" id="-587">
    <att type="string" name="Known" value="Y"/>
    <att type="string" name="entrez_id" value="335"/>
    <att type="string" name="gene_symbol" value="APOA1"/>
    <att type="string" name="vizmap:VD-module NODE_FILL_COLOR" value="java.awt.Color[r=255,g=0,b=0]"/>
    <att type="string" name="vizmap:VD-module NODE_LABEL" value="APOA1"/>
    <graphics type="ELLIPSE" h="40.0" w="40.0" x="1347.5" y="934.0" fill="#ff0000" width="1" outline="#666666" cy:nodeTransparency="1.0" cy:nodeLabelFont="Default-0-12" cy:nodeLabel="APOA1" cy:borderLineType="solid"/>
  </node>
  <node label="4524" id="-586">
    <att type="string" name="Known" value="Y"/>
    <att type="string" name="entrez_id" value="4524"/>
    <att type="string" name="gene_symbol" value="MTHFR"/>
    <att type="string" name="vizmap:VD-module NODE_FILL_COLOR" value="java.awt.Color[r=255,g=0,b=0]"/>
    <att type="string" name="vizmap:VD-module NODE_LABEL" value="MTHFR"/>
    <graphics type="ELLIPSE" h="40.0" w="40.0" x="802.9102783203125" y="1487.23681640625" fill="#ff0000" width="1" outline="#666666" cy:nodeTransparency="1.0" cy:nodeLabelFont="Default-0-12" cy:nodeLabel="MTHFR" cy:borderLineType="solid"/>
  </node>
  <node label="201292" id="-585">
    <att type="string" name="Known" value="Y"/>
    <att type="string" name="entrez_id" value="201292"/>
    <att type="string" name="gene_symbol" value="TRIM65"/>
    <att type="string" name="vizmap:VD-module NODE_FILL_COLOR" value="java.awt.Color[r=255,g=0,b=0]"/>
    <att type="string" name="vizmap:VD-module NODE_LABEL" value="TRIM65"/>
    <graphics type="ELLIPSE" h="40.0" w="40.0" x="877.9105224609375" y="1487.23681640625" fill="#ff0000" width="1" outline="#666666" cy:nodeTransparency="1.0" cy:nodeLabelFont="Default-0-12" cy:nodeLabel="TRIM65" cy:borderLineType="solid"/>
  </node>
  <node label="5371" id="-584">
    <att type="string" name="entrez_id" value="5371"/>
    <att type="string" name="gene_symbol" value="PML"/>
    <att type="string" name="vizmap:VD-module NODE_FILL_COLOR" value="java.awt.Color[r=0,g=255,b=255]"/>
    <att type="string" name="vizmap:VD-module NODE_LABEL" value="PML"/>
    <graphics type="ELLIPSE" h="40.0" w="40.0" x="1170.0" y="1202.0" fill="#00ffff" width="1" outline="#666666" cy:nodeTransparency="1.0" cy:nodeLabelFont="Default-0-12" cy:nodeLabel="PML" cy:borderLineType="solid"/>
  </node>
  <node label="3725" id="-583">
    <att type="string" name="entrez_id" value="3725"/>
    <att type="string" name="gene_symbol" value="JUN"/>
    <att type="string" name="vizmap:VD-module NODE_FILL_COLOR" value="java.awt.Color[r=0,g=255,b=255]"/>
    <att type="string" name="vizmap:VD-module NODE_LABEL" value="JUN"/>
    <graphics type="ELLIPSE" h="40.0" w="40.0" x="1059.0" y="954.0" fill="#00ffff" width="1" outline="#666666" cy:nodeTransparency="1.0" cy:nodeLabelFont="Default-0-12" cy:nodeLabel="JUN" cy:borderLineType="solid"/>
  </node>
  <node label="5601" id="-582">
    <att type="string" name="entrez_id" value="5601"/>
    <att type="string" name="gene_symbol" value="MAPK9"/>
    <att type="string" name="vizmap:VD-module NODE_FILL_COLOR" value="java.awt.Color[r=0,g=255,b=255]"/>
    <att type="string" name="vizmap:VD-module NODE_LABEL" value="MAPK9"/>
    <graphics type="ELLIPSE" h="40.0" w="40.0" x="1190.0" y="920.0" fill="#00ffff" width="1" outline="#666666" cy:nodeTransparency="1.0" cy:nodeLabelFont="Default-0-12" cy:nodeLabel="MAPK9" cy:borderLineType="solid"/>
  </node>
  <node label="1103" id="-581">
    <att type="string" name="Known" value="Y"/>
    <att type="string" name="entrez_id" value="1103"/>
    <att type="string" name="gene_symbol" value="CHAT"/>
    <att type="string" name="vizmap:VD-module NODE_FILL_COLOR" value="java.awt.Color[r=255,g=0,b=0]"/>
    <att type="string" name="vizmap:VD-module NODE_LABEL" value="CHAT"/>
    <graphics type="ELLIPSE" h="40.0" w="40.0" x="1126.0" y="304.0" fill="#ff0000" width="1" outline="#666666" cy:nodeTransparency="1.0" cy:nodeLabelFont="Default-0-12" cy:nodeLabel="CHAT" cy:borderLineType="solid"/>
  </node>
  <node label="2781" id="-580">
    <att type="string" name="entrez_id" value="2781"/>
    <att type="string" name="gene_symbol" value="GNAZ"/>
    <att type="string" name="vizmap:VD-module NODE_FILL_COLOR" value="java.awt.Color[r=0,g=255,b=255]"/>
    <att type="string" name="vizmap:VD-module NODE_LABEL" value="GNAZ"/>
    <graphics type="ELLIPSE" h="40.0" w="40.0" x="1231.0" y="301.0" fill="#00ffff" width="1" outline="#666666" cy:nodeTransparency="1.0" cy:nodeLabelFont="Default-0-12" cy:nodeLabel="GNAZ" cy:borderLineType="solid"/>
  </node>
  <node label="5598" id="-579">
    <att type="string" name="entrez_id" value="5598"/>
    <att type="string" name="gene_symbol" value="MAPK7"/>
    <att type="string" name="vizmap:VD-module NODE_FILL_COLOR" value="java.awt.Color[r=0,g=255,b=255]"/>
    <att type="string" name="vizmap:VD-module NODE_LABEL" value="MAPK7"/>
    <graphics type="ELLIPSE" h="40.0" w="40.0" x="1253.0" y="861.0" fill="#00ffff" width="1" outline="#666666" cy:nodeTransparency="1.0" cy:nodeLabelFont="Default-0-12" cy:nodeLabel="MAPK7" cy:borderLineType="solid"/>
  </node>
  <node label="6840" id="-578">
    <att type="string" name="entrez_id" value="6840"/>
    <att type="string" name="gene_symbol" value="SVIL"/>
    <att type="string" name="vizmap:VD-module NODE_FILL_COLOR" value="java.awt.Color[r=0,g=255,b=255]"/>
    <att type="string" name="vizmap:VD-module NODE_LABEL" value="SVIL"/>
    <graphics type="ELLIPSE" h="40.0" w="40.0" x="736.0" y="1057.0" fill="#00ffff" width="1" outline="#666666" cy:nodeTransparency="1.0" cy:nodeLabelFont="Default-0-12" cy:nodeLabel="SVIL" cy:borderLineType="solid"/>
  </node>
  <node label="5591" id="-577">
    <att type="string" name="entrez_id" value="5591"/>
    <att type="string" name="gene_symbol" value="PRKDC"/>
    <att type="string" name="vizmap:VD-module NODE_FILL_COLOR" value="java.awt.Color[r=0,g=255,b=255]"/>
    <att type="string" name="vizmap:VD-module NODE_LABEL" value="PRKDC"/>
    <graphics type="ELLIPSE" h="40.0" w="40.0" x="863.0" y="1108.0" fill="#00ffff" width="1" outline="#666666" cy:nodeTransparency="1.0" cy:nodeLabelFont="Default-0-12" cy:nodeLabel="PRKDC" cy:borderLineType="solid"/>
  </node>
  <node label="2903" id="-576">
    <att type="string" name="Known" value="Y"/>
    <att type="string" name="entrez_id" value="2903"/>
    <att type="string" name="gene_symbol" value="GRIN2A"/>
    <att type="string" name="vizmap:VD-module NODE_FILL_COLOR" value="java.awt.Color[r=255,g=0,b=0]"/>
    <att type="string" name="vizmap:VD-module NODE_LABEL" value="GRIN2A"/>
    <graphics type="ELLIPSE" h="40.0" w="40.0" x="1052.0" y="420.0" fill="#ff0000" width="1" outline="#666666" cy:nodeTransparency="1.0" cy:nodeLabelFont="Default-0-12" cy:nodeLabel="GRIN2A" cy:borderLineType="solid"/>
  </node>
  <node label="3280" id="-575">
    <att type="string" name="entrez_id" value="3280"/>
    <att type="string" name="gene_symbol" value="HES1"/>
    <att type="string" name="vizmap:VD-module NODE_FILL_COLOR" value="java.awt.Color[r=0,g=255,b=255]"/>
    <att type="string" name="vizmap:VD-module NODE_LABEL" value="HES1"/>
    <graphics type="ELLIPSE" h="40.0" w="40.0" x="1059.0" y="738.0" fill="#00ffff" width="1" outline="#666666" cy:nodeTransparency="1.0" cy:nodeLabelFont="Default-0-12" cy:nodeLabel="HES1" cy:borderLineType="solid"/>
  </node>
  <node label="4000" id="-574">
    <att type="string" name="entrez_id" value="4000"/>
    <att type="string" name="gene_symbol" value="LMNA"/>
    <att type="string" name="vizmap:VD-module NODE_FILL_COLOR" value="java.awt.Color[r=0,g=255,b=255]"/>
    <att type="string" name="vizmap:VD-module NODE_LABEL" value="LMNA"/>
    <graphics type="ELLIPSE" h="40.0" w="40.0" x="1194.0" y="758.0" fill="#00ffff" width="1" outline="#666666" cy:nodeTransparency="1.0" cy:nodeLabelFont="Default-0-12" cy:nodeLabel="LMNA" cy:borderLineType="solid"/>
  </node>
  <node label="8660" id="-573">
    <att type="string" name="entrez_id" value="8660"/>
    <att type="string" name="gene_symbol" value="IRS2"/>
    <att type="string" name="vizmap:VD-module NODE_FILL_COLOR" value="java.awt.Color[r=0,g=255,b=255]"/>
    <att type="string" name="vizmap:VD-module NODE_LABEL" value="IRS2"/>
    <graphics type="ELLIPSE" h="40.0" w="40.0" x="639.0" y="805.0" fill="#00ffff" width="1" outline="#666666" cy:nodeTransparency="1.0" cy:nodeLabelFont="Default-0-12" cy:nodeLabel="IRS2" cy:borderLineType="solid"/>
  </node>
  <node label="9421" id="-572">
    <att type="string" name="entrez_id" value="9421"/>
    <att type="string" name="gene_symbol" value="HAND1"/>
    <att type="string" name="vizmap:VD-module NODE_FILL_COLOR" value="java.awt.Color[r=0,g=255,b=255]"/>
    <att type="string" name="vizmap:VD-module NODE_LABEL" value="HAND1"/>
    <graphics type="ELLIPSE" h="40.0" w="40.0" x="1358.0" y="557.0" fill="#00ffff" width="1" outline="#666666" cy:nodeTransparency="1.0" cy:nodeLabelFont="Default-0-12" cy:nodeLabel="HAND1" cy:borderLineType="solid"/>
  </node>
  <node label="9402" id="-571">
    <att type="string" name="entrez_id" value="9402"/>
    <att type="string" name="gene_symbol" value="GRAP2"/>
    <att type="string" name="vizmap:VD-module NODE_FILL_COLOR" value="java.awt.Color[r=0,g=255,b=255]"/>
    <att type="string" name="vizmap:VD-module NODE_LABEL" value="GRAP2"/>
    <graphics type="ELLIPSE" h="40.0" w="40.0" x="429.0" y="502.0" fill="#00ffff" width="1" outline="#666666" cy:nodeTransparency="1.0" cy:nodeLabelFont="Default-0-12" cy:nodeLabel="GRAP2" cy:borderLineType="solid"/>
  </node>
  <node label="53358" id="-570">
    <att type="string" name="entrez_id" value="53358"/>
    <att type="string" name="gene_symbol" value="SHC3"/>
    <att type="string" name="vizmap:VD-module NODE_FILL_COLOR" value="java.awt.Color[r=0,g=255,b=255]"/>
    <att type="string" name="vizmap:VD-module NODE_LABEL" value="SHC3"/>
    <graphics type="ELLIPSE" h="40.0" w="40.0" x="635.0" y="322.0" fill="#00ffff" width="1" outline="#666666" cy:nodeTransparency="1.0" cy:nodeLabelFont="Default-0-12" cy:nodeLabel="SHC3" cy:borderLineType="solid"/>
  </node>
  <node label="9266" id="-569">
    <att type="string" name="entrez_id" value="9266"/>
    <att type="string" name="gene_symbol" value="CYTH2"/>
    <att type="string" name="vizmap:VD-module NODE_FILL_COLOR" value="java.awt.Color[r=0,g=255,b=255]"/>
    <att type="string" name="vizmap:VD-module NODE_LABEL" value="CYTH2"/>
    <graphics type="ELLIPSE" h="40.0" w="40.0" x="905.0" y="468.0" fill="#00ffff" width="1" outline="#666666" cy:nodeTransparency="1.0" cy:nodeLabelFont="Default-0-12" cy:nodeLabel="CYTH2" cy:borderLineType="solid"/>
  </node>
  <node label="2002" id="-568">
    <att type="string" name="entrez_id" value="2002"/>
    <att type="string" name="gene_symbol" value="ELK1"/>
    <att type="string" name="vizmap:VD-module NODE_FILL_COLOR" value="java.awt.Color[r=0,g=255,b=255]"/>
    <att type="string" name="vizmap:VD-module NODE_LABEL" value="ELK1"/>
    <graphics type="ELLIPSE" h="40.0" w="40.0" x="1145.0" y="946.0" fill="#00ffff" width="1" outline="#666666" cy:nodeTransparency="1.0" cy:nodeLabelFont="Default-0-12" cy:nodeLabel="ELK1" cy:borderLineType="solid"/>
  </node>
  <node label="8564" id="-567">
    <att type="string" name="Known" value="Y"/>
    <att type="string" name="entrez_id" value="8564"/>
    <att type="string" name="gene_symbol" value="KMO"/>
    <att type="string" name="vizmap:VD-module NODE_FILL_COLOR" value="java.awt.Color[r=255,g=0,b=0]"/>
    <att type="string" name="vizmap:VD-module NODE_LABEL" value="KMO"/>
    <graphics type="ELLIPSE" h="40.0" w="40.0" x="1393.7103271484375" y="1409.3905029296875" fill="#ff0000" width="1" outline="#666666" cy:nodeTransparency="1.0" cy:nodeLabelFont="Default-0-12" cy:nodeLabel="KMO" cy:borderLineType="solid"/>
  </node>
  <node label="5310" id="-566">
    <att type="string" name="entrez_id" value="5310"/>
    <att type="string" name="gene_symbol" value="PKD1"/>
    <att type="string" name="vizmap:VD-module NODE_FILL_COLOR" value="java.awt.Color[r=0,g=255,b=255]"/>
    <att type="string" name="vizmap:VD-module NODE_LABEL" value="PKD1"/>
    <graphics type="ELLIPSE" h="40.0" w="40.0" x="799.0" y="479.0" fill="#00ffff" width="1" outline="#666666" cy:nodeTransparency="1.0" cy:nodeLabelFont="Default-0-12" cy:nodeLabel="PKD1" cy:borderLineType="solid"/>
  </node>
  <node label="6452" id="-565">
    <att type="string" name="entrez_id" value="6452"/>
    <att type="string" name="gene_symbol" value="SH3BP2"/>
    <att type="string" name="vizmap:VD-module NODE_FILL_COLOR" value="java.awt.Color[r=0,g=255,b=255]"/>
    <att type="string" name="vizmap:VD-module NODE_LABEL" value="SH3BP2"/>
    <graphics type="ELLIPSE" h="40.0" w="40.0" x="523.0" y="412.0" fill="#00ffff" width="1" outline="#666666" cy:nodeTransparency="1.0" cy:nodeLabelFont="Default-0-12" cy:nodeLabel="SH3BP2" cy:borderLineType="solid"/>
  </node>
  <node label="10580" id="-564">
    <att type="string" name="entrez_id" value="10580"/>
    <att type="string" name="gene_symbol" value="SORBS1"/>
    <att type="string" name="vizmap:VD-module NODE_FILL_COLOR" value="java.awt.Color[r=0,g=255,b=255]"/>
    <att type="string" name="vizmap:VD-module NODE_LABEL" value="SORBS1"/>
    <graphics type="ELLIPSE" h="40.0" w="40.0" x="548.0" y="787.0" fill="#00ffff" width="1" outline="#666666" cy:nodeTransparency="1.0" cy:nodeLabelFont="Default-0-12" cy:nodeLabel="SORBS1" cy:borderLineType="solid"/>
  </node>
  <node label="5136" id="-563">
    <att type="string" name="Known" value="Y"/>
    <att type="string" name="entrez_id" value="5136"/>
    <att type="string" name="gene_symbol" value="PDE1A"/>
    <att type="string" name="vizmap:VD-module NODE_FILL_COLOR" value="java.awt.Color[r=255,g=0,b=0]"/>
    <att type="string" name="vizmap:VD-module NODE_LABEL" value="PDE1A"/>
    <graphics type="ELLIPSE" h="40.0" w="40.0" x="1204.0" y="1230.0" fill="#ff0000" width="1" outline="#666666" cy:nodeTransparency="1.0" cy:nodeLabelFont="Default-0-12" cy:nodeLabel="PDE1A" cy:borderLineType="solid"/>
  </node>
  <node label="2764" id="-562">
    <att type="string" name="entrez_id" value="2764"/>
    <att type="string" name="gene_symbol" value="GMFB"/>
    <att type="string" name="vizmap:VD-module NODE_FILL_COLOR" value="java.awt.Color[r=0,g=255,b=255]"/>
    <att type="string" name="vizmap:VD-module NODE_LABEL" value="GMFB"/>
    <graphics type="ELLIPSE" h="40.0" w="40.0" x="1214.0" y="722.0" fill="#00ffff" width="1" outline="#666666" cy:nodeTransparency="1.0" cy:nodeLabelFont="Default-0-12" cy:nodeLabel="GMFB" cy:borderLineType="solid"/>
  </node>
  <node label="1499" id="-561">
    <att type="string" name="entrez_id" value="1499"/>
    <att type="string" name="gene_symbol" value="CTNNB1"/>
    <att type="string" name="vizmap:VD-module NODE_FILL_COLOR" value="java.awt.Color[r=0,g=255,b=255]"/>
    <att type="string" name="vizmap:VD-module NODE_LABEL" value="CTNNB1"/>
    <graphics type="ELLIPSE" h="40.0" w="40.0" x="879.0" y="727.0" fill="#00ffff" width="1" outline="#666666" cy:nodeTransparency="1.0" cy:nodeLabelFont="Default-0-12" cy:nodeLabel="CTNNB1" cy:borderLineType="solid"/>
  </node>
  <node label="5979" id="-560">
    <att type="string" name="entrez_id" value="5979"/>
    <att type="string" name="gene_symbol" value="RET"/>
    <att type="string" name="vizmap:VD-module NODE_FILL_COLOR" value="java.awt.Color[r=0,g=255,b=255]"/>
    <att type="string" name="vizmap:VD-module NODE_LABEL" value="RET"/>
    <graphics type="ELLIPSE" h="40.0" w="40.0" x="672.0" y="589.0" fill="#00ffff" width="1" outline="#666666" cy:nodeTransparency="1.0" cy:nodeLabelFont="Default-0-12" cy:nodeLabel="RET" cy:borderLineType="solid"/>
  </node>
  <node label="2243" id="-559">
    <att type="string" name="entrez_id" value="2243"/>
    <att type="string" name="gene_symbol" value="FGA"/>
    <att type="string" name="vizmap:VD-module NODE_FILL_COLOR" value="java.awt.Color[r=0,g=255,b=255]"/>
    <att type="string" name="vizmap:VD-module NODE_LABEL" value="FGA"/>
    <graphics type="ELLIPSE" h="40.0" w="40.0" x="1251.0" y="435.0" fill="#00ffff" width="1" outline="#666666" cy:nodeTransparency="1.0" cy:nodeLabelFont="Default-0-12" cy:nodeLabel="FGA" cy:borderLineType="solid"/>
  </node>
  <node label="10399" id="-558">
    <att type="string" name="entrez_id" value="10399"/>
    <att type="string" name="gene_symbol" value="GNB2L1"/>
    <att type="string" name="vizmap:VD-module NODE_FILL_COLOR" value="java.awt.Color[r=0,g=255,b=255]"/>
    <att type="string" name="vizmap:VD-module NODE_LABEL" value="GNB2L1"/>
    <graphics type="ELLIPSE" h="40.0" w="40.0" x="735.0" y="729.0" fill="#00ffff" width="1" outline="#666666" cy:nodeTransparency="1.0" cy:nodeLabelFont="Default-0-12" cy:nodeLabel="GNB2L1" cy:borderLineType="solid"/>
  </node>
  <node label="81" id="-557">
    <att type="string" name="entrez_id" value="81"/>
    <att type="string" name="gene_symbol" value="ACTN4"/>
    <att type="string" name="vizmap:VD-module NODE_FILL_COLOR" value="java.awt.Color[r=0,g=255,b=255]"/>
    <att type="string" name="vizmap:VD-module NODE_LABEL" value="ACTN4"/>
    <graphics type="ELLIPSE" h="40.0" w="40.0" x="812.0" y="768.0" fill="#00ffff" width="1" outline="#666666" cy:nodeTransparency="1.0" cy:nodeLabelFont="Default-0-12" cy:nodeLabel="ACTN4" cy:borderLineType="solid"/>
  </node>
  <node label="3717" id="-556">
    <att type="string" name="entrez_id" value="3717"/>
    <att type="string" name="gene_symbol" value="JAK2"/>
    <att type="string" name="vizmap:VD-module NODE_FILL_COLOR" value="java.awt.Color[r=0,g=255,b=255]"/>
    <att type="string" name="vizmap:VD-module NODE_LABEL" value="JAK2"/>
    <graphics type="ELLIPSE" h="40.0" w="40.0" x="506.0" y="676.0" fill="#00ffff" width="1" outline="#666666" cy:nodeTransparency="1.0" cy:nodeLabelFont="Default-0-12" cy:nodeLabel="JAK2" cy:borderLineType="solid"/>
  </node>
  <node label="55294" id="-555">
    <att type="string" name="entrez_id" value="55294"/>
    <att type="string" name="gene_symbol" value="FBXW7"/>
    <att type="string" name="vizmap:VD-module NODE_FILL_COLOR" value="java.awt.Color[r=0,g=255,b=255]"/>
    <att type="string" name="vizmap:VD-module NODE_LABEL" value="FBXW7"/>
    <graphics type="ELLIPSE" h="40.0" w="40.0" x="939.0" y="1263.0" fill="#00ffff" width="1" outline="#666666" cy:nodeTransparency="1.0" cy:nodeLabelFont="Default-0-12" cy:nodeLabel="FBXW7" cy:borderLineType="solid"/>
  </node>
  <node label="7046" id="-554">
    <att type="string" name="entrez_id" value="7046"/>
    <att type="string" name="gene_symbol" value="TGFBR1"/>
    <att type="string" name="vizmap:VD-module NODE_FILL_COLOR" value="java.awt.Color[r=0,g=255,b=255]"/>
    <att type="string" name="vizmap:VD-module NODE_LABEL" value="TGFBR1"/>
    <graphics type="ELLIPSE" h="40.0" w="40.0" x="834.0" y="855.0" fill="#00ffff" width="1" outline="#666666" cy:nodeTransparency="1.0" cy:nodeLabelFont="Default-0-12" cy:nodeLabel="TGFBR1" cy:borderLineType="solid"/>
  </node>
  <node label="4313" id="-553">
    <att type="string" name="Known" value="Y"/>
    <att type="string" name="entrez_id" value="4313"/>
    <att type="string" name="gene_symbol" value="MMP2"/>
    <att type="string" name="vizmap:VD-module NODE_FILL_COLOR" value="java.awt.Color[r=255,g=0,b=0]"/>
    <att type="string" name="vizmap:VD-module NODE_LABEL" value="MMP2"/>
    <graphics type="ELLIPSE" h="40.0" w="40.0" x="1126.0" y="573.0" fill="#ff0000" width="1" outline="#666666" cy:nodeTransparency="1.0" cy:nodeLabelFont="Default-0-12" cy:nodeLabel="MMP2" cy:borderLineType="solid"/>
  </node>
  <node label="2308" id="-552">
    <att type="string" name="entrez_id" value="2308"/>
    <att type="string" name="gene_symbol" value="FOXO1"/>
    <att type="string" name="vizmap:VD-module NODE_FILL_COLOR" value="java.awt.Color[r=0,g=255,b=255]"/>
    <att type="string" name="vizmap:VD-module NODE_LABEL" value="FOXO1"/>
    <graphics type="ELLIPSE" h="40.0" w="40.0" x="1217.0" y="1004.0" fill="#00ffff" width="1" outline="#666666" cy:nodeTransparency="1.0" cy:nodeLabelFont="Default-0-12" cy:nodeLabel="FOXO1" cy:borderLineType="solid"/>
  </node>
  <node label="9919" id="-551">
    <att type="string" name="entrez_id" value="9919"/>
    <att type="string" name="gene_symbol" value="SEC16A"/>
    <att type="string" name="vizmap:VD-module NODE_FILL_COLOR" value="java.awt.Color[r=0,g=255,b=255]"/>
    <att type="string" name="vizmap:VD-module NODE_LABEL" value="SEC16A"/>
    <graphics type="ELLIPSE" h="40.0" w="40.0" x="701.0" y="1406.0" fill="#00ffff" width="1" outline="#666666" cy:nodeTransparency="1.0" cy:nodeLabelFont="Default-0-12" cy:nodeLabel="SEC16A" cy:borderLineType="solid"/>
  </node>
  <node label="1139" id="-550">
    <att type="string" name="Known" value="Y"/>
    <att type="string" name="entrez_id" value="1139"/>
    <att type="string" name="gene_symbol" value="CHRNA7"/>
    <att type="string" name="vizmap:VD-module NODE_FILL_COLOR" value="java.awt.Color[r=255,g=0,b=0]"/>
    <att type="string" name="vizmap:VD-module NODE_LABEL" value="CHRNA7"/>
    <graphics type="ELLIPSE" h="40.0" w="40.0" x="834.0" y="314.0" fill="#ff0000" width="1" outline="#666666" cy:nodeTransparency="1.0" cy:nodeLabelFont="Default-0-12" cy:nodeLabel="CHRNA7" cy:borderLineType="solid"/>
  </node>
  <node label="7852" id="-549">
    <att type="string" name="entrez_id" value="7852"/>
    <att type="string" name="gene_symbol" value="CXCR4"/>
    <att type="string" name="vizmap:VD-module NODE_FILL_COLOR" value="java.awt.Color[r=0,g=255,b=255]"/>
    <att type="string" name="vizmap:VD-module NODE_LABEL" value="CXCR4"/>
    <graphics type="ELLIPSE" h="40.0" w="40.0" x="442.0" y="854.0" fill="#00ffff" width="1" outline="#666666" cy:nodeTransparency="1.0" cy:nodeLabelFont="Default-0-12" cy:nodeLabel="CXCR4" cy:borderLineType="solid"/>
  </node>
  <node label="9229" id="-548">
    <att type="string" name="entrez_id" value="9229"/>
    <att type="string" name="gene_symbol" value="DLGAP1"/>
    <att type="string" name="vizmap:VD-module NODE_FILL_COLOR" value="java.awt.Color[r=0,g=255,b=255]"/>
    <att type="string" name="vizmap:VD-module NODE_LABEL" value="DLGAP1"/>
    <graphics type="ELLIPSE" h="40.0" w="40.0" x="752.0" y="273.0" fill="#00ffff" width="1" outline="#666666" cy:nodeTransparency="1.0" cy:nodeLabelFont="Default-0-12" cy:nodeLabel="DLGAP1" cy:borderLineType="solid"/>
  </node>
  <node label="6929" id="-547">
    <att type="string" name="entrez_id" value="6929"/>
    <att type="string" name="gene_symbol" value="TCF3"/>
    <att type="string" name="vizmap:VD-module NODE_FILL_COLOR" value="java.awt.Color[r=0,g=255,b=255]"/>
    <att type="string" name="vizmap:VD-module NODE_LABEL" value="TCF3"/>
    <graphics type="ELLIPSE" h="40.0" w="40.0" x="1300.0" y="972.0" fill="#00ffff" width="1" outline="#666666" cy:nodeTransparency="1.0" cy:nodeLabelFont="Default-0-12" cy:nodeLabel="TCF3" cy:borderLineType="solid"/>
  </node>
  <node label="3313" id="-546">
    <att type="string" name="entrez_id" value="3313"/>
    <att type="string" name="gene_symbol" value="HSPA9"/>
    <att type="string" name="vizmap:VD-module NODE_FILL_COLOR" value="java.awt.Color[r=0,g=255,b=255]"/>
    <att type="string" name="vizmap:VD-module NODE_LABEL" value="HSPA9"/>
    <graphics type="ELLIPSE" h="40.0" w="40.0" x="626.0" y="1262.0" fill="#00ffff" width="1" outline="#666666" cy:nodeTransparency="1.0" cy:nodeLabelFont="Default-0-12" cy:nodeLabel="HSPA9" cy:borderLineType="solid"/>
  </node>
  <node label="301" id="-545">
    <att type="string" name="entrez_id" value="301"/>
    <att type="string" name="gene_symbol" value="ANXA1"/>
    <att type="string" name="vizmap:VD-module NODE_FILL_COLOR" value="java.awt.Color[r=0,g=255,b=255]"/>
    <att type="string" name="vizmap:VD-module NODE_LABEL" value="ANXA1"/>
    <graphics type="ELLIPSE" h="40.0" w="40.0" x="913.0" y="705.0" fill="#00ffff" width="1" outline="#666666" cy:nodeTransparency="1.0" cy:nodeLabelFont="Default-0-12" cy:nodeLabel="ANXA1" cy:borderLineType="solid"/>
  </node>
  <node label="118" id="-544">
    <att type="string" name="entrez_id" value="118"/>
    <att type="string" name="gene_symbol" value="ADD1"/>
    <att type="string" name="vizmap:VD-module NODE_FILL_COLOR" value="java.awt.Color[r=0,g=255,b=255]"/>
    <att type="string" name="vizmap:VD-module NODE_LABEL" value="ADD1"/>
    <graphics type="ELLIPSE" h="40.0" w="40.0" x="1246.0" y="562.0" fill="#00ffff" width="1" outline="#666666" cy:nodeTransparency="1.0" cy:nodeLabelFont="Default-0-12" cy:nodeLabel="ADD1" cy:borderLineType="solid"/>
  </node>
  <node label="2549" id="-543">
    <att type="string" name="entrez_id" value="2549"/>
    <att type="string" name="gene_symbol" value="GAB1"/>
    <att type="string" name="vizmap:VD-module NODE_FILL_COLOR" value="java.awt.Color[r=0,g=255,b=255]"/>
    <att type="string" name="vizmap:VD-module NODE_LABEL" value="GAB1"/>
    <graphics type="ELLIPSE" h="40.0" w="40.0" x="566.0" y="580.0" fill="#00ffff" width="1" outline="#666666" cy:nodeTransparency="1.0" cy:nodeLabelFont="Default-0-12" cy:nodeLabel="GAB1" cy:borderLineType="solid"/>
  </node>
  <node label="2100" id="-542">
    <att type="string" name="Known" value="Y"/>
    <att type="string" name="entrez_id" value="2100"/>
    <att type="string" name="gene_symbol" value="ESR2"/>
    <att type="string" name="vizmap:VD-module NODE_FILL_COLOR" value="java.awt.Color[r=255,g=0,b=0]"/>
    <att type="string" name="vizmap:VD-module NODE_LABEL" value="ESR2"/>
    <graphics type="ELLIPSE" h="40.0" w="40.0" x="931.0" y="1125.0" fill="#ff0000" width="1" outline="#666666" cy:nodeTransparency="1.0" cy:nodeLabelFont="Default-0-12" cy:nodeLabel="ESR2" cy:borderLineType="solid"/>
  </node>
  <node label="1460" id="-541">
    <att type="string" name="entrez_id" value="1460"/>
    <att type="string" name="gene_symbol" value="CSNK2B"/>
    <att type="string" name="vizmap:VD-module NODE_FILL_COLOR" value="java.awt.Color[r=0,g=255,b=255]"/>
    <att type="string" name="vizmap:VD-module NODE_LABEL" value="CSNK2B"/>
    <graphics type="ELLIPSE" h="40.0" w="40.0" x="1053.0" y="768.0" fill="#00ffff" width="1" outline="#666666" cy:nodeTransparency="1.0" cy:nodeLabelFont="Default-0-12" cy:nodeLabel="CSNK2B" cy:borderLineType="solid"/>
  </node>
  <node label="4646" id="-540">
    <att type="string" name="entrez_id" value="4646"/>
    <att type="string" name="gene_symbol" value="MYO6"/>
    <att type="string" name="vizmap:VD-module NODE_FILL_COLOR" value="java.awt.Color[r=0,g=255,b=255]"/>
    <att type="string" name="vizmap:VD-module NODE_LABEL" value="MYO6"/>
    <graphics type="ELLIPSE" h="40.0" w="40.0" x="600.0" y="924.0" fill="#00ffff" width="1" outline="#666666" cy:nodeTransparency="1.0" cy:nodeLabelFont="Default-0-12" cy:nodeLabel="MYO6" cy:borderLineType="solid"/>
  </node>
  <node label="11214" id="-539">
    <att type="string" name="entrez_id" value="11214"/>
    <att type="string" name="gene_symbol" value="AKAP13"/>
    <att type="string" name="vizmap:VD-module NODE_FILL_COLOR" value="java.awt.Color[r=0,g=255,b=255]"/>
    <att type="string" name="vizmap:VD-module NODE_LABEL" value="AKAP13"/>
    <graphics type="ELLIPSE" h="40.0" w="40.0" x="1108.0" y="966.0" fill="#00ffff" width="1" outline="#666666" cy:nodeTransparency="1.0" cy:nodeLabelFont="Default-0-12" cy:nodeLabel="AKAP13" cy:borderLineType="solid"/>
  </node>
  <node label="51474" id="-538">
    <att type="string" name="entrez_id" value="51474"/>
    <att type="string" name="gene_symbol" value="LIMA1"/>
    <att type="string" name="vizmap:VD-module NODE_FILL_COLOR" value="java.awt.Color[r=0,g=255,b=255]"/>
    <att type="string" name="vizmap:VD-module NODE_LABEL" value="LIMA1"/>
    <graphics type="ELLIPSE" h="40.0" w="40.0" x="556.0" y="1016.0" fill="#00ffff" width="1" outline="#666666" cy:nodeTransparency="1.0" cy:nodeLabelFont="Default-0-12" cy:nodeLabel="LIMA1" cy:borderLineType="solid"/>
  </node>
  <node label="134" id="-537">
    <att type="string" name="Known" value="Y"/>
    <att type="string" name="entrez_id" value="134"/>
    <att type="string" name="gene_symbol" value="ADORA1"/>
    <att type="string" name="vizmap:VD-module NODE_FILL_COLOR" value="java.awt.Color[r=255,g=0,b=0]"/>
    <att type="string" name="vizmap:VD-module NODE_LABEL" value="ADORA1"/>
    <graphics type="ELLIPSE" h="40.0" w="40.0" x="1343.0" y="262.0" fill="#ff0000" width="1" outline="#666666" cy:nodeTransparency="1.0" cy:nodeLabelFont="Default-0-12" cy:nodeLabel="ADORA1" cy:borderLineType="solid"/>
  </node>
  <node label="6506" id="-536">
    <att type="string" name="Known" value="Y"/>
    <att type="string" name="entrez_id" value="6506"/>
    <att type="string" name="gene_symbol" value="SLC1A2"/>
    <att type="string" name="vizmap:VD-module NODE_FILL_COLOR" value="java.awt.Color[r=255,g=0,b=0]"/>
    <att type="string" name="vizmap:VD-module NODE_LABEL" value="SLC1A2"/>
    <graphics type="ELLIPSE" h="40.0" w="40.0" x="895.0" y="330.0" fill="#ff0000" width="1" outline="#666666" cy:nodeTransparency="1.0" cy:nodeLabelFont="Default-0-12" cy:nodeLabel="SLC1A2" cy:borderLineType="solid"/>
  </node>
  <node label="2322" id="-535">
    <att type="string" name="entrez_id" value="2322"/>
    <att type="string" name="gene_symbol" value="FLT3"/>
    <att type="string" name="vizmap:VD-module NODE_FILL_COLOR" value="java.awt.Color[r=0,g=255,b=255]"/>
    <att type="string" name="vizmap:VD-module NODE_LABEL" value="FLT3"/>
    <graphics type="ELLIPSE" h="40.0" w="40.0" x="456.0" y="669.0" fill="#00ffff" width="1" outline="#666666" cy:nodeTransparency="1.0" cy:nodeLabelFont="Default-0-12" cy:nodeLabel="FLT3" cy:borderLineType="solid"/>
  </node>
  <node label="8312" id="-534">
    <att type="string" name="entrez_id" value="8312"/>
    <att type="string" name="gene_symbol" value="AXIN1"/>
    <att type="string" name="vizmap:VD-module NODE_FILL_COLOR" value="java.awt.Color[r=0,g=255,b=255]"/>
    <att type="string" name="vizmap:VD-module NODE_LABEL" value="AXIN1"/>
    <graphics type="ELLIPSE" h="40.0" w="40.0" x="817.0" y="982.0" fill="#00ffff" width="1" outline="#666666" cy:nodeTransparency="1.0" cy:nodeLabelFont="Default-0-12" cy:nodeLabel="AXIN1" cy:borderLineType="solid"/>
  </node>
  <node label="5610" id="-533">
    <att type="string" name="entrez_id" value="5610"/>
    <att type="string" name="gene_symbol" value="EIF2AK2"/>
    <att type="string" name="vizmap:VD-module NODE_FILL_COLOR" value="java.awt.Color[r=0,g=255,b=255]"/>
    <att type="string" name="vizmap:VD-module NODE_LABEL" value="EIF2AK2"/>
    <graphics type="ELLIPSE" h="40.0" w="40.0" x="654.0" y="931.0" fill="#00ffff" width="1" outline="#666666" cy:nodeTransparency="1.0" cy:nodeLabelFont="Default-0-12" cy:nodeLabel="EIF2AK2" cy:borderLineType="solid"/>
  </node>
  <node label="5451" id="-532">
    <att type="string" name="entrez_id" value="5451"/>
    <att type="string" name="gene_symbol" value="POU2F1"/>
    <att type="string" name="vizmap:VD-module NODE_FILL_COLOR" value="java.awt.Color[r=0,g=255,b=255]"/>
    <att type="string" name="vizmap:VD-module NODE_LABEL" value="POU2F1"/>
    <graphics type="ELLIPSE" h="40.0" w="40.0" x="1010.0" y="852.0" fill="#00ffff" width="1" outline="#666666" cy:nodeTransparency="1.0" cy:nodeLabelFont="Default-0-12" cy:nodeLabel="POU2F1" cy:borderLineType="solid"/>
  </node>
  <node label="3688" id="-531">
    <att type="string" name="entrez_id" value="3688"/>
    <att type="string" name="gene_symbol" value="ITGB1"/>
    <att type="string" name="vizmap:VD-module NODE_FILL_COLOR" value="java.awt.Color[r=0,g=255,b=255]"/>
    <att type="string" name="vizmap:VD-module NODE_LABEL" value="ITGB1"/>
    <graphics type="ELLIPSE" h="40.0" w="40.0" x="775.0" y="439.0" fill="#00ffff" width="1" outline="#666666" cy:nodeTransparency="1.0" cy:nodeLabelFont="Default-0-12" cy:nodeLabel="ITGB1" cy:borderLineType="solid"/>
  </node>
  <node label="10278" id="-530">
    <att type="string" name="entrez_id" value="10278"/>
    <att type="string" name="gene_symbol" value="EFS"/>
    <att type="string" name="vizmap:VD-module NODE_FILL_COLOR" value="java.awt.Color[r=0,g=255,b=255]"/>
    <att type="string" name="vizmap:VD-module NODE_LABEL" value="EFS"/>
    <graphics type="ELLIPSE" h="40.0" w="40.0" x="367.5" y="342.0" fill="#00ffff" width="1" outline="#666666" cy:nodeTransparency="1.0" cy:nodeLabelFont="Default-0-12" cy:nodeLabel="EFS" cy:borderLineType="solid"/>
  </node>
  <node label="2906" id="-529">
    <att type="string" name="entrez_id" value="2906"/>
    <att type="string" name="gene_symbol" value="GRIN2D"/>
    <att type="string" name="vizmap:VD-module NODE_FILL_COLOR" value="java.awt.Color[r=0,g=255,b=255]"/>
    <att type="string" name="vizmap:VD-module NODE_LABEL" value="GRIN2D"/>
    <graphics type="ELLIPSE" h="40.0" w="40.0" x="822.0" y="564.0" fill="#00ffff" width="1" outline="#666666" cy:nodeTransparency="1.0" cy:nodeLabelFont="Default-0-12" cy:nodeLabel="GRIN2D" cy:borderLineType="solid"/>
  </node>
  <node label="1441" id="-528">
    <att type="string" name="entrez_id" value="1441"/>
    <att type="string" name="gene_symbol" value="CSF3R"/>
    <att type="string" name="vizmap:VD-module NODE_FILL_COLOR" value="java.awt.Color[r=0,g=255,b=255]"/>
    <att type="string" name="vizmap:VD-module NODE_LABEL" value="CSF3R"/>
    <graphics type="ELLIPSE" h="40.0" w="40.0" x="385.0" y="767.0" fill="#00ffff" width="1" outline="#666666" cy:nodeTransparency="1.0" cy:nodeLabelFont="Default-0-12" cy:nodeLabel="CSF3R" cy:borderLineType="solid"/>
  </node>
  <node label="5781" id="-527">
    <att type="string" name="entrez_id" value="5781"/>
    <att type="string" name="gene_symbol" value="PTPN11"/>
    <att type="string" name="vizmap:VD-module NODE_FILL_COLOR" value="java.awt.Color[r=0,g=255,b=255]"/>
    <att type="string" name="vizmap:VD-module NODE_LABEL" value="PTPN11"/>
    <graphics type="ELLIPSE" h="40.0" w="40.0" x="585.0" y="513.0" fill="#00ffff" width="1" outline="#666666" cy:nodeTransparency="1.0" cy:nodeLabelFont="Default-0-12" cy:nodeLabel="PTPN11" cy:borderLineType="solid"/>
  </node>
  <node label="4793" id="-526">
    <att type="string" name="entrez_id" value="4793"/>
    <att type="string" name="gene_symbol" value="NFKBIB"/>
    <att type="string" name="vizmap:VD-module NODE_FILL_COLOR" value="java.awt.Color[r=0,g=255,b=255]"/>
    <att type="string" name="vizmap:VD-module NODE_LABEL" value="NFKBIB"/>
    <graphics type="ELLIPSE" h="40.0" w="40.0" x="707.0" y="1294.0" fill="#00ffff" width="1" outline="#666666" cy:nodeTransparency="1.0" cy:nodeLabelFont="Default-0-12" cy:nodeLabel="NFKBIB" cy:borderLineType="solid"/>
  </node>
  <node label="6667" id="-525">
    <att type="string" name="entrez_id" value="6667"/>
    <att type="string" name="gene_symbol" value="SP1"/>
    <att type="string" name="vizmap:VD-module NODE_FILL_COLOR" value="java.awt.Color[r=0,g=255,b=255]"/>
    <att type="string" name="vizmap:VD-module NODE_LABEL" value="SP1"/>
    <graphics type="ELLIPSE" h="40.0" w="40.0" x="947.0" y="858.0" fill="#00ffff" width="1" outline="#666666" cy:nodeTransparency="1.0" cy:nodeLabelFont="Default-0-12" cy:nodeLabel="SP1" cy:borderLineType="solid"/>
  </node>
  <node label="3636" id="-524">
    <att type="string" name="entrez_id" value="3636"/>
    <att type="string" name="gene_symbol" value="INPPL1"/>
    <att type="string" name="vizmap:VD-module NODE_FILL_COLOR" value="java.awt.Color[r=0,g=255,b=255]"/>
    <att type="string" name="vizmap:VD-module NODE_LABEL" value="INPPL1"/>
    <graphics type="ELLIPSE" h="40.0" w="40.0" x="585.0" y="401.0" fill="#00ffff" width="1" outline="#666666" cy:nodeTransparency="1.0" cy:nodeLabelFont="Default-0-12" cy:nodeLabel="INPPL1" cy:borderLineType="solid"/>
  </node>
  <node label="2033" id="-523">
    <att type="string" name="entrez_id" value="2033"/>
    <att type="string" name="gene_symbol" value="EP300"/>
    <att type="string" name="vizmap:VD-module NODE_FILL_COLOR" value="java.awt.Color[r=0,g=255,b=255]"/>
    <att type="string" name="vizmap:VD-module NODE_LABEL" value="EP300"/>
    <graphics type="ELLIPSE" h="40.0" w="40.0" x="1076.0" y="994.0" fill="#00ffff" width="1" outline="#666666" cy:nodeTransparency="1.0" cy:nodeLabelFont="Default-0-12" cy:nodeLabel="EP300" cy:borderLineType="solid"/>
  </node>
  <node label="10382" id="-522">
    <att type="string" name="entrez_id" value="10382"/>
    <att type="string" name="gene_symbol" value="TUBB4A"/>
    <att type="string" name="vizmap:VD-module NODE_FILL_COLOR" value="java.awt.Color[r=0,g=255,b=255]"/>
    <att type="string" name="vizmap:VD-module NODE_LABEL" value="TUBB4A"/>
    <graphics type="ELLIPSE" h="40.0" w="40.0" x="649.0" y="1317.0" fill="#00ffff" width="1" outline="#666666" cy:nodeTransparency="1.0" cy:nodeLabelFont="Default-0-12" cy:nodeLabel="TUBB4A" cy:borderLineType="solid"/>
  </node>
  <node label="1019" id="-521">
    <att type="string" name="entrez_id" value="1019"/>
    <att type="string" name="gene_symbol" value="CDK4"/>
    <att type="string" name="vizmap:VD-module NODE_FILL_COLOR" value="java.awt.Color[r=0,g=255,b=255]"/>
    <att type="string" name="vizmap:VD-module NODE_LABEL" value="CDK4"/>
    <graphics type="ELLIPSE" h="40.0" w="40.0" x="1141.0" y="784.0" fill="#00ffff" width="1" outline="#666666" cy:nodeTransparency="1.0" cy:nodeLabelFont="Default-0-12" cy:nodeLabel="CDK4" cy:borderLineType="solid"/>
  </node>
  <node label="4087" id="-520">
    <att type="string" name="entrez_id" value="4087"/>
    <att type="string" name="gene_symbol" value="SMAD2"/>
    <att type="string" name="vizmap:VD-module NODE_FILL_COLOR" value="java.awt.Color[r=0,g=255,b=255]"/>
    <att type="string" name="vizmap:VD-module NODE_LABEL" value="SMAD2"/>
    <graphics type="ELLIPSE" h="40.0" w="40.0" x="907.0" y="1007.0" fill="#00ffff" width="1" outline="#666666" cy:nodeTransparency="1.0" cy:nodeLabelFont="Default-0-12" cy:nodeLabel="SMAD2" cy:borderLineType="solid"/>
  </node>
  <node label="6773" id="-519">
    <att type="string" name="entrez_id" value="6773"/>
    <att type="string" name="gene_symbol" value="STAT2"/>
    <att type="string" name="vizmap:VD-module NODE_FILL_COLOR" value="java.awt.Color[r=0,g=255,b=255]"/>
    <att type="string" name="vizmap:VD-module NODE_LABEL" value="STAT2"/>
    <graphics type="ELLIPSE" h="40.0" w="40.0" x="769.0" y="755.0" fill="#00ffff" width="1" outline="#666666" cy:nodeTransparency="1.0" cy:nodeLabelFont="Default-0-12" cy:nodeLabel="STAT2" cy:borderLineType="solid"/>
  </node>
  <node label="5335" id="-518">
    <att type="string" name="entrez_id" value="5335"/>
    <att type="string" name="gene_symbol" value="PLCG1"/>
    <att type="string" name="vizmap:VD-module NODE_FILL_COLOR" value="java.awt.Color[r=0,g=255,b=255]"/>
    <att type="string" name="vizmap:VD-module NODE_LABEL" value="PLCG1"/>
    <graphics type="ELLIPSE" h="40.0" w="40.0" x="638.0" y="478.0" fill="#00ffff" width="1" outline="#666666" cy:nodeTransparency="1.0" cy:nodeLabelFont="Default-0-12" cy:nodeLabel="PLCG1" cy:borderLineType="solid"/>
  </node>
  <node label="5296" id="-517">
    <att type="string" name="entrez_id" value="5296"/>
    <att type="string" name="gene_symbol" value="PIK3R2"/>
    <att type="string" name="vizmap:VD-module NODE_FILL_COLOR" value="java.awt.Color[r=0,g=255,b=255]"/>
    <att type="string" name="vizmap:VD-module NODE_LABEL" value="PIK3R2"/>
    <graphics type="ELLIPSE" h="40.0" w="40.0" x="422.0" y="806.0" fill="#00ffff" width="1" outline="#666666" cy:nodeTransparency="1.0" cy:nodeLabelFont="Default-0-12" cy:nodeLabel="PIK3R2" cy:borderLineType="solid"/>
  </node>
  <node label="1500" id="-516">
    <att type="string" name="entrez_id" value="1500"/>
    <att type="string" name="gene_symbol" value="CTNND1"/>
    <att type="string" name="vizmap:VD-module NODE_FILL_COLOR" value="java.awt.Color[r=0,g=255,b=255]"/>
    <att type="string" name="vizmap:VD-module NODE_LABEL" value="CTNND1"/>
    <graphics type="ELLIPSE" h="40.0" w="40.0" x="695.0" y="561.0" fill="#00ffff" width="1" outline="#666666" cy:nodeTransparency="1.0" cy:nodeLabelFont="Default-0-12" cy:nodeLabel="CTNND1" cy:borderLineType="solid"/>
  </node>
  <node label="1398" id="-515">
    <att type="string" name="entrez_id" value="1398"/>
    <att type="string" name="gene_symbol" value="CRK"/>
    <att type="string" name="vizmap:VD-module NODE_FILL_COLOR" value="java.awt.Color[r=0,g=255,b=255]"/>
    <att type="string" name="vizmap:VD-module NODE_LABEL" value="CRK"/>
    <graphics type="ELLIPSE" h="40.0" w="40.0" x="587.0" y="494.0" fill="#00ffff" width="1" outline="#666666" cy:nodeTransparency="1.0" cy:nodeLabelFont="Default-0-12" cy:nodeLabel="CRK" cy:borderLineType="solid"/>
  </node>
  <node label="2081" id="-514">
    <att type="string" name="entrez_id" value="2081"/>
    <att type="string" name="gene_symbol" value="ERN1"/>
    <att type="string" name="vizmap:VD-module NODE_FILL_COLOR" value="java.awt.Color[r=0,g=255,b=255]"/>
    <att type="string" name="vizmap:VD-module NODE_LABEL" value="ERN1"/>
    <graphics type="ELLIPSE" h="40.0" w="40.0" x="794.0" y="1256.0" fill="#00ffff" width="1" outline="#666666" cy:nodeTransparency="1.0" cy:nodeLabelFont="Default-0-12" cy:nodeLabel="ERN1" cy:borderLineType="solid"/>
  </node>
  <node label="5156" id="-513">
    <att type="string" name="entrez_id" value="5156"/>
    <att type="string" name="gene_symbol" value="PDGFRA"/>
    <att type="string" name="vizmap:VD-module NODE_FILL_COLOR" value="java.awt.Color[r=0,g=255,b=255]"/>
    <att type="string" name="vizmap:VD-module NODE_LABEL" value="PDGFRA"/>
    <graphics type="ELLIPSE" h="40.0" w="40.0" x="368.0" y="597.0" fill="#00ffff" width="1" outline="#666666" cy:nodeTransparency="1.0" cy:nodeLabelFont="Default-0-12" cy:nodeLabel="PDGFRA" cy:borderLineType="solid"/>
  </node>
  <node label="5295" id="-512">
    <att type="string" name="entrez_id" value="5295"/>
    <att type="string" name="gene_symbol" value="PIK3R1"/>
    <att type="string" name="vizmap:VD-module NODE_FILL_COLOR" value="java.awt.Color[r=0,g=255,b=255]"/>
    <att type="string" name="vizmap:VD-module NODE_LABEL" value="PIK3R1"/>
    <graphics type="ELLIPSE" h="40.0" w="40.0" x="591.0" y="609.0" fill="#00ffff" width="1" outline="#666666" cy:nodeTransparency="1.0" cy:nodeLabelFont="Default-0-12" cy:nodeLabel="PIK3R1" cy:borderLineType="solid"/>
  </node>
  <node label="5596" id="-511">
    <att type="string" name="entrez_id" value="5596"/>
    <att type="string" name="gene_symbol" value="MAPK4"/>
    <att type="string" name="vizmap:VD-module NODE_FILL_COLOR" value="java.awt.Color[r=0,g=255,b=255]"/>
    <att type="string" name="vizmap:VD-module NODE_LABEL" value="MAPK4"/>
    <graphics type="ELLIPSE" h="40.0" w="40.0" x="1213.0" y="757.0" fill="#00ffff" width="1" outline="#666666" cy:nodeTransparency="1.0" cy:nodeLabelFont="Default-0-12" cy:nodeLabel="MAPK4" cy:borderLineType="solid"/>
  </node>
  <node label="8915" id="-510">
    <att type="string" name="entrez_id" value="8915"/>
    <att type="string" name="gene_symbol" value="BCL10"/>
    <att type="string" name="vizmap:VD-module NODE_FILL_COLOR" value="java.awt.Color[r=0,g=255,b=255]"/>
    <att type="string" name="vizmap:VD-module NODE_LABEL" value="BCL10"/>
    <graphics type="ELLIPSE" h="40.0" w="40.0" x="494.0" y="1007.0" fill="#00ffff" width="1" outline="#666666" cy:nodeTransparency="1.0" cy:nodeLabelFont="Default-0-12" cy:nodeLabel="BCL10" cy:borderLineType="solid"/>
  </node>
  <node label="203068" id="-509">
    <att type="string" name="entrez_id" value="203068"/>
    <att type="string" name="gene_symbol" value="TUBB"/>
    <att type="string" name="vizmap:VD-module NODE_FILL_COLOR" value="java.awt.Color[r=0,g=255,b=255]"/>
    <att type="string" name="vizmap:VD-module NODE_LABEL" value="TUBB"/>
    <graphics type="ELLIPSE" h="40.0" w="40.0" x="666.0" y="1035.0" fill="#00ffff" width="1" outline="#666666" cy:nodeTransparency="1.0" cy:nodeLabelFont="Default-0-12" cy:nodeLabel="TUBB" cy:borderLineType="solid"/>
  </node>
  <node label="3454" id="-508">
    <att type="string" name="entrez_id" value="3454"/>
    <att type="string" name="gene_symbol" value="IFNAR1"/>
    <att type="string" name="vizmap:VD-module NODE_FILL_COLOR" value="java.awt.Color[r=0,g=255,b=255]"/>
    <att type="string" name="vizmap:VD-module NODE_LABEL" value="IFNAR1"/>
    <graphics type="ELLIPSE" h="40.0" w="40.0" x="655.0" y="669.0" fill="#00ffff" width="1" outline="#666666" cy:nodeTransparency="1.0" cy:nodeLabelFont="Default-0-12" cy:nodeLabel="IFNAR1" cy:borderLineType="solid"/>
  </node>
  <node label="1495" id="-507">
    <att type="string" name="entrez_id" value="1495"/>
    <att type="string" name="gene_symbol" value="CTNNA1"/>
    <att type="string" name="vizmap:VD-module NODE_FILL_COLOR" value="java.awt.Color[r=0,g=255,b=255]"/>
    <att type="string" name="vizmap:VD-module NODE_LABEL" value="CTNNA1"/>
    <graphics type="ELLIPSE" h="40.0" w="40.0" x="636.0" y="726.0" fill="#00ffff" width="1" outline="#666666" cy:nodeTransparency="1.0" cy:nodeLabelFont="Default-0-12" cy:nodeLabel="CTNNA1" cy:borderLineType="solid"/>
  </node>
  <node label="7124" id="-506">
    <att type="string" name="Known" value="Y"/>
    <att type="string" name="entrez_id" value="7124"/>
    <att type="string" name="gene_symbol" value="TNF"/>
    <att type="string" name="vizmap:VD-module NODE_FILL_COLOR" value="java.awt.Color[r=255,g=0,b=0]"/>
    <att type="string" name="vizmap:VD-module NODE_LABEL" value="TNF"/>
    <graphics type="ELLIPSE" h="40.0" w="40.0" x="935.0" y="1099.0" fill="#ff0000" width="1" outline="#666666" cy:nodeTransparency="1.0" cy:nodeLabelFont="Default-0-12" cy:nodeLabel="TNF" cy:borderLineType="solid"/>
  </node>
  <node label="3305" id="-505">
    <att type="string" name="entrez_id" value="3305"/>
    <att type="string" name="gene_symbol" value="HSPA1L"/>
    <att type="string" name="vizmap:VD-module NODE_FILL_COLOR" value="java.awt.Color[r=0,g=255,b=255]"/>
    <att type="string" name="vizmap:VD-module NODE_LABEL" value="HSPA1L"/>
    <graphics type="ELLIPSE" h="40.0" w="40.0" x="574.0" y="1259.0" fill="#00ffff" width="1" outline="#666666" cy:nodeTransparency="1.0" cy:nodeLabelFont="Default-0-12" cy:nodeLabel="HSPA1L" cy:borderLineType="solid"/>
  </node>
  <node label="6737" id="-504">
    <att type="string" name="entrez_id" value="6737"/>
    <att type="string" name="gene_symbol" value="TRIM21"/>
    <att type="string" name="vizmap:VD-module NODE_FILL_COLOR" value="java.awt.Color[r=0,g=255,b=255]"/>
    <att type="string" name="vizmap:VD-module NODE_LABEL" value="TRIM21"/>
    <graphics type="ELLIPSE" h="40.0" w="40.0" x="953.0" y="1022.0" fill="#00ffff" width="1" outline="#666666" cy:nodeTransparency="1.0" cy:nodeLabelFont="Default-0-12" cy:nodeLabel="TRIM21" cy:borderLineType="solid"/>
  </node>
  <node label="55824" id="-503">
    <att type="string" name="entrez_id" value="55824"/>
    <att type="string" name="gene_symbol" value="PAG1"/>
    <att type="string" name="vizmap:VD-module NODE_FILL_COLOR" value="java.awt.Color[r=0,g=255,b=255]"/>
    <att type="string" name="vizmap:VD-module NODE_LABEL" value="PAG1"/>
    <graphics type="ELLIPSE" h="40.0" w="40.0" x="408.0" y="391.0" fill="#00ffff" width="1" outline="#666666" cy:nodeTransparency="1.0" cy:nodeLabelFont="Default-0-12" cy:nodeLabel="PAG1" cy:borderLineType="solid"/>
  </node>
  <node label="4841" id="-502">
    <att type="string" name="entrez_id" value="4841"/>
    <att type="string" name="gene_symbol" value="NONO"/>
    <att type="string" name="vizmap:VD-module NODE_FILL_COLOR" value="java.awt.Color[r=0,g=255,b=255]"/>
    <att type="string" name="vizmap:VD-module NODE_LABEL" value="NONO"/>
    <graphics type="ELLIPSE" h="40.0" w="40.0" x="817.0" y="1062.0" fill="#00ffff" width="1" outline="#666666" cy:nodeTransparency="1.0" cy:nodeLabelFont="Default-0-12" cy:nodeLabel="NONO" cy:borderLineType="solid"/>
  </node>
  <node label="348" id="-501">
    <att type="string" name="Known" value="Y"/>
    <att type="string" name="entrez_id" value="348"/>
    <att type="string" name="gene_symbol" value="APOE"/>
    <att type="string" name="vizmap:VD-module NODE_FILL_COLOR" value="java.awt.Color[r=255,g=0,b=0]"/>
    <att type="string" name="vizmap:VD-module NODE_LABEL" value="APOE"/>
    <graphics type="ELLIPSE" h="40.0" w="40.0" x="1188.0" y="980.0" fill="#ff0000" width="1" outline="#666666" cy:nodeTransparency="1.0" cy:nodeLabelFont="Default-0-12" cy:nodeLabel="APOE" cy:borderLineType="solid"/>
  </node>
  <node label="150" id="-500">
    <att type="string" name="entrez_id" value="150"/>
    <att type="string" name="gene_symbol" value="ADRA2A"/>
    <att type="string" name="vizmap:VD-module NODE_FILL_COLOR" value="java.awt.Color[r=0,g=255,b=255]"/>
    <att type="string" name="vizmap:VD-module NODE_LABEL" value="ADRA2A"/>
    <graphics type="ELLIPSE" h="40.0" w="40.0" x="1294.0" y="478.0" fill="#00ffff" width="1" outline="#666666" cy:nodeTransparency="1.0" cy:nodeLabelFont="Default-0-12" cy:nodeLabel="ADRA2A" cy:borderLineType="solid"/>
  </node>
  <node label="1616" id="-499">
    <att type="string" name="entrez_id" value="1616"/>
    <att type="string" name="gene_symbol" value="DAXX"/>
    <att type="string" name="vizmap:VD-module NODE_FILL_COLOR" value="java.awt.Color[r=0,g=255,b=255]"/>
    <att type="string" name="vizmap:VD-module NODE_LABEL" value="DAXX"/>
    <graphics type="ELLIPSE" h="40.0" w="40.0" x="904.0" y="1119.0" fill="#00ffff" width="1" outline="#666666" cy:nodeTransparency="1.0" cy:nodeLabelFont="Default-0-12" cy:nodeLabel="DAXX" cy:borderLineType="solid"/>
  </node>
  <node label="23118" id="-498">
    <att type="string" name="entrez_id" value="23118"/>
    <att type="string" name="gene_symbol" value="TAB2"/>
    <att type="string" name="vizmap:VD-module NODE_FILL_COLOR" value="java.awt.Color[r=0,g=255,b=255]"/>
    <att type="string" name="vizmap:VD-module NODE_LABEL" value="TAB2"/>
    <graphics type="ELLIPSE" h="40.0" w="40.0" x="663.0" y="1255.0" fill="#00ffff" width="1" outline="#666666" cy:nodeTransparency="1.0" cy:nodeLabelFont="Default-0-12" cy:nodeLabel="TAB2" cy:borderLineType="solid"/>
  </node>
  <node label="142" id="-497">
    <att type="string" name="entrez_id" value="142"/>
    <att type="string" name="gene_symbol" value="PARP1"/>
    <att type="string" name="vizmap:VD-module NODE_FILL_COLOR" value="java.awt.Color[r=0,g=255,b=255]"/>
    <att type="string" name="vizmap:VD-module NODE_LABEL" value="PARP1"/>
    <graphics type="ELLIPSE" h="40.0" w="40.0" x="996.0" y="1115.0" fill="#00ffff" width="1" outline="#666666" cy:nodeTransparency="1.0" cy:nodeLabelFont="Default-0-12" cy:nodeLabel="PARP1" cy:borderLineType="solid"/>
  </node>
  <node label="7538" id="-496">
    <att type="string" name="entrez_id" value="7538"/>
    <att type="string" name="gene_symbol" value="ZFP36"/>
    <att type="string" name="vizmap:VD-module NODE_FILL_COLOR" value="java.awt.Color[r=0,g=255,b=255]"/>
    <att type="string" name="vizmap:VD-module NODE_LABEL" value="ZFP36"/>
    <graphics type="ELLIPSE" h="40.0" w="40.0" x="1218.0" y="1034.0" fill="#00ffff" width="1" outline="#666666" cy:nodeTransparency="1.0" cy:nodeLabelFont="Default-0-12" cy:nodeLabel="ZFP36" cy:borderLineType="solid"/>
  </node>
  <node label="4193" id="-495">
    <att type="string" name="entrez_id" value="4193"/>
    <att type="string" name="gene_symbol" value="MDM2"/>
    <att type="string" name="vizmap:VD-module NODE_FILL_COLOR" value="java.awt.Color[r=0,g=255,b=255]"/>
    <att type="string" name="vizmap:VD-module NODE_LABEL" value="MDM2"/>
    <graphics type="ELLIPSE" h="40.0" w="40.0" x="894.0" y="1076.0" fill="#00ffff" width="1" outline="#666666" cy:nodeTransparency="1.0" cy:nodeLabelFont="Default-0-12" cy:nodeLabel="MDM2" cy:borderLineType="solid"/>
  </node>
  <node label="624" id="-494">
    <att type="string" name="entrez_id" value="624"/>
    <att type="string" name="gene_symbol" value="BDKRB2"/>
    <att type="string" name="vizmap:VD-module NODE_FILL_COLOR" value="java.awt.Color[r=0,g=255,b=255]"/>
    <att type="string" name="vizmap:VD-module NODE_LABEL" value="BDKRB2"/>
    <graphics type="ELLIPSE" h="40.0" w="40.0" x="986.0" y="256.0" fill="#00ffff" width="1" outline="#666666" cy:nodeTransparency="1.0" cy:nodeLabelFont="Default-0-12" cy:nodeLabel="BDKRB2" cy:borderLineType="solid"/>
  </node>
  <node label="5058" id="-493">
    <att type="string" name="entrez_id" value="5058"/>
    <att type="string" name="gene_symbol" value="PAK1"/>
    <att type="string" name="vizmap:VD-module NODE_FILL_COLOR" value="java.awt.Color[r=0,g=255,b=255]"/>
    <att type="string" name="vizmap:VD-module NODE_LABEL" value="PAK1"/>
    <graphics type="ELLIPSE" h="40.0" w="40.0" x="917.0" y="651.0" fill="#00ffff" width="1" outline="#666666" cy:nodeTransparency="1.0" cy:nodeLabelFont="Default-0-12" cy:nodeLabel="PAK1" cy:borderLineType="solid"/>
  </node>
  <node label="4216" id="-492">
    <att type="string" name="entrez_id" value="4216"/>
    <att type="string" name="gene_symbol" value="MAP3K4"/>
    <att type="string" name="vizmap:VD-module NODE_FILL_COLOR" value="java.awt.Color[r=0,g=255,b=255]"/>
    <att type="string" name="vizmap:VD-module NODE_LABEL" value="MAP3K4"/>
    <graphics type="ELLIPSE" h="40.0" w="40.0" x="736.0" y="821.0" fill="#00ffff" width="1" outline="#666666" cy:nodeTransparency="1.0" cy:nodeLabelFont="Default-0-12" cy:nodeLabel="MAP3K4" cy:borderLineType="solid"/>
  </node>
  <node label="3297" id="-491">
    <att type="string" name="entrez_id" value="3297"/>
    <att type="string" name="gene_symbol" value="HSF1"/>
    <att type="string" name="vizmap:VD-module NODE_FILL_COLOR" value="java.awt.Color[r=0,g=255,b=255]"/>
    <att type="string" name="vizmap:VD-module NODE_LABEL" value="HSF1"/>
    <graphics type="ELLIPSE" h="40.0" w="40.0" x="1130.0" y="1085.0" fill="#00ffff" width="1" outline="#666666" cy:nodeTransparency="1.0" cy:nodeLabelFont="Default-0-12" cy:nodeLabel="HSF1" cy:borderLineType="solid"/>
  </node>
  <node label="5444" id="-490">
    <att type="string" name="Known" value="Y"/>
    <att type="string" name="entrez_id" value="5444"/>
    <att type="string" name="gene_symbol" value="PON1"/>
    <att type="string" name="vizmap:VD-module NODE_FILL_COLOR" value="java.awt.Color[r=255,g=0,b=0]"/>
    <att type="string" name="vizmap:VD-module NODE_LABEL" value="PON1"/>
    <graphics type="ELLIPSE" h="40.0" w="40.0" x="1425.7486572265625" y="908.4964599609375" fill="#ff0000" width="1" outline="#666666" cy:nodeTransparency="1.0" cy:nodeLabelFont="Default-0-12" cy:nodeLabel="PON1" cy:borderLineType="solid"/>
  </node>
  <node label="5515" id="-489">
    <att type="string" name="entrez_id" value="5515"/>
    <att type="string" name="gene_symbol" value="PPP2CA"/>
    <att type="string" name="vizmap:VD-module NODE_FILL_COLOR" value="java.awt.Color[r=0,g=255,b=255]"/>
    <att type="string" name="vizmap:VD-module NODE_LABEL" value="PPP2CA"/>
    <graphics type="ELLIPSE" h="40.0" w="40.0" x="909.0" y="870.0" fill="#00ffff" width="1" outline="#666666" cy:nodeTransparency="1.0" cy:nodeLabelFont="Default-0-12" cy:nodeLabel="PPP2CA" cy:borderLineType="solid"/>
  </node>
  <node label="1282" id="-488">
    <att type="string" name="Known" value="Y"/>
    <att type="string" name="entrez_id" value="1282"/>
    <att type="string" name="gene_symbol" value="COL4A1"/>
    <att type="string" name="vizmap:VD-module NODE_FILL_COLOR" value="java.awt.Color[r=255,g=0,b=0]"/>
    <att type="string" name="vizmap:VD-module NODE_LABEL" value="COL4A1"/>
    <graphics type="ELLIPSE" h="40.0" w="40.0" x="1342.0" y="288.0" fill="#ff0000" width="1" outline="#666666" cy:nodeTransparency="1.0" cy:nodeLabelFont="Default-0-12" cy:nodeLabel="COL4A1" cy:borderLineType="solid"/>
  </node>
  <node label="4851" id="-487">
    <att type="string" name="entrez_id" value="4851"/>
    <att type="string" name="gene_symbol" value="NOTCH1"/>
    <att type="string" name="vizmap:VD-module NODE_FILL_COLOR" value="java.awt.Color[r=0,g=255,b=255]"/>
    <att type="string" name="vizmap:VD-module NODE_LABEL" value="NOTCH1"/>
    <graphics type="ELLIPSE" h="40.0" w="40.0" x="860.0" y="972.0" fill="#00ffff" width="1" outline="#666666" cy:nodeTransparency="1.0" cy:nodeLabelFont="Default-0-12" cy:nodeLabel="NOTCH1" cy:borderLineType="solid"/>
  </node>
  <node label="6869" id="-486">
    <att type="string" name="Known" value="Y"/>
    <att type="string" name="entrez_id" value="6869"/>
    <att type="string" name="gene_symbol" value="TACR1"/>
    <att type="string" name="vizmap:VD-module NODE_FILL_COLOR" value="java.awt.Color[r=255,g=0,b=0]"/>
    <att type="string" name="vizmap:VD-module NODE_LABEL" value="TACR1"/>
    <graphics type="ELLIPSE" h="40.0" w="40.0" x="953.5335693359375" y="1487.23681640625" fill="#ff0000" width="1" outline="#666666" cy:nodeTransparency="1.0" cy:nodeLabelFont="Default-0-12" cy:nodeLabel="TACR1" cy:borderLineType="solid"/>
  </node>
  <node label="1445" id="-485">
    <att type="string" name="entrez_id" value="1445"/>
    <att type="string" name="gene_symbol" value="CSK"/>
    <att type="string" name="vizmap:VD-module NODE_FILL_COLOR" value="java.awt.Color[r=0,g=255,b=255]"/>
    <att type="string" name="vizmap:VD-module NODE_LABEL" value="CSK"/>
    <graphics type="ELLIPSE" h="40.0" w="40.0" x="706.0" y="464.0" fill="#00ffff" width="1" outline="#666666" cy:nodeTransparency="1.0" cy:nodeLabelFont="Default-0-12" cy:nodeLabel="CSK" cy:borderLineType="solid"/>
  </node>
  <node label="595" id="-484">
    <att type="string" name="entrez_id" value="595"/>
    <att type="string" name="gene_symbol" value="CCND1"/>
    <att type="string" name="vizmap:VD-module NODE_FILL_COLOR" value="java.awt.Color[r=0,g=255,b=255]"/>
    <att type="string" name="vizmap:VD-module NODE_LABEL" value="CCND1"/>
    <graphics type="ELLIPSE" h="40.0" w="40.0" x="1240.0" y="1003.0" fill="#00ffff" width="1" outline="#666666" cy:nodeTransparency="1.0" cy:nodeLabelFont="Default-0-12" cy:nodeLabel="CCND1" cy:borderLineType="solid"/>
  </node>
  <node label="2209" id="-483">
    <att type="string" name="entrez_id" value="2209"/>
    <att type="string" name="gene_symbol" value="FCGR1A"/>
    <att type="string" name="vizmap:VD-module NODE_FILL_COLOR" value="java.awt.Color[r=0,g=255,b=255]"/>
    <att type="string" name="vizmap:VD-module NODE_LABEL" value="FCGR1A"/>
    <graphics type="ELLIPSE" h="40.0" w="40.0" x="372.0" y="391.0" fill="#00ffff" width="1" outline="#666666" cy:nodeTransparency="1.0" cy:nodeLabelFont="Default-0-12" cy:nodeLabel="FCGR1A" cy:borderLineType="solid"/>
  </node>
  <node label="5341" id="-482">
    <att type="string" name="entrez_id" value="5341"/>
    <att type="string" name="gene_symbol" value="PLEK"/>
    <att type="string" name="vizmap:VD-module NODE_FILL_COLOR" value="java.awt.Color[r=0,g=255,b=255]"/>
    <att type="string" name="vizmap:VD-module NODE_LABEL" value="PLEK"/>
    <graphics type="ELLIPSE" h="40.0" w="40.0" x="1189.0" y="392.0" fill="#00ffff" width="1" outline="#666666" cy:nodeTransparency="1.0" cy:nodeLabelFont="Default-0-12" cy:nodeLabel="PLEK" cy:borderLineType="solid"/>
  </node>
  <node label="3620" id="-481">
    <att type="string" name="Known" value="Y"/>
    <att type="string" name="entrez_id" value="3620"/>
    <att type="string" name="gene_symbol" value="IDO1"/>
    <att type="string" name="vizmap:VD-module NODE_FILL_COLOR" value="java.awt.Color[r=255,g=0,b=0]"/>
    <att type="string" name="vizmap:VD-module NODE_LABEL" value="IDO1"/>
    <graphics type="ELLIPSE" h="40.0" w="40.0" x="1354.220458984375" y="1338.273681640625" fill="#ff0000" width="1" outline="#666666" cy:nodeTransparency="1.0" cy:nodeLabelFont="Default-0-12" cy:nodeLabel="IDO1" cy:borderLineType="solid"/>
  </node>
  <node label="558" id="-480">
    <att type="string" name="entrez_id" value="558"/>
    <att type="string" name="gene_symbol" value="AXL"/>
    <att type="string" name="vizmap:VD-module NODE_FILL_COLOR" value="java.awt.Color[r=0,g=255,b=255]"/>
    <att type="string" name="vizmap:VD-module NODE_LABEL" value="AXL"/>
    <graphics type="ELLIPSE" h="40.0" w="40.0" x="390.0" y="591.0" fill="#00ffff" width="1" outline="#666666" cy:nodeTransparency="1.0" cy:nodeLabelFont="Default-0-12" cy:nodeLabel="AXL" cy:borderLineType="solid"/>
  </node>
  <node label="7054" id="-479">
    <att type="string" name="entrez_id" value="7054"/>
    <att type="string" name="gene_symbol" value="TH"/>
    <att type="string" name="vizmap:VD-module NODE_FILL_COLOR" value="java.awt.Color[r=0,g=255,b=255]"/>
    <att type="string" name="vizmap:VD-module NODE_LABEL" value="TH"/>
    <graphics type="ELLIPSE" h="40.0" w="40.0" x="1346.0" y="821.0" fill="#00ffff" width="1" outline="#666666" cy:nodeTransparency="1.0" cy:nodeLabelFont="Default-0-12" cy:nodeLabel="TH" cy:borderLineType="solid"/>
  </node>
  <node label="25" id="-478">
    <att type="string" name="entrez_id" value="25"/>
    <att type="string" name="gene_symbol" value="ABL1"/>
    <att type="string" name="vizmap:VD-module NODE_FILL_COLOR" value="java.awt.Color[r=0,g=255,b=255]"/>
    <att type="string" name="vizmap:VD-module NODE_LABEL" value="ABL1"/>
    <graphics type="ELLIPSE" h="40.0" w="40.0" x="750.0" y="660.0" fill="#00ffff" width="1" outline="#666666" cy:nodeTransparency="1.0" cy:nodeLabelFont="Default-0-12" cy:nodeLabel="ABL1" cy:borderLineType="solid"/>
  </node>
  <node label="5469" id="-477">
    <att type="string" name="entrez_id" value="5469"/>
    <att type="string" name="gene_symbol" value="MED1"/>
    <att type="string" name="vizmap:VD-module NODE_FILL_COLOR" value="java.awt.Color[r=0,g=255,b=255]"/>
    <att type="string" name="vizmap:VD-module NODE_LABEL" value="MED1"/>
    <graphics type="ELLIPSE" h="40.0" w="40.0" x="1261.0" y="1149.0" fill="#00ffff" width="1" outline="#666666" cy:nodeTransparency="1.0" cy:nodeLabelFont="Default-0-12" cy:nodeLabel="MED1" cy:borderLineType="solid"/>
  </node>
  <node label="5796" id="-476">
    <att type="string" name="entrez_id" value="5796"/>
    <att type="string" name="gene_symbol" value="PTPRK"/>
    <att type="string" name="vizmap:VD-module NODE_FILL_COLOR" value="java.awt.Color[r=0,g=255,b=255]"/>
    <att type="string" name="vizmap:VD-module NODE_LABEL" value="PTPRK"/>
    <graphics type="ELLIPSE" h="40.0" w="40.0" x="690.0" y="344.0" fill="#00ffff" width="1" outline="#666666" cy:nodeTransparency="1.0" cy:nodeLabelFont="Default-0-12" cy:nodeLabel="PTPRK" cy:borderLineType="solid"/>
  </node>
  <node label="90102" id="-475">
    <att type="string" name="Known" value="Y"/>
    <att type="string" name="entrez_id" value="90102"/>
    <att type="string" name="gene_symbol" value="PHLDB2"/>
    <att type="string" name="vizmap:VD-module NODE_FILL_COLOR" value="java.awt.Color[r=255,g=0,b=0]"/>
    <att type="string" name="vizmap:VD-module NODE_LABEL" value="PHLDB2"/>
    <graphics type="ELLIPSE" h="40.0" w="40.0" x="850.0" y="1173.0" fill="#ff0000" width="1" outline="#666666" cy:nodeTransparency="1.0" cy:nodeLabelFont="Default-0-12" cy:nodeLabel="PHLDB2" cy:borderLineType="solid"/>
  </node>
  <node label="1017" id="-474">
    <att type="string" name="entrez_id" value="1017"/>
    <att type="string" name="gene_symbol" value="CDK2"/>
    <att type="string" name="vizmap:VD-module NODE_FILL_COLOR" value="java.awt.Color[r=0,g=255,b=255]"/>
    <att type="string" name="vizmap:VD-module NODE_LABEL" value="CDK2"/>
    <graphics type="ELLIPSE" h="40.0" w="40.0" x="1135.0" y="832.0" fill="#00ffff" width="1" outline="#666666" cy:nodeTransparency="1.0" cy:nodeLabelFont="Default-0-12" cy:nodeLabel="CDK2" cy:borderLineType="solid"/>
  </node>
  <node label="4478" id="-473">
    <att type="string" name="entrez_id" value="4478"/>
    <att type="string" name="gene_symbol" value="MSN"/>
    <att type="string" name="vizmap:VD-module NODE_FILL_COLOR" value="java.awt.Color[r=0,g=255,b=255]"/>
    <att type="string" name="vizmap:VD-module NODE_LABEL" value="MSN"/>
    <graphics type="ELLIPSE" h="40.0" w="40.0" x="806.0" y="876.0" fill="#00ffff" width="1" outline="#666666" cy:nodeTransparency="1.0" cy:nodeLabelFont="Default-0-12" cy:nodeLabel="MSN" cy:borderLineType="solid"/>
  </node>
  <node label="8737" id="-472">
    <att type="string" name="entrez_id" value="8737"/>
    <att type="string" name="gene_symbol" value="RIPK1"/>
    <att type="string" name="vizmap:VD-module NODE_FILL_COLOR" value="java.awt.Color[r=0,g=255,b=255]"/>
    <att type="string" name="vizmap:VD-module NODE_LABEL" value="RIPK1"/>
    <graphics type="ELLIPSE" h="40.0" w="40.0" x="463.0" y="1156.0" fill="#00ffff" width="1" outline="#666666" cy:nodeTransparency="1.0" cy:nodeLabelFont="Default-0-12" cy:nodeLabel="RIPK1" cy:borderLineType="solid"/>
  </node>
  <node label="10971" id="-471">
    <att type="string" name="entrez_id" value="10971"/>
    <att type="string" name="gene_symbol" value="YWHAQ"/>
    <att type="string" name="vizmap:VD-module NODE_FILL_COLOR" value="java.awt.Color[r=0,g=255,b=255]"/>
    <att type="string" name="vizmap:VD-module NODE_LABEL" value="YWHAQ"/>
    <graphics type="ELLIPSE" h="40.0" w="40.0" x="887.0" y="894.0" fill="#00ffff" width="1" outline="#666666" cy:nodeTransparency="1.0" cy:nodeLabelFont="Default-0-12" cy:nodeLabel="YWHAQ" cy:borderLineType="solid"/>
  </node>
  <node label="5604" id="-470">
    <att type="string" name="entrez_id" value="5604"/>
    <att type="string" name="gene_symbol" value="MAP2K1"/>
    <att type="string" name="vizmap:VD-module NODE_FILL_COLOR" value="java.awt.Color[r=0,g=255,b=255]"/>
    <att type="string" name="vizmap:VD-module NODE_LABEL" value="MAP2K1"/>
    <graphics type="ELLIPSE" h="40.0" w="40.0" x="914.0" y="916.0" fill="#00ffff" width="1" outline="#666666" cy:nodeTransparency="1.0" cy:nodeLabelFont="Default-0-12" cy:nodeLabel="MAP2K1" cy:borderLineType="solid"/>
  </node>
  <node label="1832" id="-469">
    <att type="string" name="entrez_id" value="1832"/>
    <att type="string" name="gene_symbol" value="DSP"/>
    <att type="string" name="vizmap:VD-module NODE_FILL_COLOR" value="java.awt.Color[r=0,g=255,b=255]"/>
    <att type="string" name="vizmap:VD-module NODE_LABEL" value="DSP"/>
    <graphics type="ELLIPSE" h="40.0" w="40.0" x="877.0" y="997.0" fill="#00ffff" width="1" outline="#666666" cy:nodeTransparency="1.0" cy:nodeLabelFont="Default-0-12" cy:nodeLabel="DSP" cy:borderLineType="solid"/>
  </node>
  <node label="3569" id="-468">
    <att type="string" name="Known" value="Y"/>
    <att type="string" name="entrez_id" value="3569"/>
    <att type="string" name="gene_symbol" value="IL6"/>
    <att type="string" name="vizmap:VD-module NODE_FILL_COLOR" value="java.awt.Color[r=255,g=0,b=0]"/>
    <att type="string" name="vizmap:VD-module NODE_LABEL" value="IL6"/>
    <graphics type="ELLIPSE" h="40.0" w="40.0" x="1155.0" y="718.0" fill="#ff0000" width="1" outline="#666666" cy:nodeTransparency="1.0" cy:nodeLabelFont="Default-0-12" cy:nodeLabel="IL6" cy:borderLineType="solid"/>
  </node>
  <node label="7187" id="-467">
    <att type="string" name="entrez_id" value="7187"/>
    <att type="string" name="gene_symbol" value="TRAF3"/>
    <att type="string" name="vizmap:VD-module NODE_FILL_COLOR" value="java.awt.Color[r=0,g=255,b=255]"/>
    <att type="string" name="vizmap:VD-module NODE_LABEL" value="TRAF3"/>
    <graphics type="ELLIPSE" h="40.0" w="40.0" x="536.0" y="982.0" fill="#00ffff" width="1" outline="#666666" cy:nodeTransparency="1.0" cy:nodeLabelFont="Default-0-12" cy:nodeLabel="TRAF3" cy:borderLineType="solid"/>
  </node>
  <node label="7531" id="-466">
    <att type="string" name="entrez_id" value="7531"/>
    <att type="string" name="gene_symbol" value="YWHAE"/>
    <att type="string" name="vizmap:VD-module NODE_FILL_COLOR" value="java.awt.Color[r=0,g=255,b=255]"/>
    <att type="string" name="vizmap:VD-module NODE_LABEL" value="YWHAE"/>
    <graphics type="ELLIPSE" h="40.0" w="40.0" x="992.0" y="712.0" fill="#00ffff" width="1" outline="#666666" cy:nodeTransparency="1.0" cy:nodeLabelFont="Default-0-12" cy:nodeLabel="YWHAE" cy:borderLineType="solid"/>
  </node>
  <node label="993" id="-465">
    <att type="string" name="entrez_id" value="993"/>
    <att type="string" name="gene_symbol" value="CDC25A"/>
    <att type="string" name="vizmap:VD-module NODE_FILL_COLOR" value="java.awt.Color[r=0,g=255,b=255]"/>
    <att type="string" name="vizmap:VD-module NODE_LABEL" value="CDC25A"/>
    <graphics type="ELLIPSE" h="40.0" w="40.0" x="1040.0" y="1028.0" fill="#00ffff" width="1" outline="#666666" cy:nodeTransparency="1.0" cy:nodeLabelFont="Default-0-12" cy:nodeLabel="CDC25A" cy:borderLineType="solid"/>
  </node>
  <node label="6597" id="-464">
    <att type="string" name="entrez_id" value="6597"/>
    <att type="string" name="gene_symbol" value="SMARCA4"/>
    <att type="string" name="vizmap:VD-module NODE_FILL_COLOR" value="java.awt.Color[r=0,g=255,b=255]"/>
    <att type="string" name="vizmap:VD-module NODE_LABEL" value="SMARCA4"/>
    <graphics type="ELLIPSE" h="40.0" w="40.0" x="1038.0" y="1193.0" fill="#00ffff" width="1" outline="#666666" cy:nodeTransparency="1.0" cy:nodeLabelFont="Default-0-12" cy:nodeLabel="SMARCA4" cy:borderLineType="solid"/>
  </node>
  <node label="1452" id="-463">
    <att type="string" name="entrez_id" value="1452"/>
    <att type="string" name="gene_symbol" value="CSNK1A1"/>
    <att type="string" name="vizmap:VD-module NODE_FILL_COLOR" value="java.awt.Color[r=0,g=255,b=255]"/>
    <att type="string" name="vizmap:VD-module NODE_LABEL" value="CSNK1A1"/>
    <graphics type="ELLIPSE" h="40.0" w="40.0" x="909.0" y="983.0" fill="#00ffff" width="1" outline="#666666" cy:nodeTransparency="1.0" cy:nodeLabelFont="Default-0-12" cy:nodeLabel="CSNK1A1" cy:borderLineType="solid"/>
  </node>
  <node label="8795" id="-462">
    <att type="string" name="entrez_id" value="8795"/>
    <att type="string" name="gene_symbol" value="TNFRSF10B"/>
    <att type="string" name="vizmap:VD-module NODE_FILL_COLOR" value="java.awt.Color[r=0,g=255,b=255]"/>
    <att type="string" name="vizmap:VD-module NODE_LABEL" value="TNFRSF10B"/>
    <graphics type="ELLIPSE" h="40.0" w="40.0" x="552.0" y="1162.0" fill="#00ffff" width="1" outline="#666666" cy:nodeTransparency="1.0" cy:nodeLabelFont="Default-0-12" cy:nodeLabel="TNFRSF10B" cy:borderLineType="solid"/>
  </node>
  <node label="8503" id="-461">
    <att type="string" name="entrez_id" value="8503"/>
    <att type="string" name="gene_symbol" value="PIK3R3"/>
    <att type="string" name="vizmap:VD-module NODE_FILL_COLOR" value="java.awt.Color[r=0,g=255,b=255]"/>
    <att type="string" name="vizmap:VD-module NODE_LABEL" value="PIK3R3"/>
    <graphics type="ELLIPSE" h="40.0" w="40.0" x="508.0" y="722.0" fill="#00ffff" width="1" outline="#666666" cy:nodeTransparency="1.0" cy:nodeLabelFont="Default-0-12" cy:nodeLabel="PIK3R3" cy:borderLineType="solid"/>
  </node>
  <node label="4001" id="-460">
    <att type="string" name="entrez_id" value="4001"/>
    <att type="string" name="gene_symbol" value="LMNB1"/>
    <att type="string" name="vizmap:VD-module NODE_FILL_COLOR" value="java.awt.Color[r=0,g=255,b=255]"/>
    <att type="string" name="vizmap:VD-module NODE_LABEL" value="LMNB1"/>
    <graphics type="ELLIPSE" h="40.0" w="40.0" x="1203.0" y="608.0" fill="#00ffff" width="1" outline="#666666" cy:nodeTransparency="1.0" cy:nodeLabelFont="Default-0-12" cy:nodeLabel="LMNB1" cy:borderLineType="solid"/>
  </node>
  <node label="4225" id="-459">
    <att type="string" name="entrez_id" value="4225"/>
    <att type="string" name="gene_symbol" value="MEP1B"/>
    <att type="string" name="vizmap:VD-module NODE_FILL_COLOR" value="java.awt.Color[r=0,g=255,b=255]"/>
    <att type="string" name="vizmap:VD-module NODE_LABEL" value="MEP1B"/>
    <graphics type="ELLIPSE" h="40.0" w="40.0" x="1060.0" y="284.0" fill="#00ffff" width="1" outline="#666666" cy:nodeTransparency="1.0" cy:nodeLabelFont="Default-0-12" cy:nodeLabel="MEP1B" cy:borderLineType="solid"/>
  </node>
  <node label="9181" id="-458">
    <att type="string" name="entrez_id" value="9181"/>
    <att type="string" name="gene_symbol" value="ARHGEF2"/>
    <att type="string" name="vizmap:VD-module NODE_FILL_COLOR" value="java.awt.Color[r=0,g=255,b=255]"/>
    <att type="string" name="vizmap:VD-module NODE_LABEL" value="ARHGEF2"/>
    <graphics type="ELLIPSE" h="40.0" w="40.0" x="713.0" y="883.0" fill="#00ffff" width="1" outline="#666666" cy:nodeTransparency="1.0" cy:nodeLabelFont="Default-0-12" cy:nodeLabel="ARHGEF2" cy:borderLineType="solid"/>
  </node>
  <node label="6772" id="-457">
    <att type="string" name="entrez_id" value="6772"/>
    <att type="string" name="gene_symbol" value="STAT1"/>
    <att type="string" name="vizmap:VD-module NODE_FILL_COLOR" value="java.awt.Color[r=0,g=255,b=255]"/>
    <att type="string" name="vizmap:VD-module NODE_LABEL" value="STAT1"/>
    <graphics type="ELLIPSE" h="40.0" w="40.0" x="711.0" y="808.0" fill="#00ffff" width="1" outline="#666666" cy:nodeTransparency="1.0" cy:nodeLabelFont="Default-0-12" cy:nodeLabel="STAT1" cy:borderLineType="solid"/>
  </node>
  <node label="919" id="-456">
    <att type="string" name="entrez_id" value="919"/>
    <att type="string" name="gene_symbol" value="CD247"/>
    <att type="string" name="vizmap:VD-module NODE_FILL_COLOR" value="java.awt.Color[r=0,g=255,b=255]"/>
    <att type="string" name="vizmap:VD-module NODE_LABEL" value="CD247"/>
    <graphics type="ELLIPSE" h="40.0" w="40.0" x="395.0" y="442.0" fill="#00ffff" width="1" outline="#666666" cy:nodeTransparency="1.0" cy:nodeLabelFont="Default-0-12" cy:nodeLabel="CD247" cy:borderLineType="solid"/>
  </node>
  <node label="7067" id="-455">
    <att type="string" name="entrez_id" value="7067"/>
    <att type="string" name="gene_symbol" value="THRA"/>
    <att type="string" name="vizmap:VD-module NODE_FILL_COLOR" value="java.awt.Color[r=0,g=255,b=255]"/>
    <att type="string" name="vizmap:VD-module NODE_LABEL" value="THRA"/>
    <graphics type="ELLIPSE" h="40.0" w="40.0" x="1215.0" y="1175.0" fill="#00ffff" width="1" outline="#666666" cy:nodeTransparency="1.0" cy:nodeLabelFont="Default-0-12" cy:nodeLabel="THRA" cy:borderLineType="solid"/>
  </node>
  <node label="2547" id="-454">
    <att type="string" name="entrez_id" value="2547"/>
    <att type="string" name="gene_symbol" value="XRCC6"/>
    <att type="string" name="vizmap:VD-module NODE_FILL_COLOR" value="java.awt.Color[r=0,g=255,b=255]"/>
    <att type="string" name="vizmap:VD-module NODE_LABEL" value="XRCC6"/>
    <graphics type="ELLIPSE" h="40.0" w="40.0" x="886.0" y="969.0" fill="#00ffff" width="1" outline="#666666" cy:nodeTransparency="1.0" cy:nodeLabelFont="Default-0-12" cy:nodeLabel="XRCC6" cy:borderLineType="solid"/>
  </node>
  <node label="3552" id="-453">
    <att type="string" name="Known" value="Y"/>
    <att type="string" name="entrez_id" value="3552"/>
    <att type="string" name="gene_symbol" value="IL1A"/>
    <att type="string" name="vizmap:VD-module NODE_FILL_COLOR" value="java.awt.Color[r=255,g=0,b=0]"/>
    <att type="string" name="vizmap:VD-module NODE_LABEL" value="IL1A"/>
    <graphics type="ELLIPSE" h="40.0" w="40.0" x="1024.0" y="1238.0" fill="#ff0000" width="1" outline="#666666" cy:nodeTransparency="1.0" cy:nodeLabelFont="Default-0-12" cy:nodeLabel="IL1A" cy:borderLineType="solid"/>
  </node>
  <node label="868" id="-452">
    <att type="string" name="entrez_id" value="868"/>
    <att type="string" name="gene_symbol" value="CBLB"/>
    <att type="string" name="vizmap:VD-module NODE_FILL_COLOR" value="java.awt.Color[r=0,g=255,b=255]"/>
    <att type="string" name="vizmap:VD-module NODE_LABEL" value="CBLB"/>
    <graphics type="ELLIPSE" h="40.0" w="40.0" x="328.0" y="686.0" fill="#00ffff" width="1" outline="#666666" cy:nodeTransparency="1.0" cy:nodeLabelFont="Default-0-12" cy:nodeLabel="CBLB" cy:borderLineType="solid"/>
  </node>
  <node label="9103" id="-451">
    <att type="string" name="entrez_id" value="9103"/>
    <att type="string" name="gene_symbol" value="FCGR2C"/>
    <att type="string" name="vizmap:VD-module NODE_FILL_COLOR" value="java.awt.Color[r=0,g=255,b=255]"/>
    <att type="string" name="vizmap:VD-module NODE_LABEL" value="FCGR2C"/>
    <graphics type="ELLIPSE" h="40.0" w="40.0" x="623.0" y="250.0" fill="#00ffff" width="1" outline="#666666" cy:nodeTransparency="1.0" cy:nodeLabelFont="Default-0-12" cy:nodeLabel="FCGR2C" cy:borderLineType="solid"/>
  </node>
  <node label="2904" id="-450">
    <att type="string" name="Known" value="Y"/>
    <att type="string" name="entrez_id" value="2904"/>
    <att type="string" name="gene_symbol" value="GRIN2B"/>
    <att type="string" name="vizmap:VD-module NODE_FILL_COLOR" value="java.awt.Color[r=255,g=0,b=0]"/>
    <att type="string" name="vizmap:VD-module NODE_LABEL" value="GRIN2B"/>
    <graphics type="ELLIPSE" h="40.0" w="40.0" x="890.0" y="376.0" fill="#ff0000" width="1" outline="#666666" cy:nodeTransparency="1.0" cy:nodeLabelFont="Default-0-12" cy:nodeLabel="GRIN2B" cy:borderLineType="solid"/>
  </node>
  <node label="3635" id="-449">
    <att type="string" name="entrez_id" value="3635"/>
    <att type="string" name="gene_symbol" value="INPP5D"/>
    <att type="string" name="vizmap:VD-module NODE_FILL_COLOR" value="java.awt.Color[r=0,g=255,b=255]"/>
    <att type="string" name="vizmap:VD-module NODE_LABEL" value="INPP5D"/>
    <graphics type="ELLIPSE" h="40.0" w="40.0" x="456.0" y="390.0" fill="#00ffff" width="1" outline="#666666" cy:nodeTransparency="1.0" cy:nodeLabelFont="Default-0-12" cy:nodeLabel="INPP5D" cy:borderLineType="solid"/>
  </node>
  <node label="5603" id="-448">
    <att type="string" name="entrez_id" value="5603"/>
    <att type="string" name="gene_symbol" value="MAPK13"/>
    <att type="string" name="vizmap:VD-module NODE_FILL_COLOR" value="java.awt.Color[r=0,g=255,b=255]"/>
    <att type="string" name="vizmap:VD-module NODE_LABEL" value="MAPK13"/>
    <graphics type="ELLIPSE" h="40.0" w="40.0" x="1217.0" y="889.0" fill="#00ffff" width="1" outline="#666666" cy:nodeTransparency="1.0" cy:nodeLabelFont="Default-0-12" cy:nodeLabel="MAPK13" cy:borderLineType="solid"/>
  </node>
  <node label="6199" id="-447">
    <att type="string" name="entrez_id" value="6199"/>
    <att type="string" name="gene_symbol" value="RPS6KB2"/>
    <att type="string" name="vizmap:VD-module NODE_FILL_COLOR" value="java.awt.Color[r=0,g=255,b=255]"/>
    <att type="string" name="vizmap:VD-module NODE_LABEL" value="RPS6KB2"/>
    <graphics type="ELLIPSE" h="40.0" w="40.0" x="989.0" y="489.0" fill="#00ffff" width="1" outline="#666666" cy:nodeTransparency="1.0" cy:nodeLabelFont="Default-0-12" cy:nodeLabel="RPS6KB2" cy:borderLineType="solid"/>
  </node>
  <node label="8682" id="-446">
    <att type="string" name="entrez_id" value="8682"/>
    <att type="string" name="gene_symbol" value="PEA15"/>
    <att type="string" name="vizmap:VD-module NODE_FILL_COLOR" value="java.awt.Color[r=0,g=255,b=255]"/>
    <att type="string" name="vizmap:VD-module NODE_LABEL" value="PEA15"/>
    <graphics type="ELLIPSE" h="40.0" w="40.0" x="1118.0" y="686.0" fill="#00ffff" width="1" outline="#666666" cy:nodeTransparency="1.0" cy:nodeLabelFont="Default-0-12" cy:nodeLabel="PEA15" cy:borderLineType="solid"/>
  </node>
  <node label="60312" id="-445">
    <att type="string" name="entrez_id" value="60312"/>
    <att type="string" name="gene_symbol" value="AFAP1"/>
    <att type="string" name="vizmap:VD-module NODE_FILL_COLOR" value="java.awt.Color[r=0,g=255,b=255]"/>
    <att type="string" name="vizmap:VD-module NODE_LABEL" value="AFAP1"/>
    <graphics type="ELLIPSE" h="40.0" w="40.0" x="1041.0" y="301.0" fill="#00ffff" width="1" outline="#666666" cy:nodeTransparency="1.0" cy:nodeLabelFont="Default-0-12" cy:nodeLabel="AFAP1" cy:borderLineType="solid"/>
  </node>
  <node label="355" id="-444">
    <att type="string" name="entrez_id" value="355"/>
    <att type="string" name="gene_symbol" value="FAS"/>
    <att type="string" name="vizmap:VD-module NODE_FILL_COLOR" value="java.awt.Color[r=0,g=255,b=255]"/>
    <att type="string" name="vizmap:VD-module NODE_LABEL" value="FAS"/>
    <graphics type="ELLIPSE" h="40.0" w="40.0" x="572.0" y="932.0" fill="#00ffff" width="1" outline="#666666" cy:nodeTransparency="1.0" cy:nodeLabelFont="Default-0-12" cy:nodeLabel="FAS" cy:borderLineType="solid"/>
  </node>
  <node label="695" id="-443">
    <att type="string" name="entrez_id" value="695"/>
    <att type="string" name="gene_symbol" value="BTK"/>
    <att type="string" name="vizmap:VD-module NODE_FILL_COLOR" value="java.awt.Color[r=0,g=255,b=255]"/>
    <att type="string" name="vizmap:VD-module NODE_LABEL" value="BTK"/>
    <graphics type="ELLIPSE" h="40.0" w="40.0" x="644.0" y="547.0" fill="#00ffff" width="1" outline="#666666" cy:nodeTransparency="1.0" cy:nodeLabelFont="Default-0-12" cy:nodeLabel="BTK" cy:borderLineType="solid"/>
  </node>
  <node label="10750" id="-442">
    <att type="string" name="entrez_id" value="10750"/>
    <att type="string" name="gene_symbol" value="GRAP"/>
    <att type="string" name="vizmap:VD-module NODE_FILL_COLOR" value="java.awt.Color[r=0,g=255,b=255]"/>
    <att type="string" name="vizmap:VD-module NODE_LABEL" value="GRAP"/>
    <graphics type="ELLIPSE" h="40.0" w="40.0" x="454.0" y="816.0" fill="#00ffff" width="1" outline="#666666" cy:nodeTransparency="1.0" cy:nodeLabelFont="Default-0-12" cy:nodeLabel="GRAP" cy:borderLineType="solid"/>
  </node>
  <node label="4170" id="-441">
    <att type="string" name="entrez_id" value="4170"/>
    <att type="string" name="gene_symbol" value="MCL1"/>
    <att type="string" name="vizmap:VD-module NODE_FILL_COLOR" value="java.awt.Color[r=0,g=255,b=255]"/>
    <att type="string" name="vizmap:VD-module NODE_LABEL" value="MCL1"/>
    <graphics type="ELLIPSE" h="40.0" w="40.0" x="1062.0" y="1114.0" fill="#00ffff" width="1" outline="#666666" cy:nodeTransparency="1.0" cy:nodeLabelFont="Default-0-12" cy:nodeLabel="MCL1" cy:borderLineType="solid"/>
  </node>
  <node label="10891" id="-440">
    <att type="string" name="entrez_id" value="10891"/>
    <att type="string" name="gene_symbol" value="PPARGC1A"/>
    <att type="string" name="vizmap:VD-module NODE_FILL_COLOR" value="java.awt.Color[r=0,g=255,b=255]"/>
    <att type="string" name="vizmap:VD-module NODE_LABEL" value="PPARGC1A"/>
    <graphics type="ELLIPSE" h="40.0" w="40.0" x="1239.0" y="1166.0" fill="#00ffff" width="1" outline="#666666" cy:nodeTransparency="1.0" cy:nodeLabelFont="Default-0-12" cy:nodeLabel="PPARGC1A" cy:borderLineType="solid"/>
  </node>
  <node label="4747" id="-439">
    <att type="string" name="Known" value="Y"/>
    <att type="string" name="entrez_id" value="4747"/>
    <att type="string" name="gene_symbol" value="NEFL"/>
    <att type="string" name="vizmap:VD-module NODE_FILL_COLOR" value="java.awt.Color[r=255,g=0,b=0]"/>
    <att type="string" name="vizmap:VD-module NODE_LABEL" value="NEFL"/>
    <graphics type="ELLIPSE" h="40.0" w="40.0" x="1199.0" y="810.0" fill="#ff0000" width="1" outline="#666666" cy:nodeTransparency="1.0" cy:nodeLabelFont="Default-0-12" cy:nodeLabel="NEFL" cy:borderLineType="solid"/>
  </node>
  <node label="9743" id="-438">
    <att type="string" name="entrez_id" value="9743"/>
    <att type="string" name="gene_symbol" value="ARHGAP32"/>
    <att type="string" name="vizmap:VD-module NODE_FILL_COLOR" value="java.awt.Color[r=0,g=255,b=255]"/>
    <att type="string" name="vizmap:VD-module NODE_LABEL" value="ARHGAP32"/>
    <graphics type="ELLIPSE" h="40.0" w="40.0" x="671.0" y="389.0" fill="#00ffff" width="1" outline="#666666" cy:nodeTransparency="1.0" cy:nodeLabelFont="Default-0-12" cy:nodeLabel="ARHGAP32" cy:borderLineType="solid"/>
  </node>
  <node label="6196" id="-437">
    <att type="string" name="entrez_id" value="6196"/>
    <att type="string" name="gene_symbol" value="RPS6KA2"/>
    <att type="string" name="vizmap:VD-module NODE_FILL_COLOR" value="java.awt.Color[r=0,g=255,b=255]"/>
    <att type="string" name="vizmap:VD-module NODE_LABEL" value="RPS6KA2"/>
    <graphics type="ELLIPSE" h="40.0" w="40.0" x="1261.0" y="821.0" fill="#00ffff" width="1" outline="#666666" cy:nodeTransparency="1.0" cy:nodeLabelFont="Default-0-12" cy:nodeLabel="RPS6KA2" cy:borderLineType="solid"/>
  </node>
  <node label="5499" id="-436">
    <att type="string" name="entrez_id" value="5499"/>
    <att type="string" name="gene_symbol" value="PPP1CA"/>
    <att type="string" name="vizmap:VD-module NODE_FILL_COLOR" value="java.awt.Color[r=0,g=255,b=255]"/>
    <att type="string" name="vizmap:VD-module NODE_LABEL" value="PPP1CA"/>
    <graphics type="ELLIPSE" h="40.0" w="40.0" x="1101.0" y="948.0" fill="#00ffff" width="1" outline="#666666" cy:nodeTransparency="1.0" cy:nodeLabelFont="Default-0-12" cy:nodeLabel="PPP1CA" cy:borderLineType="solid"/>
  </node>
  <node label="5970" id="-435">
    <att type="string" name="entrez_id" value="5970"/>
    <att type="string" name="gene_symbol" value="RELA"/>
    <att type="string" name="vizmap:VD-module NODE_FILL_COLOR" value="java.awt.Color[r=0,g=255,b=255]"/>
    <att type="string" name="vizmap:VD-module NODE_LABEL" value="RELA"/>
    <graphics type="ELLIPSE" h="40.0" w="40.0" x="821.0" y="1112.0" fill="#00ffff" width="1" outline="#666666" cy:nodeTransparency="1.0" cy:nodeLabelFont="Default-0-12" cy:nodeLabel="RELA" cy:borderLineType="solid"/>
  </node>
  <node label="4790" id="-434">
    <att type="string" name="entrez_id" value="4790"/>
    <att type="string" name="gene_symbol" value="NFKB1"/>
    <att type="string" name="vizmap:VD-module NODE_FILL_COLOR" value="java.awt.Color[r=0,g=255,b=255]"/>
    <att type="string" name="vizmap:VD-module NODE_LABEL" value="NFKB1"/>
    <graphics type="ELLIPSE" h="40.0" w="40.0" x="842.0" y="1126.0" fill="#00ffff" width="1" outline="#666666" cy:nodeTransparency="1.0" cy:nodeLabelFont="Default-0-12" cy:nodeLabel="NFKB1" cy:borderLineType="solid"/>
  </node>
  <node label="860" id="-433">
    <att type="string" name="entrez_id" value="860"/>
    <att type="string" name="gene_symbol" value="RUNX2"/>
    <att type="string" name="vizmap:VD-module NODE_FILL_COLOR" value="java.awt.Color[r=0,g=255,b=255]"/>
    <att type="string" name="vizmap:VD-module NODE_LABEL" value="RUNX2"/>
    <graphics type="ELLIPSE" h="40.0" w="40.0" x="1193.0" y="1035.0" fill="#00ffff" width="1" outline="#666666" cy:nodeTransparency="1.0" cy:nodeLabelFont="Default-0-12" cy:nodeLabel="RUNX2" cy:borderLineType="solid"/>
  </node>
  <node label="6640" id="-432">
    <att type="string" name="entrez_id" value="6640"/>
    <att type="string" name="gene_symbol" value="SNTA1"/>
    <att type="string" name="vizmap:VD-module NODE_FILL_COLOR" value="java.awt.Color[r=0,g=255,b=255]"/>
    <att type="string" name="vizmap:VD-module NODE_LABEL" value="SNTA1"/>
    <graphics type="ELLIPSE" h="40.0" w="40.0" x="1254.0" y="717.0" fill="#00ffff" width="1" outline="#666666" cy:nodeTransparency="1.0" cy:nodeLabelFont="Default-0-12" cy:nodeLabel="SNTA1" cy:borderLineType="solid"/>
  </node>
  <node label="10603" id="-431">
    <att type="string" name="entrez_id" value="10603"/>
    <att type="string" name="gene_symbol" value="SH2B2"/>
    <att type="string" name="vizmap:VD-module NODE_FILL_COLOR" value="java.awt.Color[r=0,g=255,b=255]"/>
    <att type="string" name="vizmap:VD-module NODE_LABEL" value="SH2B2"/>
    <graphics type="ELLIPSE" h="40.0" w="40.0" x="386.0" y="489.0" fill="#00ffff" width="1" outline="#666666" cy:nodeTransparency="1.0" cy:nodeLabelFont="Default-0-12" cy:nodeLabel="SH2B2" cy:borderLineType="solid"/>
  </node>
  <node label="6722" id="-430">
    <att type="string" name="entrez_id" value="6722"/>
    <att type="string" name="gene_symbol" value="SRF"/>
    <att type="string" name="vizmap:VD-module NODE_FILL_COLOR" value="java.awt.Color[r=0,g=255,b=255]"/>
    <att type="string" name="vizmap:VD-module NODE_LABEL" value="SRF"/>
    <graphics type="ELLIPSE" h="40.0" w="40.0" x="1150.0" y="1057.0" fill="#00ffff" width="1" outline="#666666" cy:nodeTransparency="1.0" cy:nodeLabelFont="Default-0-12" cy:nodeLabel="SRF" cy:borderLineType="solid"/>
  </node>
  <node label="4950" id="-429">
    <att type="string" name="entrez_id" value="4950"/>
    <att type="string" name="gene_symbol" value="4950"/>
    <att type="string" name="vizmap:VD-module NODE_FILL_COLOR" value="java.awt.Color[r=0,g=255,b=255]"/>
    <att type="string" name="vizmap:VD-module NODE_LABEL" value="4950"/>
    <graphics type="ELLIPSE" h="40.0" w="40.0" x="895.0" y="625.0" fill="#00ffff" width="1" outline="#666666" cy:nodeTransparency="1.0" cy:nodeLabelFont="Default-0-12" cy:nodeLabel="4950" cy:borderLineType="solid"/>
  </node>
  <node label="660" id="-428">
    <att type="string" name="entrez_id" value="660"/>
    <att type="string" name="gene_symbol" value="BMX"/>
    <att type="string" name="vizmap:VD-module NODE_FILL_COLOR" value="java.awt.Color[r=0,g=255,b=255]"/>
    <att type="string" name="vizmap:VD-module NODE_LABEL" value="BMX"/>
    <graphics type="ELLIPSE" h="40.0" w="40.0" x="492.0" y="773.0" fill="#00ffff" width="1" outline="#666666" cy:nodeTransparency="1.0" cy:nodeLabelFont="Default-0-12" cy:nodeLabel="BMX" cy:borderLineType="solid"/>
  </node>
  <node label="5582" id="-427">
    <att type="string" name="entrez_id" value="5582"/>
    <att type="string" name="gene_symbol" value="PRKCG"/>
    <att type="string" name="vizmap:VD-module NODE_FILL_COLOR" value="java.awt.Color[r=0,g=255,b=255]"/>
    <att type="string" name="vizmap:VD-module NODE_LABEL" value="PRKCG"/>
    <graphics type="ELLIPSE" h="40.0" w="40.0" x="1114.0" y="477.0" fill="#00ffff" width="1" outline="#666666" cy:nodeTransparency="1.0" cy:nodeLabelFont="Default-0-12" cy:nodeLabel="PRKCG" cy:borderLineType="solid"/>
  </node>
  <node label="11184" id="-426">
    <att type="string" name="entrez_id" value="11184"/>
    <att type="string" name="gene_symbol" value="MAP4K1"/>
    <att type="string" name="vizmap:VD-module NODE_FILL_COLOR" value="java.awt.Color[r=0,g=255,b=255]"/>
    <att type="string" name="vizmap:VD-module NODE_LABEL" value="MAP4K1"/>
    <graphics type="ELLIPSE" h="40.0" w="40.0" x="416.0" y="688.0" fill="#00ffff" width="1" outline="#666666" cy:nodeTransparency="1.0" cy:nodeLabelFont="Default-0-12" cy:nodeLabel="MAP4K1" cy:borderLineType="solid"/>
  </node>
  <node label="7186" id="-425">
    <att type="string" name="entrez_id" value="7186"/>
    <att type="string" name="gene_symbol" value="TRAF2"/>
    <att type="string" name="vizmap:VD-module NODE_FILL_COLOR" value="java.awt.Color[r=0,g=255,b=255]"/>
    <att type="string" name="vizmap:VD-module NODE_LABEL" value="TRAF2"/>
    <graphics type="ELLIPSE" h="40.0" w="40.0" x="678.0" y="1151.0" fill="#00ffff" width="1" outline="#666666" cy:nodeTransparency="1.0" cy:nodeLabelFont="Default-0-12" cy:nodeLabel="TRAF2" cy:borderLineType="solid"/>
  </node>
  <node label="1027" id="-424">
    <att type="string" name="entrez_id" value="1027"/>
    <att type="string" name="gene_symbol" value="CDKN1B"/>
    <att type="string" name="vizmap:VD-module NODE_FILL_COLOR" value="java.awt.Color[r=0,g=255,b=255]"/>
    <att type="string" name="vizmap:VD-module NODE_LABEL" value="CDKN1B"/>
    <graphics type="ELLIPSE" h="40.0" w="40.0" x="1030.0" y="941.0" fill="#00ffff" width="1" outline="#666666" cy:nodeTransparency="1.0" cy:nodeLabelFont="Default-0-12" cy:nodeLabel="CDKN1B" cy:borderLineType="solid"/>
  </node>
  <node label="113457" id="-423">
    <att type="string" name="entrez_id" value="113457"/>
    <att type="string" name="gene_symbol" value="TUBA3D"/>
    <att type="string" name="vizmap:VD-module NODE_FILL_COLOR" value="java.awt.Color[r=0,g=255,b=255]"/>
    <att type="string" name="vizmap:VD-module NODE_LABEL" value="TUBA3D"/>
    <graphics type="ELLIPSE" h="40.0" w="40.0" x="475.0" y="1178.0" fill="#00ffff" width="1" outline="#666666" cy:nodeTransparency="1.0" cy:nodeLabelFont="Default-0-12" cy:nodeLabel="TUBA3D" cy:borderLineType="solid"/>
  </node>
  <node label="6714" id="-422">
    <att type="string" name="entrez_id" value="6714"/>
    <att type="string" name="gene_symbol" value="SRC"/>
    <att type="string" name="vizmap:VD-module NODE_FILL_COLOR" value="java.awt.Color[r=0,g=255,b=255]"/>
    <att type="string" name="vizmap:VD-module NODE_LABEL" value="SRC"/>
    <graphics type="ELLIPSE" h="40.0" w="40.0" x="784.0" y="681.0" fill="#00ffff" width="1" outline="#666666" cy:nodeTransparency="1.0" cy:nodeLabelFont="Default-0-12" cy:nodeLabel="SRC" cy:borderLineType="solid"/>
  </node>
  <node label="7450" id="-421">
    <att type="string" name="Known" value="Y"/>
    <att type="string" name="entrez_id" value="7450"/>
    <att type="string" name="gene_symbol" value="VWF"/>
    <att type="string" name="vizmap:VD-module NODE_FILL_COLOR" value="java.awt.Color[r=255,g=0,b=0]"/>
    <att type="string" name="vizmap:VD-module NODE_LABEL" value="VWF"/>
    <graphics type="ELLIPSE" h="40.0" w="40.0" x="628.0" y="1416.0" fill="#ff0000" width="1" outline="#666666" cy:nodeTransparency="1.0" cy:nodeLabelFont="Default-0-12" cy:nodeLabel="VWF" cy:borderLineType="solid"/>
  </node>
  <node label="6464" id="-420">
    <att type="string" name="entrez_id" value="6464"/>
    <att type="string" name="gene_symbol" value="SHC1"/>
    <att type="string" name="vizmap:VD-module NODE_FILL_COLOR" value="java.awt.Color[r=0,g=255,b=255]"/>
    <att type="string" name="vizmap:VD-module NODE_LABEL" value="SHC1"/>
    <graphics type="ELLIPSE" h="40.0" w="40.0" x="636.0" y="635.0" fill="#00ffff" width="1" outline="#666666" cy:nodeTransparency="1.0" cy:nodeLabelFont="Default-0-12" cy:nodeLabel="SHC1" cy:borderLineType="solid"/>
  </node>
  <node label="4804" id="-419">
    <att type="string" name="entrez_id" value="4804"/>
    <att type="string" name="gene_symbol" value="NGFR"/>
    <att type="string" name="vizmap:VD-module NODE_FILL_COLOR" value="java.awt.Color[r=0,g=255,b=255]"/>
    <att type="string" name="vizmap:VD-module NODE_LABEL" value="NGFR"/>
    <graphics type="ELLIPSE" h="40.0" w="40.0" x="763.0" y="828.0" fill="#00ffff" width="1" outline="#666666" cy:nodeTransparency="1.0" cy:nodeLabelFont="Default-0-12" cy:nodeLabel="NGFR" cy:borderLineType="solid"/>
  </node>
  <node label="7078" id="-418">
    <att type="string" name="Known" value="Y"/>
    <att type="string" name="entrez_id" value="7078"/>
    <att type="string" name="gene_symbol" value="TIMP3"/>
    <att type="string" name="vizmap:VD-module NODE_FILL_COLOR" value="java.awt.Color[r=255,g=0,b=0]"/>
    <att type="string" name="vizmap:VD-module NODE_LABEL" value="TIMP3"/>
    <graphics type="ELLIPSE" h="40.0" w="40.0" x="1012.0" y="147.0" fill="#ff0000" width="1" outline="#666666" cy:nodeTransparency="1.0" cy:nodeLabelFont="Default-0-12" cy:nodeLabel="TIMP3" cy:borderLineType="solid"/>
  </node>
  <node label="330" id="-417">
    <att type="string" name="entrez_id" value="330"/>
    <att type="string" name="gene_symbol" value="BIRC3"/>
    <att type="string" name="vizmap:VD-module NODE_FILL_COLOR" value="java.awt.Color[r=0,g=255,b=255]"/>
    <att type="string" name="vizmap:VD-module NODE_LABEL" value="BIRC3"/>
    <graphics type="ELLIPSE" h="40.0" w="40.0" x="438.0" y="1072.0" fill="#00ffff" width="1" outline="#666666" cy:nodeTransparency="1.0" cy:nodeLabelFont="Default-0-12" cy:nodeLabel="BIRC3" cy:borderLineType="solid"/>
  </node>
  <node label="842" id="-416">
    <att type="string" name="entrez_id" value="842"/>
    <att type="string" name="gene_symbol" value="CASP9"/>
    <att type="string" name="vizmap:VD-module NODE_FILL_COLOR" value="java.awt.Color[r=0,g=255,b=255]"/>
    <att type="string" name="vizmap:VD-module NODE_LABEL" value="CASP9"/>
    <graphics type="ELLIPSE" h="40.0" w="40.0" x="783.0" y="1026.0" fill="#00ffff" width="1" outline="#666666" cy:nodeTransparency="1.0" cy:nodeLabelFont="Default-0-12" cy:nodeLabel="CASP9" cy:borderLineType="solid"/>
  </node>
  <node label="2017" id="-415">
    <att type="string" name="entrez_id" value="2017"/>
    <att type="string" name="gene_symbol" value="CTTN"/>
    <att type="string" name="vizmap:VD-module NODE_FILL_COLOR" value="java.awt.Color[r=0,g=255,b=255]"/>
    <att type="string" name="vizmap:VD-module NODE_LABEL" value="CTTN"/>
    <graphics type="ELLIPSE" h="40.0" w="40.0" x="817.0" y="585.0" fill="#00ffff" width="1" outline="#666666" cy:nodeTransparency="1.0" cy:nodeLabelFont="Default-0-12" cy:nodeLabel="CTTN" cy:borderLineType="solid"/>
  </node>
  <node label="1128" id="-414">
    <att type="string" name="Known" value="Y"/>
    <att type="string" name="entrez_id" value="1128"/>
    <att type="string" name="gene_symbol" value="CHRM1"/>
    <att type="string" name="vizmap:VD-module NODE_FILL_COLOR" value="java.awt.Color[r=255,g=0,b=0]"/>
    <att type="string" name="vizmap:VD-module NODE_LABEL" value="CHRM1"/>
    <graphics type="ELLIPSE" h="40.0" w="40.0" x="1027.9105224609375" y="1487.23681640625" fill="#ff0000" width="1" outline="#666666" cy:nodeTransparency="1.0" cy:nodeLabelFont="Default-0-12" cy:nodeLabel="CHRM1" cy:borderLineType="solid"/>
  </node>
  <node label="3718" id="-413">
    <att type="string" name="entrez_id" value="3718"/>
    <att type="string" name="gene_symbol" value="JAK3"/>
    <att type="string" name="vizmap:VD-module NODE_FILL_COLOR" value="java.awt.Color[r=0,g=255,b=255]"/>
    <att type="string" name="vizmap:VD-module NODE_LABEL" value="JAK3"/>
    <graphics type="ELLIPSE" h="40.0" w="40.0" x="383.0" y="645.0" fill="#00ffff" width="1" outline="#666666" cy:nodeTransparency="1.0" cy:nodeLabelFont="Default-0-12" cy:nodeLabel="JAK3" cy:borderLineType="solid"/>
  </node>
  <node label="5337" id="-412">
    <att type="string" name="entrez_id" value="5337"/>
    <att type="string" name="gene_symbol" value="PLD1"/>
    <att type="string" name="vizmap:VD-module NODE_FILL_COLOR" value="java.awt.Color[r=0,g=255,b=255]"/>
    <att type="string" name="vizmap:VD-module NODE_LABEL" value="PLD1"/>
    <graphics type="ELLIPSE" h="40.0" w="40.0" x="821.0" y="536.0" fill="#00ffff" width="1" outline="#666666" cy:nodeTransparency="1.0" cy:nodeLabelFont="Default-0-12" cy:nodeLabel="PLD1" cy:borderLineType="solid"/>
  </node>
  <node label="2934" id="-411">
    <att type="string" name="entrez_id" value="2934"/>
    <att type="string" name="gene_symbol" value="GSN"/>
    <att type="string" name="vizmap:VD-module NODE_FILL_COLOR" value="java.awt.Color[r=0,g=255,b=255]"/>
    <att type="string" name="vizmap:VD-module NODE_LABEL" value="GSN"/>
    <graphics type="ELLIPSE" h="40.0" w="40.0" x="664.0" y="718.0" fill="#00ffff" width="1" outline="#666666" cy:nodeTransparency="1.0" cy:nodeLabelFont="Default-0-12" cy:nodeLabel="GSN" cy:borderLineType="solid"/>
  </node>
  <node label="43" id="-410">
    <att type="string" name="Known" value="Y"/>
    <att type="string" name="entrez_id" value="43"/>
    <att type="string" name="gene_symbol" value="ACHE"/>
    <att type="string" name="vizmap:VD-module NODE_FILL_COLOR" value="java.awt.Color[r=255,g=0,b=0]"/>
    <att type="string" name="vizmap:VD-module NODE_LABEL" value="ACHE"/>
    <graphics type="ELLIPSE" h="40.0" w="40.0" x="1129.0" y="364.0" fill="#ff0000" width="1" outline="#666666" cy:nodeTransparency="1.0" cy:nodeLabelFont="Default-0-12" cy:nodeLabel="ACHE" cy:borderLineType="solid"/>
  </node>
  <node label="94274" id="-409">
    <att type="string" name="entrez_id" value="94274"/>
    <att type="string" name="gene_symbol" value="PPP1R14A"/>
    <att type="string" name="vizmap:VD-module NODE_FILL_COLOR" value="java.awt.Color[r=0,g=255,b=255]"/>
    <att type="string" name="vizmap:VD-module NODE_LABEL" value="PPP1R14A"/>
    <graphics type="ELLIPSE" h="40.0" w="40.0" x="1316.0" y="622.0" fill="#00ffff" width="1" outline="#666666" cy:nodeTransparency="1.0" cy:nodeLabelFont="Default-0-12" cy:nodeLabel="PPP1R14A" cy:borderLineType="solid"/>
  </node>
  <node label="7432" id="-408">
    <att type="string" name="Known" value="Y"/>
    <att type="string" name="entrez_id" value="7432"/>
    <att type="string" name="gene_symbol" value="VIP"/>
    <att type="string" name="vizmap:VD-module NODE_FILL_COLOR" value="java.awt.Color[r=255,g=0,b=0]"/>
    <att type="string" name="vizmap:VD-module NODE_LABEL" value="VIP"/>
    <graphics type="ELLIPSE" h="40.0" w="40.0" x="1101.0" y="991.0" fill="#ff0000" width="1" outline="#666666" cy:nodeTransparency="1.0" cy:nodeLabelFont="Default-0-12" cy:nodeLabel="VIP" cy:borderLineType="solid"/>
  </node>
  <node label="356" id="-407">
    <att type="string" name="entrez_id" value="356"/>
    <att type="string" name="gene_symbol" value="FASLG"/>
    <att type="string" name="vizmap:VD-module NODE_FILL_COLOR" value="java.awt.Color[r=0,g=255,b=255]"/>
    <att type="string" name="vizmap:VD-module NODE_LABEL" value="FASLG"/>
    <graphics type="ELLIPSE" h="40.0" w="40.0" x="522.5" y="856.0" fill="#00ffff" width="1" outline="#666666" cy:nodeTransparency="1.0" cy:nodeLabelFont="Default-0-12" cy:nodeLabel="FASLG" cy:borderLineType="solid"/>
  </node>
  <node label="4133" id="-406">
    <att type="string" name="Known" value="Y"/>
    <att type="string" name="entrez_id" value="4133"/>
    <att type="string" name="gene_symbol" value="MAP2"/>
    <att type="string" name="vizmap:VD-module NODE_FILL_COLOR" value="java.awt.Color[r=255,g=0,b=0]"/>
    <att type="string" name="vizmap:VD-module NODE_LABEL" value="MAP2"/>
    <graphics type="ELLIPSE" h="40.0" w="40.0" x="1010.0" y="650.0" fill="#ff0000" width="1" outline="#666666" cy:nodeTransparency="1.0" cy:nodeLabelFont="Default-0-12" cy:nodeLabel="MAP2" cy:borderLineType="solid"/>
  </node>
  <node label="3566" id="-405">
    <att type="string" name="entrez_id" value="3566"/>
    <att type="string" name="gene_symbol" value="IL4R"/>
    <att type="string" name="vizmap:VD-module NODE_FILL_COLOR" value="java.awt.Color[r=0,g=255,b=255]"/>
    <att type="string" name="vizmap:VD-module NODE_LABEL" value="IL4R"/>
    <graphics type="ELLIPSE" h="40.0" w="40.0" x="442.0" y="727.0" fill="#00ffff" width="1" outline="#666666" cy:nodeTransparency="1.0" cy:nodeLabelFont="Default-0-12" cy:nodeLabel="IL4R" cy:borderLineType="solid"/>
  </node>
  <node label="4314" id="-404">
    <att type="string" name="Known" value="Y"/>
    <att type="string" name="entrez_id" value="4314"/>
    <att type="string" name="gene_symbol" value="MMP3"/>
    <att type="string" name="vizmap:VD-module NODE_FILL_COLOR" value="java.awt.Color[r=255,g=0,b=0]"/>
    <att type="string" name="vizmap:VD-module NODE_LABEL" value="MMP3"/>
    <graphics type="ELLIPSE" h="40.0" w="40.0" x="1413.0" y="317.0" fill="#ff0000" width="1" outline="#666666" cy:nodeTransparency="1.0" cy:nodeLabelFont="Default-0-12" cy:nodeLabel="MMP3" cy:borderLineType="solid"/>
  </node>
  <node label="7153" id="-403">
    <att type="string" name="entrez_id" value="7153"/>
    <att type="string" name="gene_symbol" value="TOP2A"/>
    <att type="string" name="vizmap:VD-module NODE_FILL_COLOR" value="java.awt.Color[r=0,g=255,b=255]"/>
    <att type="string" name="vizmap:VD-module NODE_LABEL" value="TOP2A"/>
    <graphics type="ELLIPSE" h="40.0" w="40.0" x="1158.0" y="845.0" fill="#00ffff" width="1" outline="#666666" cy:nodeTransparency="1.0" cy:nodeLabelFont="Default-0-12" cy:nodeLabel="TOP2A" cy:borderLineType="solid"/>
  </node>
  <node label="8639" id="-402">
    <att type="string" name="Known" value="Y"/>
    <att type="string" name="entrez_id" value="8639"/>
    <att type="string" name="gene_symbol" value="AOC3"/>
    <att type="string" name="vizmap:VD-module NODE_FILL_COLOR" value="java.awt.Color[r=255,g=0,b=0]"/>
    <att type="string" name="vizmap:VD-module NODE_LABEL" value="AOC3"/>
    <graphics type="ELLIPSE" h="40.0" w="40.0" x="974.0" y="1193.0" fill="#ff0000" width="1" outline="#666666" cy:nodeTransparency="1.0" cy:nodeLabelFont="Default-0-12" cy:nodeLabel="AOC3" cy:borderLineType="solid"/>
  </node>
  <node label="100124696" id="-401">
    <att type="string" name="entrez_id" value="100124696"/>
    <att type="string" name="gene_symbol" value="TEC"/>
    <att type="string" name="vizmap:VD-module NODE_FILL_COLOR" value="java.awt.Color[r=0,g=255,b=255]"/>
    <att type="string" name="vizmap:VD-module NODE_LABEL" value="TEC"/>
    <graphics type="ELLIPSE" h="40.0" w="40.0" x="329.0" y="546.0" fill="#00ffff" width="1" outline="#666666" cy:nodeTransparency="1.0" cy:nodeLabelFont="Default-0-12" cy:nodeLabel="TEC" cy:borderLineType="solid"/>
  </node>
  <node label="2769" id="-400">
    <att type="string" name="entrez_id" value="2769"/>
    <att type="string" name="gene_symbol" value="GNA15"/>
    <att type="string" name="vizmap:VD-module NODE_FILL_COLOR" value="java.awt.Color[r=0,g=255,b=255]"/>
    <att type="string" name="vizmap:VD-module NODE_LABEL" value="GNA15"/>
    <graphics type="ELLIPSE" h="40.0" w="40.0" x="1259.0" y="320.0" fill="#00ffff" width="1" outline="#666666" cy:nodeTransparency="1.0" cy:nodeLabelFont="Default-0-12" cy:nodeLabel="GNA15" cy:borderLineType="solid"/>
  </node>
  <node label="5600" id="-399">
    <att type="string" name="entrez_id" value="5600"/>
    <att type="string" name="gene_symbol" value="MAPK11"/>
    <att type="string" name="vizmap:VD-module NODE_FILL_COLOR" value="java.awt.Color[r=0,g=255,b=255]"/>
    <att type="string" name="vizmap:VD-module NODE_LABEL" value="MAPK11"/>
    <graphics type="ELLIPSE" h="40.0" w="40.0" x="1259.0" y="908.0" fill="#00ffff" width="1" outline="#666666" cy:nodeTransparency="1.0" cy:nodeLabelFont="Default-0-12" cy:nodeLabel="MAPK11" cy:borderLineType="solid"/>
  </node>
  <node label="6300" id="-398">
    <att type="string" name="entrez_id" value="6300"/>
    <att type="string" name="gene_symbol" value="MAPK12"/>
    <att type="string" name="vizmap:VD-module NODE_FILL_COLOR" value="java.awt.Color[r=0,g=255,b=255]"/>
    <att type="string" name="vizmap:VD-module NODE_LABEL" value="MAPK12"/>
    <graphics type="ELLIPSE" h="40.0" w="40.0" x="1268.0" y="749.0" fill="#00ffff" width="1" outline="#666666" cy:nodeTransparency="1.0" cy:nodeLabelFont="Default-0-12" cy:nodeLabel="MAPK12" cy:borderLineType="solid"/>
  </node>
  <node label="444" id="-397">
    <att type="string" name="Known" value="Y"/>
    <att type="string" name="entrez_id" value="444"/>
    <att type="string" name="gene_symbol" value="ASPH"/>
    <att type="string" name="vizmap:VD-module NODE_FILL_COLOR" value="java.awt.Color[r=255,g=0,b=0]"/>
    <att type="string" name="vizmap:VD-module NODE_LABEL" value="ASPH"/>
    <graphics type="ELLIPSE" h="40.0" w="40.0" x="1102.91064453125" y="1487.23681640625" fill="#ff0000" width="1" outline="#666666" cy:nodeTransparency="1.0" cy:nodeLabelFont="Default-0-12" cy:nodeLabel="ASPH" cy:borderLineType="solid"/>
  </node>
  <node label="6624" id="-396">
    <att type="string" name="entrez_id" value="6624"/>
    <att type="string" name="gene_symbol" value="FSCN1"/>
    <att type="string" name="vizmap:VD-module NODE_FILL_COLOR" value="java.awt.Color[r=0,g=255,b=255]"/>
    <att type="string" name="vizmap:VD-module NODE_LABEL" value="FSCN1"/>
    <graphics type="ELLIPSE" h="40.0" w="40.0" x="869.0" y="529.0" fill="#00ffff" width="1" outline="#666666" cy:nodeTransparency="1.0" cy:nodeLabelFont="Default-0-12" cy:nodeLabel="FSCN1" cy:borderLineType="solid"/>
  </node>
  <node label="857" id="-395">
    <att type="string" name="entrez_id" value="857"/>
    <att type="string" name="gene_symbol" value="CAV1"/>
    <att type="string" name="vizmap:VD-module NODE_FILL_COLOR" value="java.awt.Color[r=0,g=255,b=255]"/>
    <att type="string" name="vizmap:VD-module NODE_LABEL" value="CAV1"/>
    <graphics type="ELLIPSE" h="40.0" w="40.0" x="743.0" y="696.0" fill="#00ffff" width="1" outline="#666666" cy:nodeTransparency="1.0" cy:nodeLabelFont="Default-0-12" cy:nodeLabel="CAV1" cy:borderLineType="solid"/>
  </node>
  <node label="8826" id="-394">
    <att type="string" name="entrez_id" value="8826"/>
    <att type="string" name="gene_symbol" value="IQGAP1"/>
    <att type="string" name="vizmap:VD-module NODE_FILL_COLOR" value="java.awt.Color[r=0,g=255,b=255]"/>
    <att type="string" name="vizmap:VD-module NODE_LABEL" value="IQGAP1"/>
    <graphics type="ELLIPSE" h="40.0" w="40.0" x="860.0" y="807.0" fill="#00ffff" width="1" outline="#666666" cy:nodeTransparency="1.0" cy:nodeLabelFont="Default-0-12" cy:nodeLabel="IQGAP1" cy:borderLineType="solid"/>
  </node>
  <node label="23136" id="-393">
    <att type="string" name="entrez_id" value="23136"/>
    <att type="string" name="gene_symbol" value="EPB41L3"/>
    <att type="string" name="vizmap:VD-module NODE_FILL_COLOR" value="java.awt.Color[r=0,g=255,b=255]"/>
    <att type="string" name="vizmap:VD-module NODE_LABEL" value="EPB41L3"/>
    <graphics type="ELLIPSE" h="40.0" w="40.0" x="980.0" y="638.0" fill="#00ffff" width="1" outline="#666666" cy:nodeTransparency="1.0" cy:nodeLabelFont="Default-0-12" cy:nodeLabel="EPB41L3" cy:borderLineType="solid"/>
  </node>
  <node label="8471" id="-392">
    <att type="string" name="entrez_id" value="8471"/>
    <att type="string" name="gene_symbol" value="IRS4"/>
    <att type="string" name="vizmap:VD-module NODE_FILL_COLOR" value="java.awt.Color[r=0,g=255,b=255]"/>
    <att type="string" name="vizmap:VD-module NODE_LABEL" value="IRS4"/>
    <graphics type="ELLIPSE" h="40.0" w="40.0" x="538.0" y="837.0" fill="#00ffff" width="1" outline="#666666" cy:nodeTransparency="1.0" cy:nodeLabelFont="Default-0-12" cy:nodeLabel="IRS4" cy:borderLineType="solid"/>
  </node>
  <node label="818" id="-391">
    <att type="string" name="entrez_id" value="818"/>
    <att type="string" name="gene_symbol" value="CAMK2G"/>
    <att type="string" name="vizmap:VD-module NODE_FILL_COLOR" value="java.awt.Color[r=0,g=255,b=255]"/>
    <att type="string" name="vizmap:VD-module NODE_LABEL" value="CAMK2G"/>
    <graphics type="ELLIPSE" h="40.0" w="40.0" x="1150.0" y="696.0" fill="#00ffff" width="1" outline="#666666" cy:nodeTransparency="1.0" cy:nodeLabelFont="Default-0-12" cy:nodeLabel="CAMK2G" cy:borderLineType="solid"/>
  </node>
  <node label="7535" id="-390">
    <att type="string" name="entrez_id" value="7535"/>
    <att type="string" name="gene_symbol" value="ZAP70"/>
    <att type="string" name="vizmap:VD-module NODE_FILL_COLOR" value="java.awt.Color[r=0,g=255,b=255]"/>
    <att type="string" name="vizmap:VD-module NODE_LABEL" value="ZAP70"/>
    <graphics type="ELLIPSE" h="40.0" w="40.0" x="450.0" y="560.0" fill="#00ffff" width="1" outline="#666666" cy:nodeTransparency="1.0" cy:nodeLabelFont="Default-0-12" cy:nodeLabel="ZAP70" cy:borderLineType="solid"/>
  </node>
  <node label="7182" id="-389">
    <att type="string" name="entrez_id" value="7182"/>
    <att type="string" name="gene_symbol" value="NR2C2"/>
    <att type="string" name="vizmap:VD-module NODE_FILL_COLOR" value="java.awt.Color[r=0,g=255,b=255]"/>
    <att type="string" name="vizmap:VD-module NODE_LABEL" value="NR2C2"/>
    <graphics type="ELLIPSE" h="40.0" w="40.0" x="721.0" y="1190.0" fill="#00ffff" width="1" outline="#666666" cy:nodeTransparency="1.0" cy:nodeLabelFont="Default-0-12" cy:nodeLabel="NR2C2" cy:borderLineType="solid"/>
  </node>
  <node label="3350" id="-388">
    <att type="string" name="Known" value="Y"/>
    <att type="string" name="entrez_id" value="3350"/>
    <att type="string" name="gene_symbol" value="HTR1A"/>
    <att type="string" name="vizmap:VD-module NODE_FILL_COLOR" value="java.awt.Color[r=255,g=0,b=0]"/>
    <att type="string" name="vizmap:VD-module NODE_LABEL" value="HTR1A"/>
    <graphics type="ELLIPSE" h="40.0" w="40.0" x="1308.7354736328125" y="248.01095581054688" fill="#ff0000" width="1" outline="#666666" cy:nodeTransparency="1.0" cy:nodeLabelFont="Default-0-12" cy:nodeLabel="HTR1A" cy:borderLineType="solid"/>
  </node>
  <node label="433" id="-387">
    <att type="string" name="entrez_id" value="433"/>
    <att type="string" name="gene_symbol" value="ASGR2"/>
    <att type="string" name="vizmap:VD-module NODE_FILL_COLOR" value="java.awt.Color[r=0,g=255,b=255]"/>
    <att type="string" name="vizmap:VD-module NODE_LABEL" value="ASGR2"/>
    <graphics type="ELLIPSE" h="40.0" w="40.0" x="1241.0" y="261.0" fill="#00ffff" width="1" outline="#666666" cy:nodeTransparency="1.0" cy:nodeLabelFont="Default-0-12" cy:nodeLabel="ASGR2" cy:borderLineType="solid"/>
  </node>
  <node label="2114" id="-386">
    <att type="string" name="entrez_id" value="2114"/>
    <att type="string" name="gene_symbol" value="ETS2"/>
    <att type="string" name="vizmap:VD-module NODE_FILL_COLOR" value="java.awt.Color[r=0,g=255,b=255]"/>
    <att type="string" name="vizmap:VD-module NODE_LABEL" value="ETS2"/>
    <graphics type="ELLIPSE" h="40.0" w="40.0" x="931.0" y="1027.0" fill="#00ffff" width="1" outline="#666666" cy:nodeTransparency="1.0" cy:nodeLabelFont="Default-0-12" cy:nodeLabel="ETS2" cy:borderLineType="solid"/>
  </node>
  <node label="1436" id="-385">
    <att type="string" name="entrez_id" value="1436"/>
    <att type="string" name="gene_symbol" value="CSF1R"/>
    <att type="string" name="vizmap:VD-module NODE_FILL_COLOR" value="java.awt.Color[r=0,g=255,b=255]"/>
    <att type="string" name="vizmap:VD-module NODE_LABEL" value="CSF1R"/>
    <graphics type="ELLIPSE" h="40.0" w="40.0" x="310.0" y="500.0" fill="#00ffff" width="1" outline="#666666" cy:nodeTransparency="1.0" cy:nodeLabelFont="Default-0-12" cy:nodeLabel="CSF1R" cy:borderLineType="solid"/>
  </node>
  <node label="5241" id="-384">
    <att type="string" name="entrez_id" value="5241"/>
    <att type="string" name="gene_symbol" value="PGR"/>
    <att type="string" name="vizmap:VD-module NODE_FILL_COLOR" value="java.awt.Color[r=0,g=255,b=255]"/>
    <att type="string" name="vizmap:VD-module NODE_LABEL" value="PGR"/>
    <graphics type="ELLIPSE" h="40.0" w="40.0" x="882.0" y="1141.0" fill="#00ffff" width="1" outline="#666666" cy:nodeTransparency="1.0" cy:nodeLabelFont="Default-0-12" cy:nodeLabel="PGR" cy:borderLineType="solid"/>
  </node>
  <node label="7040" id="-383">
    <att type="string" name="Known" value="Y"/>
    <att type="string" name="entrez_id" value="7040"/>
    <att type="string" name="gene_symbol" value="TGFB1"/>
    <att type="string" name="vizmap:VD-module NODE_FILL_COLOR" value="java.awt.Color[r=255,g=0,b=0]"/>
    <att type="string" name="vizmap:VD-module NODE_LABEL" value="TGFB1"/>
    <graphics type="ELLIPSE" h="40.0" w="40.0" x="1236.0" y="671.0" fill="#ff0000" width="1" outline="#666666" cy:nodeTransparency="1.0" cy:nodeLabelFont="Default-0-12" cy:nodeLabel="TGFB1" cy:borderLineType="solid"/>
  </node>
  <node label="255877" id="-382">
    <att type="string" name="Known" value="Y"/>
    <att type="string" name="entrez_id" value="255877"/>
    <att type="string" name="gene_symbol" value="BCL6B"/>
    <att type="string" name="vizmap:VD-module NODE_FILL_COLOR" value="java.awt.Color[r=255,g=0,b=0]"/>
    <att type="string" name="vizmap:VD-module NODE_LABEL" value="BCL6B"/>
    <graphics type="ELLIPSE" h="40.0" w="40.0" x="1177.9107666015625" y="1487.23681640625" fill="#ff0000" width="1" outline="#666666" cy:nodeTransparency="1.0" cy:nodeLabelFont="Default-0-12" cy:nodeLabel="BCL6B" cy:borderLineType="solid"/>
  </node>
  <node label="7133" id="-381">
    <att type="string" name="entrez_id" value="7133"/>
    <att type="string" name="gene_symbol" value="TNFRSF1B"/>
    <att type="string" name="vizmap:VD-module NODE_FILL_COLOR" value="java.awt.Color[r=0,g=255,b=255]"/>
    <att type="string" name="vizmap:VD-module NODE_LABEL" value="TNFRSF1B"/>
    <graphics type="ELLIPSE" h="40.0" w="40.0" x="582.0" y="1141.0" fill="#00ffff" width="1" outline="#666666" cy:nodeTransparency="1.0" cy:nodeLabelFont="Default-0-12" cy:nodeLabel="TNFRSF1B" cy:borderLineType="solid"/>
  </node>
  <node label="1795" id="-380">
    <att type="string" name="entrez_id" value="1795"/>
    <att type="string" name="gene_symbol" value="DOCK3"/>
    <att type="string" name="vizmap:VD-module NODE_FILL_COLOR" value="java.awt.Color[r=0,g=255,b=255]"/>
    <att type="string" name="vizmap:VD-module NODE_LABEL" value="DOCK3"/>
    <graphics type="ELLIPSE" h="40.0" w="40.0" x="759.0" y="348.0" fill="#00ffff" width="1" outline="#666666" cy:nodeTransparency="1.0" cy:nodeLabelFont="Default-0-12" cy:nodeLabel="DOCK3" cy:borderLineType="solid"/>
  </node>
  <node label="896" id="-379">
    <att type="string" name="entrez_id" value="896"/>
    <att type="string" name="gene_symbol" value="CCND3"/>
    <att type="string" name="vizmap:VD-module NODE_FILL_COLOR" value="java.awt.Color[r=0,g=255,b=255]"/>
    <att type="string" name="vizmap:VD-module NODE_LABEL" value="CCND3"/>
    <graphics type="ELLIPSE" h="40.0" w="40.0" x="1345.0" y="1056.0" fill="#00ffff" width="1" outline="#666666" cy:nodeTransparency="1.0" cy:nodeLabelFont="Default-0-12" cy:nodeLabel="CCND3" cy:borderLineType="solid"/>
  </node>
  <node label="9338" id="-378">
    <att type="string" name="entrez_id" value="9338"/>
    <att type="string" name="gene_symbol" value="TCEAL1"/>
    <att type="string" name="vizmap:VD-module NODE_FILL_COLOR" value="java.awt.Color[r=0,g=255,b=255]"/>
    <att type="string" name="vizmap:VD-module NODE_LABEL" value="TCEAL1"/>
    <graphics type="ELLIPSE" h="40.0" w="40.0" x="1335.0" y="469.0" fill="#00ffff" width="1" outline="#666666" cy:nodeTransparency="1.0" cy:nodeLabelFont="Default-0-12" cy:nodeLabel="TCEAL1" cy:borderLineType="solid"/>
  </node>
  <node label="8470" id="-377">
    <att type="string" name="entrez_id" value="8470"/>
    <att type="string" name="gene_symbol" value="SORBS2"/>
    <att type="string" name="vizmap:VD-module NODE_FILL_COLOR" value="java.awt.Color[r=0,g=255,b=255]"/>
    <att type="string" name="vizmap:VD-module NODE_LABEL" value="SORBS2"/>
    <graphics type="ELLIPSE" h="40.0" w="40.0" x="716.0" y="430.0" fill="#00ffff" width="1" outline="#666666" cy:nodeTransparency="1.0" cy:nodeLabelFont="Default-0-12" cy:nodeLabel="SORBS2" cy:borderLineType="solid"/>
  </node>
  <node label="5300" id="-376">
    <att type="string" name="entrez_id" value="5300"/>
    <att type="string" name="gene_symbol" value="PIN1"/>
    <att type="string" name="vizmap:VD-module NODE_FILL_COLOR" value="java.awt.Color[r=0,g=255,b=255]"/>
    <att type="string" name="vizmap:VD-module NODE_LABEL" value="PIN1"/>
    <graphics type="ELLIPSE" h="40.0" w="40.0" x="989.0" y="969.0" fill="#00ffff" width="1" outline="#666666" cy:nodeTransparency="1.0" cy:nodeLabelFont="Default-0-12" cy:nodeLabel="PIN1" cy:borderLineType="solid"/>
  </node>
  <node label="9252" id="-375">
    <att type="string" name="entrez_id" value="9252"/>
    <att type="string" name="gene_symbol" value="RPS6KA5"/>
    <att type="string" name="vizmap:VD-module NODE_FILL_COLOR" value="java.awt.Color[r=0,g=255,b=255]"/>
    <att type="string" name="vizmap:VD-module NODE_LABEL" value="RPS6KA5"/>
    <graphics type="ELLIPSE" h="40.0" w="40.0" x="1252.0" y="949.0" fill="#00ffff" width="1" outline="#666666" cy:nodeTransparency="1.0" cy:nodeLabelFont="Default-0-12" cy:nodeLabel="RPS6KA5" cy:borderLineType="solid"/>
  </node>
  <node label="2185" id="-374">
    <att type="string" name="entrez_id" value="2185"/>
    <att type="string" name="gene_symbol" value="PTK2B"/>
    <att type="string" name="vizmap:VD-module NODE_FILL_COLOR" value="java.awt.Color[r=0,g=255,b=255]"/>
    <att type="string" name="vizmap:VD-module NODE_LABEL" value="PTK2B"/>
    <graphics type="ELLIPSE" h="40.0" w="40.0" x="581.0" y="418.0" fill="#00ffff" width="1" outline="#666666" cy:nodeTransparency="1.0" cy:nodeLabelFont="Default-0-12" cy:nodeLabel="PTK2B" cy:borderLineType="solid"/>
  </node>
  <node label="1071" id="-373">
    <att type="string" name="Known" value="Y"/>
    <att type="string" name="entrez_id" value="1071"/>
    <att type="string" name="gene_symbol" value="CETP"/>
    <att type="string" name="vizmap:VD-module NODE_FILL_COLOR" value="java.awt.Color[r=255,g=0,b=0]"/>
    <att type="string" name="vizmap:VD-module NODE_LABEL" value="CETP"/>
    <graphics type="ELLIPSE" h="40.0" w="40.0" x="1385.392333984375" y="1129.7696533203125" fill="#ff0000" width="1" outline="#666666" cy:nodeTransparency="1.0" cy:nodeLabelFont="Default-0-12" cy:nodeLabel="CETP" cy:borderLineType="solid"/>
  </node>
  <node label="5925" id="-372">
    <att type="string" name="entrez_id" value="5925"/>
    <att type="string" name="gene_symbol" value="RB1"/>
    <att type="string" name="vizmap:VD-module NODE_FILL_COLOR" value="java.awt.Color[r=0,g=255,b=255]"/>
    <att type="string" name="vizmap:VD-module NODE_LABEL" value="RB1"/>
    <graphics type="ELLIPSE" h="40.0" w="40.0" x="1026.0" y="974.0" fill="#00ffff" width="1" outline="#666666" cy:nodeTransparency="1.0" cy:nodeLabelFont="Default-0-12" cy:nodeLabel="RB1" cy:borderLineType="solid"/>
  </node>
  <node label="1025" id="-371">
    <att type="string" name="entrez_id" value="1025"/>
    <att type="string" name="gene_symbol" value="CDK9"/>
    <att type="string" name="vizmap:VD-module NODE_FILL_COLOR" value="java.awt.Color[r=0,g=255,b=255]"/>
    <att type="string" name="vizmap:VD-module NODE_LABEL" value="CDK9"/>
    <graphics type="ELLIPSE" h="40.0" w="40.0" x="1140.0" y="882.0" fill="#00ffff" width="1" outline="#666666" cy:nodeTransparency="1.0" cy:nodeLabelFont="Default-0-12" cy:nodeLabel="CDK9" cy:borderLineType="solid"/>
  </node>
  <node label="8841" id="-370">
    <att type="string" name="entrez_id" value="8841"/>
    <att type="string" name="gene_symbol" value="HDAC3"/>
    <att type="string" name="vizmap:VD-module NODE_FILL_COLOR" value="java.awt.Color[r=0,g=255,b=255]"/>
    <att type="string" name="vizmap:VD-module NODE_LABEL" value="HDAC3"/>
    <graphics type="ELLIPSE" h="40.0" w="40.0" x="1010.035400390625" y="1273.660888671875" fill="#00ffff" width="1" outline="#666666" cy:nodeTransparency="1.0" cy:nodeLabelFont="Default-0-12" cy:nodeLabel="HDAC3" cy:borderLineType="solid"/>
  </node>
  <node label="1958" id="-369">
    <att type="string" name="entrez_id" value="1958"/>
    <att type="string" name="gene_symbol" value="EGR1"/>
    <att type="string" name="vizmap:VD-module NODE_FILL_COLOR" value="java.awt.Color[r=0,g=255,b=255]"/>
    <att type="string" name="vizmap:VD-module NODE_LABEL" value="EGR1"/>
    <graphics type="ELLIPSE" h="40.0" w="40.0" x="966.0" y="790.0" fill="#00ffff" width="1" outline="#666666" cy:nodeTransparency="1.0" cy:nodeLabelFont="Default-0-12" cy:nodeLabel="EGR1" cy:borderLineType="solid"/>
  </node>
  <node label="58" id="-368">
    <att type="string" name="entrez_id" value="58"/>
    <att type="string" name="gene_symbol" value="ACTA1"/>
    <att type="string" name="vizmap:VD-module NODE_FILL_COLOR" value="java.awt.Color[r=0,g=255,b=255]"/>
    <att type="string" name="vizmap:VD-module NODE_LABEL" value="ACTA1"/>
    <graphics type="ELLIPSE" h="40.0" w="40.0" x="934.0" y="642.0" fill="#00ffff" width="1" outline="#666666" cy:nodeTransparency="1.0" cy:nodeLabelFont="Default-0-12" cy:nodeLabel="ACTA1" cy:borderLineType="solid"/>
  </node>
  <node label="9564" id="-367">
    <att type="string" name="entrez_id" value="9564"/>
    <att type="string" name="gene_symbol" value="BCAR1"/>
    <att type="string" name="vizmap:VD-module NODE_FILL_COLOR" value="java.awt.Color[r=0,g=255,b=255]"/>
    <att type="string" name="vizmap:VD-module NODE_LABEL" value="BCAR1"/>
    <graphics type="ELLIPSE" h="40.0" w="40.0" x="538.0" y="660.0" fill="#00ffff" width="1" outline="#666666" cy:nodeTransparency="1.0" cy:nodeLabelFont="Default-0-12" cy:nodeLabel="BCAR1" cy:borderLineType="solid"/>
  </node>
  <node label="3654" id="-366">
    <att type="string" name="entrez_id" value="3654"/>
    <att type="string" name="gene_symbol" value="IRAK1"/>
    <att type="string" name="vizmap:VD-module NODE_FILL_COLOR" value="java.awt.Color[r=0,g=255,b=255]"/>
    <att type="string" name="vizmap:VD-module NODE_LABEL" value="IRAK1"/>
    <graphics type="ELLIPSE" h="40.0" w="40.0" x="676.0" y="980.0" fill="#00ffff" width="1" outline="#666666" cy:nodeTransparency="1.0" cy:nodeLabelFont="Default-0-12" cy:nodeLabel="IRAK1" cy:borderLineType="solid"/>
  </node>
  <node label="1154" id="-365">
    <att type="string" name="entrez_id" value="1154"/>
    <att type="string" name="gene_symbol" value="CISH"/>
    <att type="string" name="vizmap:VD-module NODE_FILL_COLOR" value="java.awt.Color[r=0,g=255,b=255]"/>
    <att type="string" name="vizmap:VD-module NODE_LABEL" value="CISH"/>
    <graphics type="ELLIPSE" h="40.0" w="40.0" x="625.0" y="564.0" fill="#00ffff" width="1" outline="#666666" cy:nodeTransparency="1.0" cy:nodeLabelFont="Default-0-12" cy:nodeLabel="CISH" cy:borderLineType="solid"/>
  </node>
  <node label="1457" id="-364">
    <att type="string" name="entrez_id" value="1457"/>
    <att type="string" name="gene_symbol" value="CSNK2A1"/>
    <att type="string" name="vizmap:VD-module NODE_FILL_COLOR" value="java.awt.Color[r=0,g=255,b=255]"/>
    <att type="string" name="vizmap:VD-module NODE_LABEL" value="CSNK2A1"/>
    <graphics type="ELLIPSE" h="40.0" w="40.0" x="1024.0" y="814.0" fill="#00ffff" width="1" outline="#666666" cy:nodeTransparency="1.0" cy:nodeLabelFont="Default-0-12" cy:nodeLabel="CSNK2A1" cy:borderLineType="solid"/>
  </node>
  <node label="4194" id="-363">
    <att type="string" name="entrez_id" value="4194"/>
    <att type="string" name="gene_symbol" value="MDM4"/>
    <att type="string" name="vizmap:VD-module NODE_FILL_COLOR" value="java.awt.Color[r=0,g=255,b=255]"/>
    <att type="string" name="vizmap:VD-module NODE_LABEL" value="MDM4"/>
    <graphics type="ELLIPSE" h="40.0" w="40.0" x="943.0" y="1070.0" fill="#00ffff" width="1" outline="#666666" cy:nodeTransparency="1.0" cy:nodeLabelFont="Default-0-12" cy:nodeLabel="MDM4" cy:borderLineType="solid"/>
  </node>
  <node label="1050" id="-362">
    <att type="string" name="entrez_id" value="1050"/>
    <att type="string" name="gene_symbol" value="CEBPA"/>
    <att type="string" name="vizmap:VD-module NODE_FILL_COLOR" value="java.awt.Color[r=0,g=255,b=255]"/>
    <att type="string" name="vizmap:VD-module NODE_LABEL" value="CEBPA"/>
    <graphics type="ELLIPSE" h="40.0" w="40.0" x="1251.0" y="1073.0" fill="#00ffff" width="1" outline="#666666" cy:nodeTransparency="1.0" cy:nodeLabelFont="Default-0-12" cy:nodeLabel="CEBPA" cy:borderLineType="solid"/>
  </node>
  <node label="1111" id="-361">
    <att type="string" name="entrez_id" value="1111"/>
    <att type="string" name="gene_symbol" value="CHEK1"/>
    <att type="string" name="vizmap:VD-module NODE_FILL_COLOR" value="java.awt.Color[r=0,g=255,b=255]"/>
    <att type="string" name="vizmap:VD-module NODE_LABEL" value="CHEK1"/>
    <graphics type="ELLIPSE" h="40.0" w="40.0" x="1076.0" y="1184.0" fill="#00ffff" width="1" outline="#666666" cy:nodeTransparency="1.0" cy:nodeLabelFont="Default-0-12" cy:nodeLabel="CHEK1" cy:borderLineType="solid"/>
  </node>
  <node label="2566" id="-360">
    <att type="string" name="entrez_id" value="2566"/>
    <att type="string" name="gene_symbol" value="GABRG2"/>
    <att type="string" name="vizmap:VD-module NODE_FILL_COLOR" value="java.awt.Color[r=0,g=255,b=255]"/>
    <att type="string" name="vizmap:VD-module NODE_LABEL" value="GABRG2"/>
    <graphics type="ELLIPSE" h="40.0" w="40.0" x="1220.0" y="259.0" fill="#00ffff" width="1" outline="#666666" cy:nodeTransparency="1.0" cy:nodeLabelFont="Default-0-12" cy:nodeLabel="GABRG2" cy:borderLineType="solid"/>
  </node>
  <node label="3269" id="-359">
    <att type="string" name="entrez_id" value="3269"/>
    <att type="string" name="gene_symbol" value="HRH1"/>
    <att type="string" name="vizmap:VD-module NODE_FILL_COLOR" value="java.awt.Color[r=0,g=255,b=255]"/>
    <att type="string" name="vizmap:VD-module NODE_LABEL" value="HRH1"/>
    <graphics type="ELLIPSE" h="40.0" w="40.0" x="1408.0" y="406.0" fill="#00ffff" width="1" outline="#666666" cy:nodeTransparency="1.0" cy:nodeLabelFont="Default-0-12" cy:nodeLabel="HRH1" cy:borderLineType="solid"/>
  </node>
  <node label="8550" id="-358">
    <att type="string" name="entrez_id" value="8550"/>
    <att type="string" name="gene_symbol" value="MAPKAPK5"/>
    <att type="string" name="vizmap:VD-module NODE_FILL_COLOR" value="java.awt.Color[r=0,g=255,b=255]"/>
    <att type="string" name="vizmap:VD-module NODE_LABEL" value="MAPKAPK5"/>
    <graphics type="ELLIPSE" h="40.0" w="40.0" x="1284.0" y="1037.0" fill="#00ffff" width="1" outline="#666666" cy:nodeTransparency="1.0" cy:nodeLabelFont="Default-0-12" cy:nodeLabel="MAPKAPK5" cy:borderLineType="solid"/>
  </node>
  <node label="2268" id="-357">
    <att type="string" name="entrez_id" value="2268"/>
    <att type="string" name="gene_symbol" value="FGR"/>
    <att type="string" name="vizmap:VD-module NODE_FILL_COLOR" value="java.awt.Color[r=0,g=255,b=255]"/>
    <att type="string" name="vizmap:VD-module NODE_LABEL" value="FGR"/>
    <graphics type="ELLIPSE" h="40.0" w="40.0" x="654.0" y="693.0" fill="#00ffff" width="1" outline="#666666" cy:nodeTransparency="1.0" cy:nodeLabelFont="Default-0-12" cy:nodeLabel="FGR" cy:borderLineType="solid"/>
  </node>
  <node label="5495" id="-356">
    <att type="string" name="entrez_id" value="5495"/>
    <att type="string" name="gene_symbol" value="PPM1B"/>
    <att type="string" name="vizmap:VD-module NODE_FILL_COLOR" value="java.awt.Color[r=0,g=255,b=255]"/>
    <att type="string" name="vizmap:VD-module NODE_LABEL" value="PPM1B"/>
    <graphics type="ELLIPSE" h="40.0" w="40.0" x="874.0" y="1072.0" fill="#00ffff" width="1" outline="#666666" cy:nodeTransparency="1.0" cy:nodeLabelFont="Default-0-12" cy:nodeLabel="PPM1B" cy:borderLineType="solid"/>
  </node>
  <node label="5734" id="-355">
    <att type="string" name="entrez_id" value="5734"/>
    <att type="string" name="gene_symbol" value="PTGER4"/>
    <att type="string" name="vizmap:VD-module NODE_FILL_COLOR" value="java.awt.Color[r=0,g=255,b=255]"/>
    <att type="string" name="vizmap:VD-module NODE_LABEL" value="PTGER4"/>
    <graphics type="ELLIPSE" h="40.0" w="40.0" x="1291.0" y="347.0" fill="#00ffff" width="1" outline="#666666" cy:nodeTransparency="1.0" cy:nodeLabelFont="Default-0-12" cy:nodeLabel="PTGER4" cy:borderLineType="solid"/>
  </node>
  <node label="5590" id="-354">
    <att type="string" name="entrez_id" value="5590"/>
    <att type="string" name="gene_symbol" value="PRKCZ"/>
    <att type="string" name="vizmap:VD-module NODE_FILL_COLOR" value="java.awt.Color[r=0,g=255,b=255]"/>
    <att type="string" name="vizmap:VD-module NODE_LABEL" value="PRKCZ"/>
    <graphics type="ELLIPSE" h="40.0" w="40.0" x="1001.0" y="611.0" fill="#00ffff" width="1" outline="#666666" cy:nodeTransparency="1.0" cy:nodeLabelFont="Default-0-12" cy:nodeLabel="PRKCZ" cy:borderLineType="solid"/>
  </node>
  <node label="2596" id="-353">
    <att type="string" name="Known" value="Y"/>
    <att type="string" name="entrez_id" value="2596"/>
    <att type="string" name="gene_symbol" value="GAP43"/>
    <att type="string" name="vizmap:VD-module NODE_FILL_COLOR" value="java.awt.Color[r=255,g=0,b=0]"/>
    <att type="string" name="vizmap:VD-module NODE_LABEL" value="GAP43"/>
    <graphics type="ELLIPSE" h="40.0" w="40.0" x="1048.0" y="655.0" fill="#ff0000" width="1" outline="#666666" cy:nodeTransparency="1.0" cy:nodeLabelFont="Default-0-12" cy:nodeLabel="GAP43" cy:borderLineType="solid"/>
  </node>
  <node label="6885" id="-352">
    <att type="string" name="entrez_id" value="6885"/>
    <att type="string" name="gene_symbol" value="MAP3K7"/>
    <att type="string" name="vizmap:VD-module NODE_FILL_COLOR" value="java.awt.Color[r=0,g=255,b=255]"/>
    <att type="string" name="vizmap:VD-module NODE_LABEL" value="MAP3K7"/>
    <graphics type="ELLIPSE" h="40.0" w="40.0" x="675.0" y="1188.0" fill="#00ffff" width="1" outline="#666666" cy:nodeTransparency="1.0" cy:nodeLabelFont="Default-0-12" cy:nodeLabel="MAP3K7" cy:borderLineType="solid"/>
  </node>
  <node label="27035" id="-351">
    <att type="string" name="Known" value="Y"/>
    <att type="string" name="entrez_id" value="27035"/>
    <att type="string" name="gene_symbol" value="NOX1"/>
    <att type="string" name="vizmap:VD-module NODE_FILL_COLOR" value="java.awt.Color[r=255,g=0,b=0]"/>
    <att type="string" name="vizmap:VD-module NODE_LABEL" value="NOX1"/>
    <graphics type="ELLIPSE" h="40.0" w="40.0" x="1252.91064453125" y="1487.23681640625" fill="#ff0000" width="1" outline="#666666" cy:nodeTransparency="1.0" cy:nodeLabelFont="Default-0-12" cy:nodeLabel="NOX1" cy:borderLineType="solid"/>
  </node>
  <node label="3301" id="-350">
    <att type="string" name="entrez_id" value="3301"/>
    <att type="string" name="gene_symbol" value="DNAJA1"/>
    <att type="string" name="vizmap:VD-module NODE_FILL_COLOR" value="java.awt.Color[r=0,g=255,b=255]"/>
    <att type="string" name="vizmap:VD-module NODE_LABEL" value="DNAJA1"/>
    <graphics type="ELLIPSE" h="40.0" w="40.0" x="524.0" y="1234.0" fill="#00ffff" width="1" outline="#666666" cy:nodeTransparency="1.0" cy:nodeLabelFont="Default-0-12" cy:nodeLabel="DNAJA1" cy:borderLineType="solid"/>
  </node>
  <node label="5588" id="-349">
    <att type="string" name="entrez_id" value="5588"/>
    <att type="string" name="gene_symbol" value="PRKCQ"/>
    <att type="string" name="vizmap:VD-module NODE_FILL_COLOR" value="java.awt.Color[r=0,g=255,b=255]"/>
    <att type="string" name="vizmap:VD-module NODE_LABEL" value="PRKCQ"/>
    <graphics type="ELLIPSE" h="40.0" w="40.0" x="996.0" y="528.0" fill="#00ffff" width="1" outline="#666666" cy:nodeTransparency="1.0" cy:nodeLabelFont="Default-0-12" cy:nodeLabel="PRKCQ" cy:borderLineType="solid"/>
  </node>
  <node label="409" id="-348">
    <att type="string" name="entrez_id" value="409"/>
    <att type="string" name="gene_symbol" value="ARRB2"/>
    <att type="string" name="vizmap:VD-module NODE_FILL_COLOR" value="java.awt.Color[r=0,g=255,b=255]"/>
    <att type="string" name="vizmap:VD-module NODE_LABEL" value="ARRB2"/>
    <graphics type="ELLIPSE" h="40.0" w="40.0" x="749.0" y="973.0" fill="#00ffff" width="1" outline="#666666" cy:nodeTransparency="1.0" cy:nodeLabelFont="Default-0-12" cy:nodeLabel="ARRB2" cy:borderLineType="solid"/>
  </node>
  <node label="3925" id="-347">
    <att type="string" name="entrez_id" value="3925"/>
    <att type="string" name="gene_symbol" value="STMN1"/>
    <att type="string" name="vizmap:VD-module NODE_FILL_COLOR" value="java.awt.Color[r=0,g=255,b=255]"/>
    <att type="string" name="vizmap:VD-module NODE_LABEL" value="STMN1"/>
    <graphics type="ELLIPSE" h="40.0" w="40.0" x="1283.0" y="908.0" fill="#00ffff" width="1" outline="#666666" cy:nodeTransparency="1.0" cy:nodeLabelFont="Default-0-12" cy:nodeLabel="STMN1" cy:borderLineType="solid"/>
  </node>
  <node label="4791" id="-346">
    <att type="string" name="entrez_id" value="4791"/>
    <att type="string" name="gene_symbol" value="NFKB2"/>
    <att type="string" name="vizmap:VD-module NODE_FILL_COLOR" value="java.awt.Color[r=0,g=255,b=255]"/>
    <att type="string" name="vizmap:VD-module NODE_LABEL" value="NFKB2"/>
    <graphics type="ELLIPSE" h="40.0" w="40.0" x="762.0" y="1298.0" fill="#00ffff" width="1" outline="#666666" cy:nodeTransparency="1.0" cy:nodeLabelFont="Default-0-12" cy:nodeLabel="NFKB2" cy:borderLineType="solid"/>
  </node>
  <node label="8740" id="-345">
    <att type="string" name="Known" value="Y"/>
    <att type="string" name="entrez_id" value="8740"/>
    <att type="string" name="gene_symbol" value="TNFSF14"/>
    <att type="string" name="vizmap:VD-module NODE_FILL_COLOR" value="java.awt.Color[r=255,g=0,b=0]"/>
    <att type="string" name="vizmap:VD-module NODE_LABEL" value="TNFSF14"/>
    <graphics type="ELLIPSE" h="40.0" w="40.0" x="381.304931640625" y="1212.770751953125" fill="#ff0000" width="1" outline="#666666" cy:nodeTransparency="1.0" cy:nodeLabelFont="Default-0-12" cy:nodeLabel="TNFSF14" cy:borderLineType="solid"/>
  </node>
  <node label="10000" id="-344">
    <att type="string" name="entrez_id" value="10000"/>
    <att type="string" name="gene_symbol" value="AKT3"/>
    <att type="string" name="vizmap:VD-module NODE_FILL_COLOR" value="java.awt.Color[r=0,g=255,b=255]"/>
    <att type="string" name="vizmap:VD-module NODE_LABEL" value="AKT3"/>
    <graphics type="ELLIPSE" h="40.0" w="40.0" x="992.0" y="907.0" fill="#00ffff" width="1" outline="#666666" cy:nodeTransparency="1.0" cy:nodeLabelFont="Default-0-12" cy:nodeLabel="AKT3" cy:borderLineType="solid"/>
  </node>
  <node label="5066" id="-343">
    <att type="string" name="entrez_id" value="5066"/>
    <att type="string" name="gene_symbol" value="PAM"/>
    <att type="string" name="vizmap:VD-module NODE_FILL_COLOR" value="java.awt.Color[r=0,g=255,b=255]"/>
    <att type="string" name="vizmap:VD-module NODE_LABEL" value="PAM"/>
    <graphics type="ELLIPSE" h="40.0" w="40.0" x="1310.0" y="444.0" fill="#00ffff" width="1" outline="#666666" cy:nodeTransparency="1.0" cy:nodeLabelFont="Default-0-12" cy:nodeLabel="PAM" cy:borderLineType="solid"/>
  </node>
  <node label="4215" id="-342">
    <att type="string" name="entrez_id" value="4215"/>
    <att type="string" name="gene_symbol" value="MAP3K3"/>
    <att type="string" name="vizmap:VD-module NODE_FILL_COLOR" value="java.awt.Color[r=0,g=255,b=255]"/>
    <att type="string" name="vizmap:VD-module NODE_LABEL" value="MAP3K3"/>
    <graphics type="ELLIPSE" h="40.0" w="40.0" x="720.0" y="1087.0" fill="#00ffff" width="1" outline="#666666" cy:nodeTransparency="1.0" cy:nodeLabelFont="Default-0-12" cy:nodeLabel="MAP3K3" cy:borderLineType="solid"/>
  </node>
  <node label="5071" id="-341">
    <att type="string" name="entrez_id" value="5071"/>
    <att type="string" name="gene_symbol" value="PARK2"/>
    <att type="string" name="vizmap:VD-module NODE_FILL_COLOR" value="java.awt.Color[r=0,g=255,b=255]"/>
    <att type="string" name="vizmap:VD-module NODE_LABEL" value="PARK2"/>
    <graphics type="ELLIPSE" h="40.0" w="40.0" x="796.0" y="818.0" fill="#00ffff" width="1" outline="#666666" cy:nodeTransparency="1.0" cy:nodeLabelFont="Default-0-12" cy:nodeLabel="PARK2" cy:borderLineType="solid"/>
  </node>
  <node label="3309" id="-340">
    <att type="string" name="entrez_id" value="3309"/>
    <att type="string" name="gene_symbol" value="HSPA5"/>
    <att type="string" name="vizmap:VD-module NODE_FILL_COLOR" value="java.awt.Color[r=0,g=255,b=255]"/>
    <att type="string" name="vizmap:VD-module NODE_LABEL" value="HSPA5"/>
    <graphics type="ELLIPSE" h="40.0" w="40.0" x="771.0" y="1130.0" fill="#00ffff" width="1" outline="#666666" cy:nodeTransparency="1.0" cy:nodeLabelFont="Default-0-12" cy:nodeLabel="HSPA5" cy:borderLineType="solid"/>
  </node>
  <node label="8202" id="-339">
    <att type="string" name="entrez_id" value="8202"/>
    <att type="string" name="gene_symbol" value="NCOA3"/>
    <att type="string" name="vizmap:VD-module NODE_FILL_COLOR" value="java.awt.Color[r=0,g=255,b=255]"/>
    <att type="string" name="vizmap:VD-module NODE_LABEL" value="NCOA3"/>
    <graphics type="ELLIPSE" h="40.0" w="40.0" x="1065.0" y="1171.0" fill="#00ffff" width="1" outline="#666666" cy:nodeTransparency="1.0" cy:nodeLabelFont="Default-0-12" cy:nodeLabel="NCOA3" cy:borderLineType="solid"/>
  </node>
  <node label="27040" id="-338">
    <att type="string" name="entrez_id" value="27040"/>
    <att type="string" name="gene_symbol" value="LAT"/>
    <att type="string" name="vizmap:VD-module NODE_FILL_COLOR" value="java.awt.Color[r=0,g=255,b=255]"/>
    <att type="string" name="vizmap:VD-module NODE_LABEL" value="LAT"/>
    <graphics type="ELLIPSE" h="40.0" w="40.0" x="407.0" y="730.0" fill="#00ffff" width="1" outline="#666666" cy:nodeTransparency="1.0" cy:nodeLabelFont="Default-0-12" cy:nodeLabel="LAT" cy:borderLineType="solid"/>
  </node>
  <node label="11140" id="-337">
    <att type="string" name="entrez_id" value="11140"/>
    <att type="string" name="gene_symbol" value="CDC37"/>
    <att type="string" name="vizmap:VD-module NODE_FILL_COLOR" value="java.awt.Color[r=0,g=255,b=255]"/>
    <att type="string" name="vizmap:VD-module NODE_LABEL" value="CDC37"/>
    <graphics type="ELLIPSE" h="40.0" w="40.0" x="913.0" y="1089.0" fill="#00ffff" width="1" outline="#666666" cy:nodeTransparency="1.0" cy:nodeLabelFont="Default-0-12" cy:nodeLabel="CDC37" cy:borderLineType="solid"/>
  </node>
  <node label="71" id="-336">
    <att type="string" name="entrez_id" value="71"/>
    <att type="string" name="gene_symbol" value="ACTG1"/>
    <att type="string" name="vizmap:VD-module NODE_FILL_COLOR" value="java.awt.Color[r=0,g=255,b=255]"/>
    <att type="string" name="vizmap:VD-module NODE_LABEL" value="ACTG1"/>
    <graphics type="ELLIPSE" h="40.0" w="40.0" x="605.0" y="1009.0" fill="#00ffff" width="1" outline="#666666" cy:nodeTransparency="1.0" cy:nodeLabelFont="Default-0-12" cy:nodeLabel="ACTG1" cy:borderLineType="solid"/>
  </node>
  <node label="5800" id="-335">
    <att type="string" name="entrez_id" value="5800"/>
    <att type="string" name="gene_symbol" value="PTPRO"/>
    <att type="string" name="vizmap:VD-module NODE_FILL_COLOR" value="java.awt.Color[r=0,g=255,b=255]"/>
    <att type="string" name="vizmap:VD-module NODE_LABEL" value="PTPRO"/>
    <graphics type="ELLIPSE" h="40.0" w="40.0" x="528.0" y="492.0" fill="#00ffff" width="1" outline="#666666" cy:nodeTransparency="1.0" cy:nodeLabelFont="Default-0-12" cy:nodeLabel="PTPRO" cy:borderLineType="solid"/>
  </node>
  <node label="1399" id="-334">
    <att type="string" name="entrez_id" value="1399"/>
    <att type="string" name="gene_symbol" value="CRKL"/>
    <att type="string" name="vizmap:VD-module NODE_FILL_COLOR" value="java.awt.Color[r=0,g=255,b=255]"/>
    <att type="string" name="vizmap:VD-module NODE_LABEL" value="CRKL"/>
    <graphics type="ELLIPSE" h="40.0" w="40.0" x="356.0" y="484.0" fill="#00ffff" width="1" outline="#666666" cy:nodeTransparency="1.0" cy:nodeLabelFont="Default-0-12" cy:nodeLabel="CRKL" cy:borderLineType="solid"/>
  </node>
  <node label="3839" id="-333">
    <att type="string" name="entrez_id" value="3839"/>
    <att type="string" name="gene_symbol" value="KPNA3"/>
    <att type="string" name="vizmap:VD-module NODE_FILL_COLOR" value="java.awt.Color[r=0,g=255,b=255]"/>
    <att type="string" name="vizmap:VD-module NODE_LABEL" value="KPNA3"/>
    <graphics type="ELLIPSE" h="40.0" w="40.0" x="951.0" y="1125.0" fill="#00ffff" width="1" outline="#666666" cy:nodeTransparency="1.0" cy:nodeLabelFont="Default-0-12" cy:nodeLabel="KPNA3" cy:borderLineType="solid"/>
  </node>
  <node label="3977" id="-332">
    <att type="string" name="entrez_id" value="3977"/>
    <att type="string" name="gene_symbol" value="LIFR"/>
    <att type="string" name="vizmap:VD-module NODE_FILL_COLOR" value="java.awt.Color[r=0,g=255,b=255]"/>
    <att type="string" name="vizmap:VD-module NODE_LABEL" value="LIFR"/>
    <graphics type="ELLIPSE" h="40.0" w="40.0" x="1039.0" y="614.0" fill="#00ffff" width="1" outline="#666666" cy:nodeTransparency="1.0" cy:nodeLabelFont="Default-0-12" cy:nodeLabel="LIFR" cy:borderLineType="solid"/>
  </node>
  <node label="7249" id="-331">
    <att type="string" name="entrez_id" value="7249"/>
    <att type="string" name="gene_symbol" value="TSC2"/>
    <att type="string" name="vizmap:VD-module NODE_FILL_COLOR" value="java.awt.Color[r=0,g=255,b=255]"/>
    <att type="string" name="vizmap:VD-module NODE_LABEL" value="TSC2"/>
    <graphics type="ELLIPSE" h="40.0" w="40.0" x="1168.0" y="809.0" fill="#00ffff" width="1" outline="#666666" cy:nodeTransparency="1.0" cy:nodeLabelFont="Default-0-12" cy:nodeLabel="TSC2" cy:borderLineType="solid"/>
  </node>
  <node label="7006" id="-330">
    <att type="string" name="entrez_id" value="7006"/>
    <att type="string" name="gene_symbol" value="TEC"/>
    <att type="string" name="vizmap:VD-module NODE_FILL_COLOR" value="java.awt.Color[r=0,g=255,b=255]"/>
    <att type="string" name="vizmap:VD-module NODE_LABEL" value="TEC"/>
    <graphics type="ELLIPSE" h="40.0" w="40.0" x="336.0" y="511.0" fill="#00ffff" width="1" outline="#666666" cy:nodeTransparency="1.0" cy:nodeLabelFont="Default-0-12" cy:nodeLabel="TEC" cy:borderLineType="solid"/>
  </node>
  <node label="5654" id="-329">
    <att type="string" name="Known" value="Y"/>
    <att type="string" name="entrez_id" value="5654"/>
    <att type="string" name="gene_symbol" value="HTRA1"/>
    <att type="string" name="vizmap:VD-module NODE_FILL_COLOR" value="java.awt.Color[r=255,g=0,b=0]"/>
    <att type="string" name="vizmap:VD-module NODE_LABEL" value="HTRA1"/>
    <graphics type="ELLIPSE" h="40.0" w="40.0" x="824.0" y="338.0" fill="#ff0000" width="1" outline="#666666" cy:nodeTransparency="1.0" cy:nodeLabelFont="Default-0-12" cy:nodeLabel="HTRA1" cy:borderLineType="solid"/>
  </node>
  <node label="7410" id="-328">
    <att type="string" name="entrez_id" value="7410"/>
    <att type="string" name="gene_symbol" value="VAV2"/>
    <att type="string" name="vizmap:VD-module NODE_FILL_COLOR" value="java.awt.Color[r=0,g=255,b=255]"/>
    <att type="string" name="vizmap:VD-module NODE_LABEL" value="VAV2"/>
    <graphics type="ELLIPSE" h="40.0" w="40.0" x="440.0" y="429.0" fill="#00ffff" width="1" outline="#666666" cy:nodeTransparency="1.0" cy:nodeLabelFont="Default-0-12" cy:nodeLabel="VAV2" cy:borderLineType="solid"/>
  </node>
  <node label="10048" id="-327">
    <att type="string" name="entrez_id" value="10048"/>
    <att type="string" name="gene_symbol" value="RANBP9"/>
    <att type="string" name="vizmap:VD-module NODE_FILL_COLOR" value="java.awt.Color[r=0,g=255,b=255]"/>
    <att type="string" name="vizmap:VD-module NODE_LABEL" value="RANBP9"/>
    <graphics type="ELLIPSE" h="40.0" w="40.0" x="827.0" y="911.0" fill="#00ffff" width="1" outline="#666666" cy:nodeTransparency="1.0" cy:nodeLabelFont="Default-0-12" cy:nodeLabel="RANBP9" cy:borderLineType="solid"/>
  </node>
  <node label="6777" id="-326">
    <att type="string" name="entrez_id" value="6777"/>
    <att type="string" name="gene_symbol" value="STAT5B"/>
    <att type="string" name="vizmap:VD-module NODE_FILL_COLOR" value="java.awt.Color[r=0,g=255,b=255]"/>
    <att type="string" name="vizmap:VD-module NODE_LABEL" value="STAT5B"/>
    <graphics type="ELLIPSE" h="40.0" w="40.0" x="625.0" y="825.0" fill="#00ffff" width="1" outline="#666666" cy:nodeTransparency="1.0" cy:nodeLabelFont="Default-0-12" cy:nodeLabel="STAT5B" cy:borderLineType="solid"/>
  </node>
  <node label="58480" id="-325">
    <att type="string" name="entrez_id" value="58480"/>
    <att type="string" name="gene_symbol" value="RHOU"/>
    <att type="string" name="vizmap:VD-module NODE_FILL_COLOR" value="java.awt.Color[r=0,g=255,b=255]"/>
    <att type="string" name="vizmap:VD-module NODE_LABEL" value="RHOU"/>
    <graphics type="ELLIPSE" h="40.0" w="40.0" x="592.0" y="358.0" fill="#00ffff" width="1" outline="#666666" cy:nodeTransparency="1.0" cy:nodeLabelFont="Default-0-12" cy:nodeLabel="RHOU" cy:borderLineType="solid"/>
  </node>
  <node label="51378" id="-324">
    <att type="string" name="Known" value="Y"/>
    <att type="string" name="entrez_id" value="51378"/>
    <att type="string" name="gene_symbol" value="ANGPT4"/>
    <att type="string" name="vizmap:VD-module NODE_FILL_COLOR" value="java.awt.Color[r=255,g=0,b=0]"/>
    <att type="string" name="vizmap:VD-module NODE_LABEL" value="ANGPT4"/>
    <graphics type="ELLIPSE" h="40.0" w="40.0" x="253.29763793945312" y="481.22723388671875" fill="#ff0000" width="1" outline="#666666" cy:nodeTransparency="1.0" cy:nodeLabelFont="Default-0-12" cy:nodeLabel="ANGPT4" cy:borderLineType="solid"/>
  </node>
  <node label="776" id="-323">
    <att type="string" name="Known" value="Y"/>
    <att type="string" name="entrez_id" value="776"/>
    <att type="string" name="gene_symbol" value="CACNA1D"/>
    <att type="string" name="vizmap:VD-module NODE_FILL_COLOR" value="java.awt.Color[r=255,g=0,b=0]"/>
    <att type="string" name="vizmap:VD-module NODE_LABEL" value="CACNA1D"/>
    <graphics type="ELLIPSE" h="40.0" w="40.0" x="1327.91064453125" y="1487.23681640625" fill="#ff0000" width="1" outline="#666666" cy:nodeTransparency="1.0" cy:nodeLabelFont="Default-0-12" cy:nodeLabel="CACNA1D" cy:borderLineType="solid"/>
  </node>
  <node label="7248" id="-322">
    <att type="string" name="entrez_id" value="7248"/>
    <att type="string" name="gene_symbol" value="TSC1"/>
    <att type="string" name="vizmap:VD-module NODE_FILL_COLOR" value="java.awt.Color[r=0,g=255,b=255]"/>
    <att type="string" name="vizmap:VD-module NODE_LABEL" value="TSC1"/>
    <graphics type="ELLIPSE" h="40.0" w="40.0" x="1020.0" y="750.0" fill="#00ffff" width="1" outline="#666666" cy:nodeTransparency="1.0" cy:nodeLabelFont="Default-0-12" cy:nodeLabel="TSC1" cy:borderLineType="solid"/>
  </node>
  <node label="3689" id="-321">
    <att type="string" name="entrez_id" value="3689"/>
    <att type="string" name="gene_symbol" value="ITGB2"/>
    <att type="string" name="vizmap:VD-module NODE_FILL_COLOR" value="java.awt.Color[r=0,g=255,b=255]"/>
    <att type="string" name="vizmap:VD-module NODE_LABEL" value="ITGB2"/>
    <graphics type="ELLIPSE" h="40.0" w="40.0" x="785.0" y="607.0" fill="#00ffff" width="1" outline="#666666" cy:nodeTransparency="1.0" cy:nodeLabelFont="Default-0-12" cy:nodeLabel="ITGB2" cy:borderLineType="solid"/>
  </node>
  <node label="11035" id="-320">
    <att type="string" name="entrez_id" value="11035"/>
    <att type="string" name="gene_symbol" value="RIPK3"/>
    <att type="string" name="vizmap:VD-module NODE_FILL_COLOR" value="java.awt.Color[r=0,g=255,b=255]"/>
    <att type="string" name="vizmap:VD-module NODE_LABEL" value="RIPK3"/>
    <graphics type="ELLIPSE" h="40.0" w="40.0" x="720.0" y="1210.0" fill="#00ffff" width="1" outline="#666666" cy:nodeTransparency="1.0" cy:nodeLabelFont="Default-0-12" cy:nodeLabel="RIPK3" cy:borderLineType="solid"/>
  </node>
  <node label="821" id="-319">
    <att type="string" name="entrez_id" value="821"/>
    <att type="string" name="gene_symbol" value="CANX"/>
    <att type="string" name="vizmap:VD-module NODE_FILL_COLOR" value="java.awt.Color[r=0,g=255,b=255]"/>
    <att type="string" name="vizmap:VD-module NODE_LABEL" value="CANX"/>
    <graphics type="ELLIPSE" h="40.0" w="40.0" x="1083.0" y="762.0" fill="#00ffff" width="1" outline="#666666" cy:nodeTransparency="1.0" cy:nodeLabelFont="Default-0-12" cy:nodeLabel="CANX" cy:borderLineType="solid"/>
  </node>
  <node label="9043" id="-318">
    <att type="string" name="entrez_id" value="9043"/>
    <att type="string" name="gene_symbol" value="SPAG9"/>
    <att type="string" name="vizmap:VD-module NODE_FILL_COLOR" value="java.awt.Color[r=0,g=255,b=255]"/>
    <att type="string" name="vizmap:VD-module NODE_LABEL" value="SPAG9"/>
    <graphics type="ELLIPSE" h="40.0" w="40.0" x="910.0" y="1298.0" fill="#00ffff" width="1" outline="#666666" cy:nodeTransparency="1.0" cy:nodeLabelFont="Default-0-12" cy:nodeLabel="SPAG9" cy:borderLineType="solid"/>
  </node>
  <node label="2026" id="-317">
    <att type="string" name="Known" value="Y"/>
    <att type="string" name="entrez_id" value="2026"/>
    <att type="string" name="gene_symbol" value="ENO2"/>
    <att type="string" name="vizmap:VD-module NODE_FILL_COLOR" value="java.awt.Color[r=255,g=0,b=0]"/>
    <att type="string" name="vizmap:VD-module NODE_LABEL" value="ENO2"/>
    <graphics type="ELLIPSE" h="40.0" w="40.0" x="1257.3134765625" y="1314.30908203125" fill="#ff0000" width="1" outline="#666666" cy:nodeTransparency="1.0" cy:nodeLabelFont="Default-0-12" cy:nodeLabel="ENO2" cy:borderLineType="solid"/>
  </node>
  <node label="4067" id="-316">
    <att type="string" name="entrez_id" value="4067"/>
    <att type="string" name="gene_symbol" value="LYN"/>
    <att type="string" name="vizmap:VD-module NODE_FILL_COLOR" value="java.awt.Color[r=0,g=255,b=255]"/>
    <att type="string" name="vizmap:VD-module NODE_LABEL" value="LYN"/>
    <graphics type="ELLIPSE" h="40.0" w="40.0" x="647.0" y="580.0" fill="#00ffff" width="1" outline="#666666" cy:nodeTransparency="1.0" cy:nodeLabelFont="Default-0-12" cy:nodeLabel="LYN" cy:borderLineType="solid"/>
  </node>
  <node label="347733" id="-315">
    <att type="string" name="entrez_id" value="347733"/>
    <att type="string" name="gene_symbol" value="TUBB2B"/>
    <att type="string" name="vizmap:VD-module NODE_FILL_COLOR" value="java.awt.Color[r=0,g=255,b=255]"/>
    <att type="string" name="vizmap:VD-module NODE_LABEL" value="TUBB2B"/>
    <graphics type="ELLIPSE" h="40.0" w="40.0" x="819.0" y="1322.0" fill="#00ffff" width="1" outline="#666666" cy:nodeTransparency="1.0" cy:nodeLabelFont="Default-0-12" cy:nodeLabel="TUBB2B" cy:borderLineType="solid"/>
  </node>
  <node label="7185" id="-314">
    <att type="string" name="entrez_id" value="7185"/>
    <att type="string" name="gene_symbol" value="TRAF1"/>
    <att type="string" name="vizmap:VD-module NODE_FILL_COLOR" value="java.awt.Color[r=0,g=255,b=255]"/>
    <att type="string" name="vizmap:VD-module NODE_LABEL" value="TRAF1"/>
    <graphics type="ELLIPSE" h="40.0" w="40.0" x="578.0" y="1202.0" fill="#00ffff" width="1" outline="#666666" cy:nodeTransparency="1.0" cy:nodeLabelFont="Default-0-12" cy:nodeLabel="TRAF1" cy:borderLineType="solid"/>
  </node>
  <node label="331" id="-313">
    <att type="string" name="entrez_id" value="331"/>
    <att type="string" name="gene_symbol" value="XIAP"/>
    <att type="string" name="vizmap:VD-module NODE_FILL_COLOR" value="java.awt.Color[r=0,g=255,b=255]"/>
    <att type="string" name="vizmap:VD-module NODE_LABEL" value="XIAP"/>
    <graphics type="ELLIPSE" h="40.0" w="40.0" x="727.0" y="1244.0" fill="#00ffff" width="1" outline="#666666" cy:nodeTransparency="1.0" cy:nodeLabelFont="Default-0-12" cy:nodeLabel="XIAP" cy:borderLineType="solid"/>
  </node>
  <node label="5728" id="-312">
    <att type="string" name="entrez_id" value="5728"/>
    <att type="string" name="gene_symbol" value="PTEN"/>
    <att type="string" name="vizmap:VD-module NODE_FILL_COLOR" value="java.awt.Color[r=0,g=255,b=255]"/>
    <att type="string" name="vizmap:VD-module NODE_LABEL" value="PTEN"/>
    <graphics type="ELLIPSE" h="40.0" w="40.0" x="692.0" y="864.0" fill="#00ffff" width="1" outline="#666666" cy:nodeTransparency="1.0" cy:nodeLabelFont="Default-0-12" cy:nodeLabel="PTEN" cy:borderLineType="solid"/>
  </node>
  <node label="83747" id="-311">
    <att type="string" name="entrez_id" value="83747"/>
    <att type="string" name="gene_symbol" value="C20orf57"/>
    <att type="string" name="vizmap:VD-module NODE_FILL_COLOR" value="java.awt.Color[r=0,g=255,b=255]"/>
    <att type="string" name="vizmap:VD-module NODE_LABEL" value="C20orf57"/>
    <graphics type="ELLIPSE" h="40.0" w="40.0" x="544.0" y="322.0" fill="#00ffff" width="1" outline="#666666" cy:nodeTransparency="1.0" cy:nodeLabelFont="Default-0-12" cy:nodeLabel="C20orf57" cy:borderLineType="solid"/>
  </node>
  <node label="3667" id="-310">
    <att type="string" name="entrez_id" value="3667"/>
    <att type="string" name="gene_symbol" value="IRS1"/>
    <att type="string" name="vizmap:VD-module NODE_FILL_COLOR" value="java.awt.Color[r=0,g=255,b=255]"/>
    <att type="string" name="vizmap:VD-module NODE_LABEL" value="IRS1"/>
    <graphics type="ELLIPSE" h="40.0" w="40.0" x="810.0" y="670.0" fill="#00ffff" width="1" outline="#666666" cy:nodeTransparency="1.0" cy:nodeLabelFont="Default-0-12" cy:nodeLabel="IRS1" cy:borderLineType="solid"/>
  </node>
  <node label="958" id="-309">
    <att type="string" name="entrez_id" value="958"/>
    <att type="string" name="gene_symbol" value="CD40"/>
    <att type="string" name="vizmap:VD-module NODE_FILL_COLOR" value="java.awt.Color[r=0,g=255,b=255]"/>
    <att type="string" name="vizmap:VD-module NODE_LABEL" value="CD40"/>
    <graphics type="ELLIPSE" h="40.0" w="40.0" x="511.0" y="1029.0" fill="#00ffff" width="1" outline="#666666" cy:nodeTransparency="1.0" cy:nodeLabelFont="Default-0-12" cy:nodeLabel="CD40" cy:borderLineType="solid"/>
  </node>
  <node label="100506658" id="-308">
    <att type="string" name="Known" value="Y"/>
    <att type="string" name="entrez_id" value="100506658"/>
    <att type="string" name="gene_symbol" value="OCLN"/>
    <att type="string" name="vizmap:VD-module NODE_FILL_COLOR" value="java.awt.Color[r=255,g=0,b=0]"/>
    <att type="string" name="vizmap:VD-module NODE_LABEL" value="OCLN"/>
    <graphics type="ELLIPSE" h="40.0" w="40.0" x="1315.1553955078125" y="181.84310913085938" fill="#ff0000" width="1" outline="#666666" cy:nodeTransparency="1.0" cy:nodeLabelFont="Default-0-12" cy:nodeLabel="OCLN" cy:borderLineType="solid"/>
  </node>
  <node label="816" id="-307">
    <att type="string" name="entrez_id" value="816"/>
    <att type="string" name="gene_symbol" value="CAMK2B"/>
    <att type="string" name="vizmap:VD-module NODE_FILL_COLOR" value="java.awt.Color[r=0,g=255,b=255]"/>
    <att type="string" name="vizmap:VD-module NODE_LABEL" value="CAMK2B"/>
    <graphics type="ELLIPSE" h="40.0" w="40.0" x="1207.0" y="640.0" fill="#00ffff" width="1" outline="#666666" cy:nodeTransparency="1.0" cy:nodeLabelFont="Default-0-12" cy:nodeLabel="CAMK2B" cy:borderLineType="solid"/>
  </node>
  <node label="10454" id="-306">
    <att type="string" name="entrez_id" value="10454"/>
    <att type="string" name="gene_symbol" value="TAB1"/>
    <att type="string" name="vizmap:VD-module NODE_FILL_COLOR" value="java.awt.Color[r=0,g=255,b=255]"/>
    <att type="string" name="vizmap:VD-module NODE_LABEL" value="TAB1"/>
    <graphics type="ELLIPSE" h="40.0" w="40.0" x="820.0" y="1273.0" fill="#00ffff" width="1" outline="#666666" cy:nodeTransparency="1.0" cy:nodeLabelFont="Default-0-12" cy:nodeLabel="TAB1" cy:borderLineType="solid"/>
  </node>
  <node label="637" id="-305">
    <att type="string" name="entrez_id" value="637"/>
    <att type="string" name="gene_symbol" value="BID"/>
    <att type="string" name="vizmap:VD-module NODE_FILL_COLOR" value="java.awt.Color[r=0,g=255,b=255]"/>
    <att type="string" name="vizmap:VD-module NODE_LABEL" value="BID"/>
    <graphics type="ELLIPSE" h="40.0" w="40.0" x="806.0" y="1164.0" fill="#00ffff" width="1" outline="#666666" cy:nodeTransparency="1.0" cy:nodeLabelFont="Default-0-12" cy:nodeLabel="BID" cy:borderLineType="solid"/>
  </node>
  <node label="5583" id="-304">
    <att type="string" name="entrez_id" value="5583"/>
    <att type="string" name="gene_symbol" value="PRKCH"/>
    <att type="string" name="vizmap:VD-module NODE_FILL_COLOR" value="java.awt.Color[r=0,g=255,b=255]"/>
    <att type="string" name="vizmap:VD-module NODE_LABEL" value="PRKCH"/>
    <graphics type="ELLIPSE" h="40.0" w="40.0" x="1124.0" y="440.0" fill="#00ffff" width="1" outline="#666666" cy:nodeTransparency="1.0" cy:nodeLabelFont="Default-0-12" cy:nodeLabel="PRKCH" cy:borderLineType="solid"/>
  </node>
  <node label="867" id="-303">
    <att type="string" name="entrez_id" value="867"/>
    <att type="string" name="gene_symbol" value="CBL"/>
    <att type="string" name="vizmap:VD-module NODE_FILL_COLOR" value="java.awt.Color[r=0,g=255,b=255]"/>
    <att type="string" name="vizmap:VD-module NODE_LABEL" value="CBL"/>
    <graphics type="ELLIPSE" h="40.0" w="40.0" x="456.0" y="579.0" fill="#00ffff" width="1" outline="#666666" cy:nodeTransparency="1.0" cy:nodeLabelFont="Default-0-12" cy:nodeLabel="CBL" cy:borderLineType="solid"/>
  </node>
  <node label="916" id="-302">
    <att type="string" name="entrez_id" value="916"/>
    <att type="string" name="gene_symbol" value="CD3E"/>
    <att type="string" name="vizmap:VD-module NODE_FILL_COLOR" value="java.awt.Color[r=0,g=255,b=255]"/>
    <att type="string" name="vizmap:VD-module NODE_LABEL" value="CD3E"/>
    <graphics type="ELLIPSE" h="40.0" w="40.0" x="477.0" y="269.0" fill="#00ffff" width="1" outline="#666666" cy:nodeTransparency="1.0" cy:nodeLabelFont="Default-0-12" cy:nodeLabel="CD3E" cy:borderLineType="solid"/>
  </node>
  <node label="92609" id="-301">
    <att type="string" name="entrez_id" value="92609"/>
    <att type="string" name="gene_symbol" value="TIMM50"/>
    <att type="string" name="vizmap:VD-module NODE_FILL_COLOR" value="java.awt.Color[r=0,g=255,b=255]"/>
    <att type="string" name="vizmap:VD-module NODE_LABEL" value="TIMM50"/>
    <graphics type="ELLIPSE" h="40.0" w="40.0" x="532.0" y="1139.0" fill="#00ffff" width="1" outline="#666666" cy:nodeTransparency="1.0" cy:nodeLabelFont="Default-0-12" cy:nodeLabel="TIMM50" cy:borderLineType="solid"/>
  </node>
  <node label="4082" id="-300">
    <att type="string" name="entrez_id" value="4082"/>
    <att type="string" name="gene_symbol" value="MARCKS"/>
    <att type="string" name="vizmap:VD-module NODE_FILL_COLOR" value="java.awt.Color[r=0,g=255,b=255]"/>
    <att type="string" name="vizmap:VD-module NODE_LABEL" value="MARCKS"/>
    <graphics type="ELLIPSE" h="40.0" w="40.0" x="1183.0" y="681.0" fill="#00ffff" width="1" outline="#666666" cy:nodeTransparency="1.0" cy:nodeLabelFont="Default-0-12" cy:nodeLabel="MARCKS" cy:borderLineType="solid"/>
  </node>
  <node label="2475" id="-299">
    <att type="string" name="Known" value="Y"/>
    <att type="string" name="entrez_id" value="2475"/>
    <att type="string" name="gene_symbol" value="MTOR"/>
    <att type="string" name="vizmap:VD-module NODE_FILL_COLOR" value="java.awt.Color[r=255,g=0,b=0]"/>
    <att type="string" name="vizmap:VD-module NODE_LABEL" value="MTOR"/>
    <graphics type="ELLIPSE" h="40.0" w="40.0" x="1026.0" y="842.0" fill="#ff0000" width="1" outline="#666666" cy:nodeTransparency="1.0" cy:nodeLabelFont="Default-0-12" cy:nodeLabel="MTOR" cy:borderLineType="solid"/>
  </node>
  <node label="3559" id="-298">
    <att type="string" name="entrez_id" value="3559"/>
    <att type="string" name="gene_symbol" value="IL2RA"/>
    <att type="string" name="vizmap:VD-module NODE_FILL_COLOR" value="java.awt.Color[r=0,g=255,b=255]"/>
    <att type="string" name="vizmap:VD-module NODE_LABEL" value="IL2RA"/>
    <graphics type="ELLIPSE" h="40.0" w="40.0" x="857.0" y="730.0" fill="#00ffff" width="1" outline="#666666" cy:nodeTransparency="1.0" cy:nodeLabelFont="Default-0-12" cy:nodeLabel="IL2RA" cy:borderLineType="solid"/>
  </node>
  <node label="273" id="-297">
    <att type="string" name="entrez_id" value="273"/>
    <att type="string" name="gene_symbol" value="AMPH"/>
    <att type="string" name="vizmap:VD-module NODE_FILL_COLOR" value="java.awt.Color[r=0,g=255,b=255]"/>
    <att type="string" name="vizmap:VD-module NODE_LABEL" value="AMPH"/>
    <graphics type="ELLIPSE" h="40.0" w="40.0" x="1115.0" y="607.0" fill="#00ffff" width="1" outline="#666666" cy:nodeTransparency="1.0" cy:nodeLabelFont="Default-0-12" cy:nodeLabel="AMPH" cy:borderLineType="solid"/>
  </node>
  <node label="5578" id="-296">
    <att type="string" name="entrez_id" value="5578"/>
    <att type="string" name="gene_symbol" value="PRKCA"/>
    <att type="string" name="vizmap:VD-module NODE_FILL_COLOR" value="java.awt.Color[r=0,g=255,b=255]"/>
    <att type="string" name="vizmap:VD-module NODE_LABEL" value="PRKCA"/>
    <graphics type="ELLIPSE" h="40.0" w="40.0" x="1000.0" y="580.0" fill="#00ffff" width="1" outline="#666666" cy:nodeTransparency="1.0" cy:nodeLabelFont="Default-0-12" cy:nodeLabel="PRKCA" cy:borderLineType="solid"/>
  </node>
  <node label="3554" id="-295">
    <att type="string" name="entrez_id" value="3554"/>
    <att type="string" name="gene_symbol" value="IL1R1"/>
    <att type="string" name="vizmap:VD-module NODE_FILL_COLOR" value="java.awt.Color[r=0,g=255,b=255]"/>
    <att type="string" name="vizmap:VD-module NODE_LABEL" value="IL1R1"/>
    <graphics type="ELLIPSE" h="40.0" w="40.0" x="969.0" y="769.0" fill="#00ffff" width="1" outline="#666666" cy:nodeTransparency="1.0" cy:nodeLabelFont="Default-0-12" cy:nodeLabel="IL1R1" cy:borderLineType="solid"/>
  </node>
  <node label="2321" id="-294">
    <att type="string" name="Known" value="Y"/>
    <att type="string" name="entrez_id" value="2321"/>
    <att type="string" name="gene_symbol" value="FLT1"/>
    <att type="string" name="vizmap:VD-module NODE_FILL_COLOR" value="java.awt.Color[r=255,g=0,b=0]"/>
    <att type="string" name="vizmap:VD-module NODE_LABEL" value="FLT1"/>
    <graphics type="ELLIPSE" h="40.0" w="40.0" x="574.0" y="367.0" fill="#ff0000" width="1" outline="#666666" cy:nodeTransparency="1.0" cy:nodeLabelFont="Default-0-12" cy:nodeLabel="FLT1" cy:borderLineType="solid"/>
  </node>
  <node label="6383" id="-293">
    <att type="string" name="entrez_id" value="6383"/>
    <att type="string" name="gene_symbol" value="SDC2"/>
    <att type="string" name="vizmap:VD-module NODE_FILL_COLOR" value="java.awt.Color[r=0,g=255,b=255]"/>
    <att type="string" name="vizmap:VD-module NODE_LABEL" value="SDC2"/>
    <graphics type="ELLIPSE" h="40.0" w="40.0" x="1159.0" y="440.0" fill="#00ffff" width="1" outline="#666666" cy:nodeTransparency="1.0" cy:nodeLabelFont="Default-0-12" cy:nodeLabel="SDC2" cy:borderLineType="solid"/>
  </node>
  <node label="1634" id="-292">
    <att type="string" name="Known" value="Y"/>
    <att type="string" name="entrez_id" value="1634"/>
    <att type="string" name="gene_symbol" value="DCN"/>
    <att type="string" name="vizmap:VD-module NODE_FILL_COLOR" value="java.awt.Color[r=255,g=0,b=0]"/>
    <att type="string" name="vizmap:VD-module NODE_LABEL" value="DCN"/>
    <graphics type="ELLIPSE" h="40.0" w="40.0" x="1188.5" y="592.0" fill="#ff0000" width="1" outline="#666666" cy:nodeTransparency="1.0" cy:nodeLabelFont="Default-0-12" cy:nodeLabel="DCN" cy:borderLineType="solid"/>
  </node>
  <node label="7297" id="-291">
    <att type="string" name="entrez_id" value="7297"/>
    <att type="string" name="gene_symbol" value="TYK2"/>
    <att type="string" name="vizmap:VD-module NODE_FILL_COLOR" value="java.awt.Color[r=0,g=255,b=255]"/>
    <att type="string" name="vizmap:VD-module NODE_LABEL" value="TYK2"/>
    <graphics type="ELLIPSE" h="40.0" w="40.0" x="485.0" y="472.0" fill="#00ffff" width="1" outline="#666666" cy:nodeTransparency="1.0" cy:nodeLabelFont="Default-0-12" cy:nodeLabel="TYK2" cy:borderLineType="solid"/>
  </node>
  <node label="3324" id="-290">
    <att type="string" name="entrez_id" value="3324"/>
    <att type="string" name="gene_symbol" value="HSP90AA2"/>
    <att type="string" name="vizmap:VD-module NODE_FILL_COLOR" value="java.awt.Color[r=0,g=255,b=255]"/>
    <att type="string" name="vizmap:VD-module NODE_LABEL" value="HSP90AA2"/>
    <graphics type="ELLIPSE" h="40.0" w="40.0" x="811.0" y="1014.0" fill="#00ffff" width="1" outline="#666666" cy:nodeTransparency="1.0" cy:nodeLabelFont="Default-0-12" cy:nodeLabel="HSP90AA2" cy:borderLineType="solid"/>
  </node>
  <node label="2066" id="-289">
    <att type="string" name="entrez_id" value="2066"/>
    <att type="string" name="gene_symbol" value="ERBB4"/>
    <att type="string" name="vizmap:VD-module NODE_FILL_COLOR" value="java.awt.Color[r=0,g=255,b=255]"/>
    <att type="string" name="vizmap:VD-module NODE_LABEL" value="ERBB4"/>
    <graphics type="ELLIPSE" h="40.0" w="40.0" x="566.0" y="446.0" fill="#00ffff" width="1" outline="#666666" cy:nodeTransparency="1.0" cy:nodeLabelFont="Default-0-12" cy:nodeLabel="ERBB4" cy:borderLineType="solid"/>
  </node>
  <node label="1392" id="-288">
    <att type="string" name="Known" value="Y"/>
    <att type="string" name="entrez_id" value="1392"/>
    <att type="string" name="gene_symbol" value="CRH"/>
    <att type="string" name="vizmap:VD-module NODE_FILL_COLOR" value="java.awt.Color[r=255,g=0,b=0]"/>
    <att type="string" name="vizmap:VD-module NODE_LABEL" value="CRH"/>
    <graphics type="ELLIPSE" h="40.0" w="40.0" x="1428.4647216796875" y="1017.6158447265625" fill="#ff0000" width="1" outline="#666666" cy:nodeTransparency="1.0" cy:nodeLabelFont="Default-0-12" cy:nodeLabel="CRH" cy:borderLineType="solid"/>
  </node>
  <node label="79090" id="-287">
    <att type="string" name="Known" value="Y"/>
    <att type="string" name="entrez_id" value="79090"/>
    <att type="string" name="gene_symbol" value="TRAPPC6A"/>
    <att type="string" name="vizmap:VD-module NODE_FILL_COLOR" value="java.awt.Color[r=255,g=0,b=0]"/>
    <att type="string" name="vizmap:VD-module NODE_LABEL" value="TRAPPC6A"/>
    <graphics type="ELLIPSE" h="40.0" w="40.0" x="305.28826904296875" y="288.12060546875" fill="#ff0000" width="1" outline="#666666" cy:nodeTransparency="1.0" cy:nodeLabelFont="Default-0-12" cy:nodeLabel="TRAPPC6A" cy:borderLineType="solid"/>
  </node>
  <node label="7074" id="-286">
    <att type="string" name="entrez_id" value="7074"/>
    <att type="string" name="gene_symbol" value="TIAM1"/>
    <att type="string" name="vizmap:VD-module NODE_FILL_COLOR" value="java.awt.Color[r=0,g=255,b=255]"/>
    <att type="string" name="vizmap:VD-module NODE_LABEL" value="TIAM1"/>
    <graphics type="ELLIPSE" h="40.0" w="40.0" x="1049.0" y="566.0" fill="#00ffff" width="1" outline="#666666" cy:nodeTransparency="1.0" cy:nodeLabelFont="Default-0-12" cy:nodeLabel="TIAM1" cy:borderLineType="solid"/>
  </node>
  <node label="1739" id="-285">
    <att type="string" name="entrez_id" value="1739"/>
    <att type="string" name="gene_symbol" value="DLG1"/>
    <att type="string" name="vizmap:VD-module NODE_FILL_COLOR" value="java.awt.Color[r=0,g=255,b=255]"/>
    <att type="string" name="vizmap:VD-module NODE_LABEL" value="DLG1"/>
    <graphics type="ELLIPSE" h="40.0" w="40.0" x="899.0" y="564.0" fill="#00ffff" width="1" outline="#666666" cy:nodeTransparency="1.0" cy:nodeLabelFont="Default-0-12" cy:nodeLabel="DLG1" cy:borderLineType="solid"/>
  </node>
  <node label="4915" id="-284">
    <att type="string" name="Known" value="Y"/>
    <att type="string" name="entrez_id" value="4915"/>
    <att type="string" name="gene_symbol" value="NTRK2"/>
    <att type="string" name="vizmap:VD-module NODE_FILL_COLOR" value="java.awt.Color[r=255,g=0,b=0]"/>
    <att type="string" name="vizmap:VD-module NODE_LABEL" value="NTRK2"/>
    <graphics type="ELLIPSE" h="40.0" w="40.0" x="577.0" y="554.0" fill="#ff0000" width="1" outline="#666666" cy:nodeTransparency="1.0" cy:nodeLabelFont="Default-0-12" cy:nodeLabel="NTRK2" cy:borderLineType="solid"/>
  </node>
  <node label="408" id="-283">
    <att type="string" name="entrez_id" value="408"/>
    <att type="string" name="gene_symbol" value="ARRB1"/>
    <att type="string" name="vizmap:VD-module NODE_FILL_COLOR" value="java.awt.Color[r=0,g=255,b=255]"/>
    <att type="string" name="vizmap:VD-module NODE_LABEL" value="ARRB1"/>
    <graphics type="ELLIPSE" h="40.0" w="40.0" x="741.0" y="903.0" fill="#00ffff" width="1" outline="#666666" cy:nodeTransparency="1.0" cy:nodeLabelFont="Default-0-12" cy:nodeLabel="ARRB1" cy:borderLineType="solid"/>
  </node>
  <node label="6850" id="-282">
    <att type="string" name="Known" value="Y"/>
    <att type="string" name="entrez_id" value="6850"/>
    <att type="string" name="gene_symbol" value="SYK"/>
    <att type="string" name="vizmap:VD-module NODE_FILL_COLOR" value="java.awt.Color[r=255,g=0,b=0]"/>
    <att type="string" name="vizmap:VD-module NODE_LABEL" value="SYK"/>
    <graphics type="ELLIPSE" h="40.0" w="40.0" x="640.0" y="500.0" fill="#ff0000" width="1" outline="#666666" cy:nodeTransparency="1.0" cy:nodeLabelFont="Default-0-12" cy:nodeLabel="SYK" cy:borderLineType="solid"/>
  </node>
  <node label="5777" id="-281">
    <att type="string" name="entrez_id" value="5777"/>
    <att type="string" name="gene_symbol" value="PTPN6"/>
    <att type="string" name="vizmap:VD-module NODE_FILL_COLOR" value="java.awt.Color[r=0,g=255,b=255]"/>
    <att type="string" name="vizmap:VD-module NODE_LABEL" value="PTPN6"/>
    <graphics type="ELLIPSE" h="40.0" w="40.0" x="556.0" y="530.0" fill="#00ffff" width="1" outline="#666666" cy:nodeTransparency="1.0" cy:nodeLabelFont="Default-0-12" cy:nodeLabel="PTPN6" cy:borderLineType="solid"/>
  </node>
  <node label="9590" id="-280">
    <att type="string" name="entrez_id" value="9590"/>
    <att type="string" name="gene_symbol" value="AKAP12"/>
    <att type="string" name="vizmap:VD-module NODE_FILL_COLOR" value="java.awt.Color[r=0,g=255,b=255]"/>
    <att type="string" name="vizmap:VD-module NODE_LABEL" value="AKAP12"/>
    <graphics type="ELLIPSE" h="40.0" w="40.0" x="1098.0" y="366.0" fill="#00ffff" width="1" outline="#666666" cy:nodeTransparency="1.0" cy:nodeLabelFont="Default-0-12" cy:nodeLabel="AKAP12" cy:borderLineType="solid"/>
  </node>
  <node label="10818" id="-279">
    <att type="string" name="entrez_id" value="10818"/>
    <att type="string" name="gene_symbol" value="FRS2"/>
    <att type="string" name="vizmap:VD-module NODE_FILL_COLOR" value="java.awt.Color[r=0,g=255,b=255]"/>
    <att type="string" name="vizmap:VD-module NODE_LABEL" value="FRS2"/>
    <graphics type="ELLIPSE" h="40.0" w="40.0" x="729.0" y="333.0" fill="#00ffff" width="1" outline="#666666" cy:nodeTransparency="1.0" cy:nodeLabelFont="Default-0-12" cy:nodeLabel="FRS2" cy:borderLineType="solid"/>
  </node>
  <node label="2057" id="-278">
    <att type="string" name="entrez_id" value="2057"/>
    <att type="string" name="gene_symbol" value="EPOR"/>
    <att type="string" name="vizmap:VD-module NODE_FILL_COLOR" value="java.awt.Color[r=0,g=255,b=255]"/>
    <att type="string" name="vizmap:VD-module NODE_LABEL" value="EPOR"/>
    <graphics type="ELLIPSE" h="40.0" w="40.0" x="424.0" y="628.0" fill="#00ffff" width="1" outline="#666666" cy:nodeTransparency="1.0" cy:nodeLabelFont="Default-0-12" cy:nodeLabel="EPOR" cy:borderLineType="solid"/>
  </node>
  <node label="5054" id="-277">
    <att type="string" name="Known" value="Y"/>
    <att type="string" name="entrez_id" value="5054"/>
    <att type="string" name="gene_symbol" value="SERPINE1"/>
    <att type="string" name="vizmap:VD-module NODE_FILL_COLOR" value="java.awt.Color[r=255,g=0,b=0]"/>
    <att type="string" name="vizmap:VD-module NODE_LABEL" value="SERPINE1"/>
    <graphics type="ELLIPSE" h="40.0" w="40.0" x="1303.0" y="781.0" fill="#ff0000" width="1" outline="#666666" cy:nodeTransparency="1.0" cy:nodeLabelFont="Default-0-12" cy:nodeLabel="SERPINE1" cy:borderLineType="solid"/>
  </node>
  <node label="2534" id="-276">
    <att type="string" name="entrez_id" value="2534"/>
    <att type="string" name="gene_symbol" value="FYN"/>
    <att type="string" name="vizmap:VD-module NODE_FILL_COLOR" value="java.awt.Color[r=0,g=255,b=255]"/>
    <att type="string" name="vizmap:VD-module NODE_LABEL" value="FYN"/>
    <graphics type="ELLIPSE" h="40.0" w="40.0" x="612.5" y="314.0" fill="#00ffff" width="1" outline="#666666" cy:nodeTransparency="1.0" cy:nodeLabelFont="Default-0-12" cy:nodeLabel="FYN" cy:borderLineType="solid"/>
  </node>
  <node label="1459" id="-275">
    <att type="string" name="entrez_id" value="1459"/>
    <att type="string" name="gene_symbol" value="CSNK2A2"/>
    <att type="string" name="vizmap:VD-module NODE_FILL_COLOR" value="java.awt.Color[r=0,g=255,b=255]"/>
    <att type="string" name="vizmap:VD-module NODE_LABEL" value="CSNK2A2"/>
    <graphics type="ELLIPSE" h="40.0" w="40.0" x="1045.0" y="822.0" fill="#00ffff" width="1" outline="#666666" cy:nodeTransparency="1.0" cy:nodeLabelFont="Default-0-12" cy:nodeLabel="CSNK2A2" cy:borderLineType="solid"/>
  </node>
  <node label="8517" id="-274">
    <att type="string" name="entrez_id" value="8517"/>
    <att type="string" name="gene_symbol" value="IKBKG"/>
    <att type="string" name="vizmap:VD-module NODE_FILL_COLOR" value="java.awt.Color[r=0,g=255,b=255]"/>
    <att type="string" name="vizmap:VD-module NODE_LABEL" value="IKBKG"/>
    <graphics type="ELLIPSE" h="40.0" w="40.0" x="651.0" y="1005.0" fill="#00ffff" width="1" outline="#666666" cy:nodeTransparency="1.0" cy:nodeLabelFont="Default-0-12" cy:nodeLabel="IKBKG" cy:borderLineType="solid"/>
  </node>
  <node label="8239" id="-273">
    <att type="string" name="entrez_id" value="8239"/>
    <att type="string" name="gene_symbol" value="USP9X"/>
    <att type="string" name="vizmap:VD-module NODE_FILL_COLOR" value="java.awt.Color[r=0,g=255,b=255]"/>
    <att type="string" name="vizmap:VD-module NODE_LABEL" value="USP9X"/>
    <graphics type="ELLIPSE" h="40.0" w="40.0" x="774.0" y="1182.0" fill="#00ffff" width="1" outline="#666666" cy:nodeTransparency="1.0" cy:nodeLabelFont="Default-0-12" cy:nodeLabel="USP9X" cy:borderLineType="solid"/>
  </node>
  <node label="5594" id="-272">
    <att type="string" name="entrez_id" value="5594"/>
    <att type="string" name="gene_symbol" value="MAPK1"/>
    <att type="string" name="vizmap:VD-module NODE_FILL_COLOR" value="java.awt.Color[r=0,g=255,b=255]"/>
    <att type="string" name="vizmap:VD-module NODE_LABEL" value="MAPK1"/>
    <graphics type="ELLIPSE" h="40.0" w="40.0" x="948.0" y="824.0" fill="#00ffff" width="1" outline="#666666" cy:nodeTransparency="1.0" cy:nodeLabelFont="Default-0-12" cy:nodeLabel="MAPK1" cy:borderLineType="solid"/>
  </node>
  <node label="999" id="-271">
    <att type="string" name="entrez_id" value="999"/>
    <att type="string" name="gene_symbol" value="CDH1"/>
    <att type="string" name="vizmap:VD-module NODE_FILL_COLOR" value="java.awt.Color[r=0,g=255,b=255]"/>
    <att type="string" name="vizmap:VD-module NODE_LABEL" value="CDH1"/>
    <graphics type="ELLIPSE" h="40.0" w="40.0" x="717.0" y="748.0" fill="#00ffff" width="1" outline="#666666" cy:nodeTransparency="1.0" cy:nodeLabelFont="Default-0-12" cy:nodeLabel="CDH1" cy:borderLineType="solid"/>
  </node>
  <node label="7462" id="-270">
    <att type="string" name="entrez_id" value="7462"/>
    <att type="string" name="gene_symbol" value="LAT2"/>
    <att type="string" name="vizmap:VD-module NODE_FILL_COLOR" value="java.awt.Color[r=0,g=255,b=255]"/>
    <att type="string" name="vizmap:VD-module NODE_LABEL" value="LAT2"/>
    <graphics type="ELLIPSE" h="40.0" w="40.0" x="351.0" y="362.0" fill="#00ffff" width="1" outline="#666666" cy:nodeTransparency="1.0" cy:nodeLabelFont="Default-0-12" cy:nodeLabel="LAT2" cy:borderLineType="solid"/>
  </node>
  <node label="7422" id="-269">
    <att type="string" name="Known" value="Y"/>
    <att type="string" name="entrez_id" value="7422"/>
    <att type="string" name="gene_symbol" value="VEGFA"/>
    <att type="string" name="vizmap:VD-module NODE_FILL_COLOR" value="java.awt.Color[r=255,g=0,b=0]"/>
    <att type="string" name="vizmap:VD-module NODE_LABEL" value="VEGFA"/>
    <graphics type="ELLIPSE" h="40.0" w="40.0" x="947.0" y="279.0" fill="#ff0000" width="1" outline="#666666" cy:nodeTransparency="1.0" cy:nodeLabelFont="Default-0-12" cy:nodeLabel="VEGFA" cy:borderLineType="solid"/>
  </node>
  <node label="590" id="-268">
    <att type="string" name="Known" value="Y"/>
    <att type="string" name="entrez_id" value="590"/>
    <att type="string" name="gene_symbol" value="BCHE"/>
    <att type="string" name="vizmap:VD-module NODE_FILL_COLOR" value="java.awt.Color[r=255,g=0,b=0]"/>
    <att type="string" name="vizmap:VD-module NODE_LABEL" value="BCHE"/>
    <graphics type="ELLIPSE" h="40.0" w="40.0" x="1402.9105224609375" y="1487.23681640625" fill="#ff0000" width="1" outline="#666666" cy:nodeTransparency="1.0" cy:nodeLabelFont="Default-0-12" cy:nodeLabel="BCHE" cy:borderLineType="solid"/>
  </node>
  <node label="5579" id="-267">
    <att type="string" name="entrez_id" value="5579"/>
    <att type="string" name="gene_symbol" value="PRKCB"/>
    <att type="string" name="vizmap:VD-module NODE_FILL_COLOR" value="java.awt.Color[r=0,g=255,b=255]"/>
    <att type="string" name="vizmap:VD-module NODE_LABEL" value="PRKCB"/>
    <graphics type="ELLIPSE" h="40.0" w="40.0" x="1062.0" y="485.0" fill="#00ffff" width="1" outline="#666666" cy:nodeTransparency="1.0" cy:nodeLabelFont="Default-0-12" cy:nodeLabel="PRKCB" cy:borderLineType="solid"/>
  </node>
  <node label="2289" id="-266">
    <att type="string" name="entrez_id" value="2289"/>
    <att type="string" name="gene_symbol" value="FKBP5"/>
    <att type="string" name="vizmap:VD-module NODE_FILL_COLOR" value="java.awt.Color[r=0,g=255,b=255]"/>
    <att type="string" name="vizmap:VD-module NODE_LABEL" value="FKBP5"/>
    <graphics type="ELLIPSE" h="40.0" w="40.0" x="776.0" y="1320.0" fill="#00ffff" width="1" outline="#666666" cy:nodeTransparency="1.0" cy:nodeLabelFont="Default-0-12" cy:nodeLabel="FKBP5" cy:borderLineType="solid"/>
  </node>
  <node label="10010" id="-265">
    <att type="string" name="entrez_id" value="10010"/>
    <att type="string" name="gene_symbol" value="TANK"/>
    <att type="string" name="vizmap:VD-module NODE_FILL_COLOR" value="java.awt.Color[r=0,g=255,b=255]"/>
    <att type="string" name="vizmap:VD-module NODE_LABEL" value="TANK"/>
    <graphics type="ELLIPSE" h="40.0" w="40.0" x="606.0" y="1325.0" fill="#00ffff" width="1" outline="#666666" cy:nodeTransparency="1.0" cy:nodeLabelFont="Default-0-12" cy:nodeLabel="TANK" cy:borderLineType="solid"/>
  </node>
  <node label="5336" id="-264">
    <att type="string" name="entrez_id" value="5336"/>
    <att type="string" name="gene_symbol" value="PLCG2"/>
    <att type="string" name="vizmap:VD-module NODE_FILL_COLOR" value="java.awt.Color[r=0,g=255,b=255]"/>
    <att type="string" name="vizmap:VD-module NODE_LABEL" value="PLCG2"/>
    <graphics type="ELLIPSE" h="40.0" w="40.0" x="550.0" y="404.0" fill="#00ffff" width="1" outline="#666666" cy:nodeTransparency="1.0" cy:nodeLabelFont="Default-0-12" cy:nodeLabel="PLCG2" cy:borderLineType="solid"/>
  </node>
  <node label="7532" id="-263">
    <att type="string" name="entrez_id" value="7532"/>
    <att type="string" name="gene_symbol" value="YWHAG"/>
    <att type="string" name="vizmap:VD-module NODE_FILL_COLOR" value="java.awt.Color[r=0,g=255,b=255]"/>
    <att type="string" name="vizmap:VD-module NODE_LABEL" value="YWHAG"/>
    <graphics type="ELLIPSE" h="40.0" w="40.0" x="846.0" y="879.0" fill="#00ffff" width="1" outline="#666666" cy:nodeTransparency="1.0" cy:nodeLabelFont="Default-0-12" cy:nodeLabel="YWHAG" cy:borderLineType="solid"/>
  </node>
  <node label="4155" id="-262">
    <att type="string" name="Known" value="Y"/>
    <att type="string" name="entrez_id" value="4155"/>
    <att type="string" name="gene_symbol" value="MBP"/>
    <att type="string" name="vizmap:VD-module NODE_FILL_COLOR" value="java.awt.Color[r=255,g=0,b=0]"/>
    <att type="string" name="vizmap:VD-module NODE_LABEL" value="MBP"/>
    <graphics type="ELLIPSE" h="40.0" w="40.0" x="1343.0" y="604.0" fill="#ff0000" width="1" outline="#666666" cy:nodeTransparency="1.0" cy:nodeLabelFont="Default-0-12" cy:nodeLabel="MBP" cy:borderLineType="solid"/>
  </node>
  <node label="5159" id="-261">
    <att type="string" name="entrez_id" value="5159"/>
    <att type="string" name="gene_symbol" value="PDGFRB"/>
    <att type="string" name="vizmap:VD-module NODE_FILL_COLOR" value="java.awt.Color[r=0,g=255,b=255]"/>
    <att type="string" name="vizmap:VD-module NODE_LABEL" value="PDGFRB"/>
    <graphics type="ELLIPSE" h="40.0" w="40.0" x="469.0" y="536.0" fill="#00ffff" width="1" outline="#666666" cy:nodeTransparency="1.0" cy:nodeLabelFont="Default-0-12" cy:nodeLabel="PDGFRB" cy:borderLineType="solid"/>
  </node>
  <node label="5580" id="-260">
    <att type="string" name="entrez_id" value="5580"/>
    <att type="string" name="gene_symbol" value="PRKCD"/>
    <att type="string" name="vizmap:VD-module NODE_FILL_COLOR" value="java.awt.Color[r=0,g=255,b=255]"/>
    <att type="string" name="vizmap:VD-module NODE_LABEL" value="PRKCD"/>
    <graphics type="ELLIPSE" h="40.0" w="40.0" x="1031.0" y="520.0" fill="#00ffff" width="1" outline="#666666" cy:nodeTransparency="1.0" cy:nodeLabelFont="Default-0-12" cy:nodeLabel="PRKCD" cy:borderLineType="solid"/>
  </node>
  <node label="3875" id="-259">
    <att type="string" name="entrez_id" value="3875"/>
    <att type="string" name="gene_symbol" value="KRT18"/>
    <att type="string" name="vizmap:VD-module NODE_FILL_COLOR" value="java.awt.Color[r=0,g=255,b=255]"/>
    <att type="string" name="vizmap:VD-module NODE_LABEL" value="KRT18"/>
    <graphics type="ELLIPSE" h="40.0" w="40.0" x="903.0" y="739.0" fill="#00ffff" width="1" outline="#666666" cy:nodeTransparency="1.0" cy:nodeLabelFont="Default-0-12" cy:nodeLabel="KRT18" cy:borderLineType="solid"/>
  </node>
  <node label="7082" id="-258">
    <att type="string" name="entrez_id" value="7082"/>
    <att type="string" name="gene_symbol" value="TJP1"/>
    <att type="string" name="vizmap:VD-module NODE_FILL_COLOR" value="java.awt.Color[r=0,g=255,b=255]"/>
    <att type="string" name="vizmap:VD-module NODE_LABEL" value="TJP1"/>
    <graphics type="ELLIPSE" h="40.0" w="40.0" x="920.0" y="843.0" fill="#00ffff" width="1" outline="#666666" cy:nodeTransparency="1.0" cy:nodeLabelFont="Default-0-12" cy:nodeLabel="TJP1" cy:borderLineType="solid"/>
  </node>
  <node label="314" id="-257">
    <att type="string" name="Known" value="Y"/>
    <att type="string" name="entrez_id" value="314"/>
    <att type="string" name="gene_symbol" value="AOC2"/>
    <att type="string" name="vizmap:VD-module NODE_FILL_COLOR" value="java.awt.Color[r=255,g=0,b=0]"/>
    <att type="string" name="vizmap:VD-module NODE_LABEL" value="AOC2"/>
    <graphics type="ELLIPSE" h="40.0" w="40.0" x="1144.158203125" y="1369.54248046875" fill="#ff0000" width="1" outline="#666666" cy:nodeTransparency="1.0" cy:nodeLabelFont="Default-0-12" cy:nodeLabel="AOC2" cy:borderLineType="solid"/>
  </node>
  <node label="83737" id="-256">
    <att type="string" name="entrez_id" value="83737"/>
    <att type="string" name="gene_symbol" value="ITCH"/>
    <att type="string" name="vizmap:VD-module NODE_FILL_COLOR" value="java.awt.Color[r=0,g=255,b=255]"/>
    <att type="string" name="vizmap:VD-module NODE_LABEL" value="ITCH"/>
    <graphics type="ELLIPSE" h="40.0" w="40.0" x="535.0" y="902.0" fill="#00ffff" width="1" outline="#666666" cy:nodeTransparency="1.0" cy:nodeLabelFont="Default-0-12" cy:nodeLabel="ITCH" cy:borderLineType="solid"/>
  </node>
  <node label="672" id="-255">
    <att type="string" name="entrez_id" value="672"/>
    <att type="string" name="gene_symbol" value="BRCA1"/>
    <att type="string" name="vizmap:VD-module NODE_FILL_COLOR" value="java.awt.Color[r=0,g=255,b=255]"/>
    <att type="string" name="vizmap:VD-module NODE_LABEL" value="BRCA1"/>
    <graphics type="ELLIPSE" h="40.0" w="40.0" x="949.0" y="971.0" fill="#00ffff" width="1" outline="#666666" cy:nodeTransparency="1.0" cy:nodeLabelFont="Default-0-12" cy:nodeLabel="BRCA1" cy:borderLineType="solid"/>
  </node>
  <node label="7448" id="-254">
    <att type="string" name="Known" value="Y"/>
    <att type="string" name="entrez_id" value="7448"/>
    <att type="string" name="gene_symbol" value="VTN"/>
    <att type="string" name="vizmap:VD-module NODE_FILL_COLOR" value="java.awt.Color[r=255,g=0,b=0]"/>
    <att type="string" name="vizmap:VD-module NODE_LABEL" value="VTN"/>
    <graphics type="ELLIPSE" h="40.0" w="40.0" x="1196.0" y="478.0" fill="#ff0000" width="1" outline="#666666" cy:nodeTransparency="1.0" cy:nodeLabelFont="Default-0-12" cy:nodeLabel="VTN" cy:borderLineType="solid"/>
  </node>
  <node label="2353" id="-253">
    <att type="string" name="entrez_id" value="2353"/>
    <att type="string" name="gene_symbol" value="FOS"/>
    <att type="string" name="vizmap:VD-module NODE_FILL_COLOR" value="java.awt.Color[r=0,g=255,b=255]"/>
    <att type="string" name="vizmap:VD-module NODE_LABEL" value="FOS"/>
    <graphics type="ELLIPSE" h="40.0" w="40.0" x="1167.0" y="1045.0" fill="#00ffff" width="1" outline="#666666" cy:nodeTransparency="1.0" cy:nodeLabelFont="Default-0-12" cy:nodeLabel="FOS" cy:borderLineType="solid"/>
  </node>
  <node label="367" id="-252">
    <att type="string" name="entrez_id" value="367"/>
    <att type="string" name="gene_symbol" value="AR"/>
    <att type="string" name="vizmap:VD-module NODE_FILL_COLOR" value="java.awt.Color[r=0,g=255,b=255]"/>
    <att type="string" name="vizmap:VD-module NODE_LABEL" value="AR"/>
    <graphics type="ELLIPSE" h="40.0" w="40.0" x="1030.0" y="1081.0" fill="#00ffff" width="1" outline="#666666" cy:nodeTransparency="1.0" cy:nodeLabelFont="Default-0-12" cy:nodeLabel="AR" cy:borderLineType="solid"/>
  </node>
  <node label="154" id="-251">
    <att type="string" name="entrez_id" value="154"/>
    <att type="string" name="gene_symbol" value="ADRB2"/>
    <att type="string" name="vizmap:VD-module NODE_FILL_COLOR" value="java.awt.Color[r=0,g=255,b=255]"/>
    <att type="string" name="vizmap:VD-module NODE_LABEL" value="ADRB2"/>
    <graphics type="ELLIPSE" h="40.0" w="40.0" x="1023.0" y="567.0" fill="#00ffff" width="1" outline="#666666" cy:nodeTransparency="1.0" cy:nodeLabelFont="Default-0-12" cy:nodeLabel="ADRB2" cy:borderLineType="solid"/>
  </node>
  <node label="4803" id="-250">
    <att type="string" name="Known" value="Y"/>
    <att type="string" name="entrez_id" value="4803"/>
    <att type="string" name="gene_symbol" value="NGF"/>
    <att type="string" name="vizmap:VD-module NODE_FILL_COLOR" value="java.awt.Color[r=255,g=0,b=0]"/>
    <att type="string" name="vizmap:VD-module NODE_LABEL" value="NGF"/>
    <graphics type="ELLIPSE" h="40.0" w="40.0" x="337.0" y="437.0" fill="#ff0000" width="1" outline="#666666" cy:nodeTransparency="1.0" cy:nodeLabelFont="Default-0-12" cy:nodeLabel="NGF" cy:borderLineType="solid"/>
  </node>
  <node label="10451" id="-249">
    <att type="string" name="entrez_id" value="10451"/>
    <att type="string" name="gene_symbol" value="VAV3"/>
    <att type="string" name="vizmap:VD-module NODE_FILL_COLOR" value="java.awt.Color[r=0,g=255,b=255]"/>
    <att type="string" name="vizmap:VD-module NODE_LABEL" value="VAV3"/>
    <graphics type="ELLIPSE" h="40.0" w="40.0" x="495.0" y="554.0" fill="#00ffff" width="1" outline="#666666" cy:nodeTransparency="1.0" cy:nodeLabelFont="Default-0-12" cy:nodeLabel="VAV3" cy:borderLineType="solid"/>
  </node>
  <node label="960" id="-248">
    <att type="string" name="entrez_id" value="960"/>
    <att type="string" name="gene_symbol" value="CD44"/>
    <att type="string" name="vizmap:VD-module NODE_FILL_COLOR" value="java.awt.Color[r=0,g=255,b=255]"/>
    <att type="string" name="vizmap:VD-module NODE_LABEL" value="CD44"/>
    <graphics type="ELLIPSE" h="40.0" w="40.0" x="868.0" y="393.0" fill="#00ffff" width="1" outline="#666666" cy:nodeTransparency="1.0" cy:nodeLabelFont="Default-0-12" cy:nodeLabel="CD44" cy:borderLineType="solid"/>
  </node>
  <node label="6285" id="-247">
    <att type="string" name="Known" value="Y"/>
    <att type="string" name="entrez_id" value="6285"/>
    <att type="string" name="gene_symbol" value="S100B"/>
    <att type="string" name="vizmap:VD-module NODE_FILL_COLOR" value="java.awt.Color[r=255,g=0,b=0]"/>
    <att type="string" name="vizmap:VD-module NODE_LABEL" value="S100B"/>
    <graphics type="ELLIPSE" h="40.0" w="40.0" x="852.0" y="760.0" fill="#ff0000" width="1" outline="#666666" cy:nodeTransparency="1.0" cy:nodeLabelFont="Default-0-12" cy:nodeLabel="S100B" cy:borderLineType="solid"/>
  </node>
  <node label="3312" id="-246">
    <att type="string" name="entrez_id" value="3312"/>
    <att type="string" name="gene_symbol" value="HSPA8"/>
    <att type="string" name="vizmap:VD-module NODE_FILL_COLOR" value="java.awt.Color[r=0,g=255,b=255]"/>
    <att type="string" name="vizmap:VD-module NODE_LABEL" value="HSPA8"/>
    <graphics type="ELLIPSE" h="40.0" w="40.0" x="712.0" y="1049.0" fill="#00ffff" width="1" outline="#666666" cy:nodeTransparency="1.0" cy:nodeLabelFont="Default-0-12" cy:nodeLabel="HSPA8" cy:borderLineType="solid"/>
  </node>
  <node label="3702" id="-245">
    <att type="string" name="entrez_id" value="3702"/>
    <att type="string" name="gene_symbol" value="ITK"/>
    <att type="string" name="vizmap:VD-module NODE_FILL_COLOR" value="java.awt.Color[r=0,g=255,b=255]"/>
    <att type="string" name="vizmap:VD-module NODE_LABEL" value="ITK"/>
    <graphics type="ELLIPSE" h="40.0" w="40.0" x="430.0" y="714.0" fill="#00ffff" width="1" outline="#666666" cy:nodeTransparency="1.0" cy:nodeLabelFont="Default-0-12" cy:nodeLabel="ITK" cy:borderLineType="solid"/>
  </node>
  <node label="4088" id="-244">
    <att type="string" name="entrez_id" value="4088"/>
    <att type="string" name="gene_symbol" value="SMAD3"/>
    <att type="string" name="vizmap:VD-module NODE_FILL_COLOR" value="java.awt.Color[r=0,g=255,b=255]"/>
    <att type="string" name="vizmap:VD-module NODE_LABEL" value="SMAD3"/>
    <graphics type="ELLIPSE" h="40.0" w="40.0" x="1031.0" y="1006.0" fill="#00ffff" width="1" outline="#666666" cy:nodeTransparency="1.0" cy:nodeLabelFont="Default-0-12" cy:nodeLabel="SMAD3" cy:borderLineType="solid"/>
  </node>
  <node label="7414" id="-243">
    <att type="string" name="entrez_id" value="7414"/>
    <att type="string" name="gene_symbol" value="VCL"/>
    <att type="string" name="vizmap:VD-module NODE_FILL_COLOR" value="java.awt.Color[r=0,g=255,b=255]"/>
    <att type="string" name="vizmap:VD-module NODE_LABEL" value="VCL"/>
    <graphics type="ELLIPSE" h="40.0" w="40.0" x="627.0" y="771.0" fill="#00ffff" width="1" outline="#666666" cy:nodeTransparency="1.0" cy:nodeLabelFont="Default-0-12" cy:nodeLabel="VCL" cy:borderLineType="solid"/>
  </node>
  <node label="2260" id="-242">
    <att type="string" name="Known" value="Y"/>
    <att type="string" name="entrez_id" value="2260"/>
    <att type="string" name="gene_symbol" value="FGFR1"/>
    <att type="string" name="vizmap:VD-module NODE_FILL_COLOR" value="java.awt.Color[r=255,g=0,b=0]"/>
    <att type="string" name="vizmap:VD-module NODE_LABEL" value="FGFR1"/>
    <graphics type="ELLIPSE" h="40.0" w="40.0" x="728.0" y="558.0" fill="#ff0000" width="1" outline="#666666" cy:nodeTransparency="1.0" cy:nodeLabelFont="Default-0-12" cy:nodeLabel="FGFR1" cy:borderLineType="solid"/>
  </node>
  <node label="9446" id="-241">
    <att type="string" name="Known" value="Y"/>
    <att type="string" name="entrez_id" value="9446"/>
    <att type="string" name="gene_symbol" value="GSTO1"/>
    <att type="string" name="vizmap:VD-module NODE_FILL_COLOR" value="java.awt.Color[r=255,g=0,b=0]"/>
    <att type="string" name="vizmap:VD-module NODE_LABEL" value="GSTO1"/>
    <graphics type="ELLIPSE" h="40.0" w="40.0" x="476.4872741699219" y="956.5007934570312" fill="#ff0000" width="1" outline="#666666" cy:nodeTransparency="1.0" cy:nodeLabelFont="Default-0-12" cy:nodeLabel="GSTO1" cy:borderLineType="solid"/>
  </node>
  <node label="2561" id="-240">
    <att type="string" name="entrez_id" value="2561"/>
    <att type="string" name="gene_symbol" value="GABRB2"/>
    <att type="string" name="vizmap:VD-module NODE_FILL_COLOR" value="java.awt.Color[r=0,g=255,b=255]"/>
    <att type="string" name="vizmap:VD-module NODE_LABEL" value="GABRB2"/>
    <graphics type="ELLIPSE" h="40.0" w="40.0" x="1253.5" y="187.0" fill="#00ffff" width="1" outline="#666666" cy:nodeTransparency="1.0" cy:nodeLabelFont="Default-0-12" cy:nodeLabel="GABRB2" cy:borderLineType="solid"/>
  </node>
  <node label="10287" id="-239">
    <att type="string" name="entrez_id" value="10287"/>
    <att type="string" name="gene_symbol" value="RGS19"/>
    <att type="string" name="vizmap:VD-module NODE_FILL_COLOR" value="java.awt.Color[r=0,g=255,b=255]"/>
    <att type="string" name="vizmap:VD-module NODE_LABEL" value="RGS19"/>
    <graphics type="ELLIPSE" h="40.0" w="40.0" x="1002.0" y="436.0" fill="#00ffff" width="1" outline="#666666" cy:nodeTransparency="1.0" cy:nodeLabelFont="Default-0-12" cy:nodeLabel="RGS19" cy:borderLineType="solid"/>
  </node>
  <node label="3164" id="-238">
    <att type="string" name="entrez_id" value="3164"/>
    <att type="string" name="gene_symbol" value="NR4A1"/>
    <att type="string" name="vizmap:VD-module NODE_FILL_COLOR" value="java.awt.Color[r=0,g=255,b=255]"/>
    <att type="string" name="vizmap:VD-module NODE_LABEL" value="NR4A1"/>
    <graphics type="ELLIPSE" h="40.0" w="40.0" x="1181.0" y="1175.0" fill="#00ffff" width="1" outline="#666666" cy:nodeTransparency="1.0" cy:nodeLabelFont="Default-0-12" cy:nodeLabel="NR4A1" cy:borderLineType="solid"/>
  </node>
  <node label="573" id="-237">
    <att type="string" name="entrez_id" value="573"/>
    <att type="string" name="gene_symbol" value="BAG1"/>
    <att type="string" name="vizmap:VD-module NODE_FILL_COLOR" value="java.awt.Color[r=0,g=255,b=255]"/>
    <att type="string" name="vizmap:VD-module NODE_LABEL" value="BAG1"/>
    <graphics type="ELLIPSE" h="40.0" w="40.0" x="867.0" y="950.0" fill="#00ffff" width="1" outline="#666666" cy:nodeTransparency="1.0" cy:nodeLabelFont="Default-0-12" cy:nodeLabel="BAG1" cy:borderLineType="solid"/>
  </node>
  <node label="4233" id="-236">
    <att type="string" name="entrez_id" value="4233"/>
    <att type="string" name="gene_symbol" value="MET"/>
    <att type="string" name="vizmap:VD-module NODE_FILL_COLOR" value="java.awt.Color[r=0,g=255,b=255]"/>
    <att type="string" name="vizmap:VD-module NODE_LABEL" value="MET"/>
    <graphics type="ELLIPSE" h="40.0" w="40.0" x="741.0" y="475.0" fill="#00ffff" width="1" outline="#666666" cy:nodeTransparency="1.0" cy:nodeLabelFont="Default-0-12" cy:nodeLabel="MET" cy:borderLineType="solid"/>
  </node>
  <node label="5770" id="-235">
    <att type="string" name="entrez_id" value="5770"/>
    <att type="string" name="gene_symbol" value="PTPN1"/>
    <att type="string" name="vizmap:VD-module NODE_FILL_COLOR" value="java.awt.Color[r=0,g=255,b=255]"/>
    <att type="string" name="vizmap:VD-module NODE_LABEL" value="PTPN1"/>
    <graphics type="ELLIPSE" h="40.0" w="40.0" x="829.0" y="611.0" fill="#00ffff" width="1" outline="#666666" cy:nodeTransparency="1.0" cy:nodeLabelFont="Default-0-12" cy:nodeLabel="PTPN1" cy:borderLineType="solid"/>
  </node>
  <node label="1021" id="-234">
    <att type="string" name="entrez_id" value="1021"/>
    <att type="string" name="gene_symbol" value="CDK6"/>
    <att type="string" name="vizmap:VD-module NODE_FILL_COLOR" value="java.awt.Color[r=0,g=255,b=255]"/>
    <att type="string" name="vizmap:VD-module NODE_LABEL" value="CDK6"/>
    <graphics type="ELLIPSE" h="40.0" w="40.0" x="1223.0" y="811.0" fill="#00ffff" width="1" outline="#666666" cy:nodeTransparency="1.0" cy:nodeLabelFont="Default-0-12" cy:nodeLabel="CDK6" cy:borderLineType="solid"/>
  </node>
  <node label="808" id="-233">
    <att type="string" name="entrez_id" value="808"/>
    <att type="string" name="gene_symbol" value="CALM3"/>
    <att type="string" name="vizmap:VD-module NODE_FILL_COLOR" value="java.awt.Color[r=0,g=255,b=255]"/>
    <att type="string" name="vizmap:VD-module NODE_LABEL" value="CALM3"/>
    <graphics type="ELLIPSE" h="40.0" w="40.0" x="830.0" y="1166.0" fill="#00ffff" width="1" outline="#666666" cy:nodeTransparency="1.0" cy:nodeLabelFont="Default-0-12" cy:nodeLabel="CALM3" cy:borderLineType="solid"/>
  </node>
  <node label="156" id="-232">
    <att type="string" name="entrez_id" value="156"/>
    <att type="string" name="gene_symbol" value="ADRBK1"/>
    <att type="string" name="vizmap:VD-module NODE_FILL_COLOR" value="java.awt.Color[r=0,g=255,b=255]"/>
    <att type="string" name="vizmap:VD-module NODE_LABEL" value="ADRBK1"/>
    <graphics type="ELLIPSE" h="40.0" w="40.0" x="1016.0" y="670.0" fill="#00ffff" width="1" outline="#666666" cy:nodeTransparency="1.0" cy:nodeLabelFont="Default-0-12" cy:nodeLabel="ADRBK1" cy:borderLineType="solid"/>
  </node>
  <node label="2890" id="-231">
    <att type="string" name="Known" value="Y"/>
    <att type="string" name="entrez_id" value="2890"/>
    <att type="string" name="gene_symbol" value="GRIA1"/>
    <att type="string" name="vizmap:VD-module NODE_FILL_COLOR" value="java.awt.Color[r=255,g=0,b=0]"/>
    <att type="string" name="vizmap:VD-module NODE_LABEL" value="GRIA1"/>
    <graphics type="ELLIPSE" h="40.0" w="40.0" x="1239.0" y="620.0" fill="#ff0000" width="1" outline="#666666" cy:nodeTransparency="1.0" cy:nodeLabelFont="Default-0-12" cy:nodeLabel="GRIA1" cy:borderLineType="solid"/>
  </node>
  <node label="4792" id="-230">
    <att type="string" name="entrez_id" value="4792"/>
    <att type="string" name="gene_symbol" value="NFKBIA"/>
    <att type="string" name="vizmap:VD-module NODE_FILL_COLOR" value="java.awt.Color[r=0,g=255,b=255]"/>
    <att type="string" name="vizmap:VD-module NODE_LABEL" value="NFKBIA"/>
    <graphics type="ELLIPSE" h="40.0" w="40.0" x="695.0" y="1035.0" fill="#00ffff" width="1" outline="#666666" cy:nodeTransparency="1.0" cy:nodeLabelFont="Default-0-12" cy:nodeLabel="NFKBIA" cy:borderLineType="solid"/>
  </node>
  <node label="5584" id="-229">
    <att type="string" name="entrez_id" value="5584"/>
    <att type="string" name="gene_symbol" value="PRKCI"/>
    <att type="string" name="vizmap:VD-module NODE_FILL_COLOR" value="java.awt.Color[r=0,g=255,b=255]"/>
    <att type="string" name="vizmap:VD-module NODE_LABEL" value="PRKCI"/>
    <graphics type="ELLIPSE" h="40.0" w="40.0" x="1072.0" y="535.0" fill="#00ffff" width="1" outline="#666666" cy:nodeTransparency="1.0" cy:nodeLabelFont="Default-0-12" cy:nodeLabel="PRKCI" cy:borderLineType="solid"/>
  </node>
  <node label="4486" id="-228">
    <att type="string" name="entrez_id" value="4486"/>
    <att type="string" name="gene_symbol" value="MST1R"/>
    <att type="string" name="vizmap:VD-module NODE_FILL_COLOR" value="java.awt.Color[r=0,g=255,b=255]"/>
    <att type="string" name="vizmap:VD-module NODE_LABEL" value="MST1R"/>
    <graphics type="ELLIPSE" h="40.0" w="40.0" x="604.0" y="829.0" fill="#00ffff" width="1" outline="#666666" cy:nodeTransparency="1.0" cy:nodeLabelFont="Default-0-12" cy:nodeLabel="MST1R" cy:borderLineType="solid"/>
  </node>
  <node label="2152" id="-227">
    <att type="string" name="entrez_id" value="2152"/>
    <att type="string" name="gene_symbol" value="F3"/>
    <att type="string" name="vizmap:VD-module NODE_FILL_COLOR" value="java.awt.Color[r=0,g=255,b=255]"/>
    <att type="string" name="vizmap:VD-module NODE_LABEL" value="F3"/>
    <graphics type="ELLIPSE" h="40.0" w="40.0" x="1257.0" y="502.0" fill="#00ffff" width="1" outline="#666666" cy:nodeTransparency="1.0" cy:nodeLabelFont="Default-0-12" cy:nodeLabel="F3" cy:borderLineType="solid"/>
  </node>
  <node label="4137" id="-226">
    <att type="string" name="entrez_id" value="4137"/>
    <att type="string" name="gene_symbol" value="MAPT"/>
    <att type="string" name="vizmap:VD-module NODE_FILL_COLOR" value="java.awt.Color[r=0,g=255,b=255]"/>
    <att type="string" name="vizmap:VD-module NODE_LABEL" value="MAPT"/>
    <graphics type="ELLIPSE" h="40.0" w="40.0" x="1114.0" y="561.0" fill="#00ffff" width="1" outline="#666666" cy:nodeTransparency="1.0" cy:nodeLabelFont="Default-0-12" cy:nodeLabel="MAPT" cy:borderLineType="solid"/>
  </node>
  <node label="840" id="-225">
    <att type="string" name="entrez_id" value="840"/>
    <att type="string" name="gene_symbol" value="CASP7"/>
    <att type="string" name="vizmap:VD-module NODE_FILL_COLOR" value="java.awt.Color[r=0,g=255,b=255]"/>
    <att type="string" name="vizmap:VD-module NODE_LABEL" value="CASP7"/>
    <graphics type="ELLIPSE" h="40.0" w="40.0" x="739.0" y="923.0" fill="#00ffff" width="1" outline="#666666" cy:nodeTransparency="1.0" cy:nodeLabelFont="Default-0-12" cy:nodeLabel="CASP7" cy:borderLineType="solid"/>
  </node>
  <node label="930" id="-224">
    <att type="string" name="entrez_id" value="930"/>
    <att type="string" name="gene_symbol" value="CD19"/>
    <att type="string" name="vizmap:VD-module NODE_FILL_COLOR" value="java.awt.Color[r=0,g=255,b=255]"/>
    <att type="string" name="vizmap:VD-module NODE_LABEL" value="CD19"/>
    <graphics type="ELLIPSE" h="40.0" w="40.0" x="491.0" y="392.0" fill="#00ffff" width="1" outline="#666666" cy:nodeTransparency="1.0" cy:nodeLabelFont="Default-0-12" cy:nodeLabel="CD19" cy:borderLineType="solid"/>
  </node>
  <node label="2690" id="-223">
    <att type="string" name="entrez_id" value="2690"/>
    <att type="string" name="gene_symbol" value="GHR"/>
    <att type="string" name="vizmap:VD-module NODE_FILL_COLOR" value="java.awt.Color[r=0,g=255,b=255]"/>
    <att type="string" name="vizmap:VD-module NODE_LABEL" value="GHR"/>
    <graphics type="ELLIPSE" h="40.0" w="40.0" x="446.0" y="621.0" fill="#00ffff" width="1" outline="#666666" cy:nodeTransparency="1.0" cy:nodeLabelFont="Default-0-12" cy:nodeLabel="GHR" cy:borderLineType="solid"/>
  </node>
  <node label="640" id="-222">
    <att type="string" name="entrez_id" value="640"/>
    <att type="string" name="gene_symbol" value="BLK"/>
    <att type="string" name="vizmap:VD-module NODE_FILL_COLOR" value="java.awt.Color[r=0,g=255,b=255]"/>
    <att type="string" name="vizmap:VD-module NODE_LABEL" value="BLK"/>
    <graphics type="ELLIPSE" h="40.0" w="40.0" x="667.0" y="365.0" fill="#00ffff" width="1" outline="#666666" cy:nodeTransparency="1.0" cy:nodeLabelFont="Default-0-12" cy:nodeLabel="BLK" cy:borderLineType="solid"/>
  </node>
  <node label="4771" id="-221">
    <att type="string" name="entrez_id" value="4771"/>
    <att type="string" name="gene_symbol" value="NF2"/>
    <att type="string" name="vizmap:VD-module NODE_FILL_COLOR" value="java.awt.Color[r=0,g=255,b=255]"/>
    <att type="string" name="vizmap:VD-module NODE_LABEL" value="NF2"/>
    <graphics type="ELLIPSE" h="40.0" w="40.0" x="887.0" y="494.0" fill="#00ffff" width="1" outline="#666666" cy:nodeTransparency="1.0" cy:nodeLabelFont="Default-0-12" cy:nodeLabel="NF2" cy:borderLineType="solid"/>
  </node>
  <node label="5653" id="-220">
    <att type="string" name="Known" value="Y"/>
    <att type="string" name="entrez_id" value="5653"/>
    <att type="string" name="gene_symbol" value="KLK6"/>
    <att type="string" name="vizmap:VD-module NODE_FILL_COLOR" value="java.awt.Color[r=255,g=0,b=0]"/>
    <att type="string" name="vizmap:VD-module NODE_LABEL" value="KLK6"/>
    <graphics type="ELLIPSE" h="40.0" w="40.0" x="1345.0" y="387.0" fill="#ff0000" width="1" outline="#666666" cy:nodeTransparency="1.0" cy:nodeLabelFont="Default-0-12" cy:nodeLabel="KLK6" cy:borderLineType="solid"/>
  </node>
  <node label="4985" id="-219">
    <att type="string" name="entrez_id" value="4985"/>
    <att type="string" name="gene_symbol" value="OPRD1"/>
    <att type="string" name="vizmap:VD-module NODE_FILL_COLOR" value="java.awt.Color[r=0,g=255,b=255]"/>
    <att type="string" name="vizmap:VD-module NODE_LABEL" value="OPRD1"/>
    <graphics type="ELLIPSE" h="40.0" w="40.0" x="1172.0" y="580.0" fill="#00ffff" width="1" outline="#666666" cy:nodeTransparency="1.0" cy:nodeLabelFont="Default-0-12" cy:nodeLabel="OPRD1" cy:borderLineType="solid"/>
  </node>
  <node label="7132" id="-218">
    <att type="string" name="entrez_id" value="7132"/>
    <att type="string" name="gene_symbol" value="TNFRSF1A"/>
    <att type="string" name="vizmap:VD-module NODE_FILL_COLOR" value="java.awt.Color[r=0,g=255,b=255]"/>
    <att type="string" name="vizmap:VD-module NODE_LABEL" value="TNFRSF1A"/>
    <graphics type="ELLIPSE" h="40.0" w="40.0" x="568.0" y="1084.0" fill="#00ffff" width="1" outline="#666666" cy:nodeTransparency="1.0" cy:nodeLabelFont="Default-0-12" cy:nodeLabel="TNFRSF1A" cy:borderLineType="solid"/>
  </node>
  <node label="5618" id="-217">
    <att type="string" name="entrez_id" value="5618"/>
    <att type="string" name="gene_symbol" value="PRLR"/>
    <att type="string" name="vizmap:VD-module NODE_FILL_COLOR" value="java.awt.Color[r=0,g=255,b=255]"/>
    <att type="string" name="vizmap:VD-module NODE_LABEL" value="PRLR"/>
    <graphics type="ELLIPSE" h="40.0" w="40.0" x="364.0" y="761.0" fill="#00ffff" width="1" outline="#666666" cy:nodeTransparency="1.0" cy:nodeLabelFont="Default-0-12" cy:nodeLabel="PRLR" cy:borderLineType="solid"/>
  </node>
  <node label="5747" id="-216">
    <att type="string" name="entrez_id" value="5747"/>
    <att type="string" name="gene_symbol" value="PTK2"/>
    <att type="string" name="vizmap:VD-module NODE_FILL_COLOR" value="java.awt.Color[r=0,g=255,b=255]"/>
    <att type="string" name="vizmap:VD-module NODE_LABEL" value="PTK2"/>
    <graphics type="ELLIPSE" h="40.0" w="40.0" x="676.0" y="640.0" fill="#00ffff" width="1" outline="#666666" cy:nodeTransparency="1.0" cy:nodeLabelFont="Default-0-12" cy:nodeLabel="PTK2" cy:borderLineType="solid"/>
  </node>
  <node label="3479" id="-215">
    <att type="string" name="Known" value="Y"/>
    <att type="string" name="entrez_id" value="3479"/>
    <att type="string" name="gene_symbol" value="IGF1"/>
    <att type="string" name="vizmap:VD-module NODE_FILL_COLOR" value="java.awt.Color[r=255,g=0,b=0]"/>
    <att type="string" name="vizmap:VD-module NODE_LABEL" value="IGF1"/>
    <graphics type="ELLIPSE" h="40.0" w="40.0" x="469.0" y="941.0" fill="#ff0000" width="1" outline="#666666" cy:nodeTransparency="1.0" cy:nodeLabelFont="Default-0-12" cy:nodeLabel="IGF1" cy:borderLineType="solid"/>
  </node>
  <node label="5663" id="-214">
    <att type="string" name="entrez_id" value="5663"/>
    <att type="string" name="gene_symbol" value="PSEN1"/>
    <att type="string" name="vizmap:VD-module NODE_FILL_COLOR" value="java.awt.Color[r=0,g=255,b=255]"/>
    <att type="string" name="vizmap:VD-module NODE_LABEL" value="PSEN1"/>
    <graphics type="ELLIPSE" h="40.0" w="40.0" x="999.0" y="790.0" fill="#00ffff" width="1" outline="#666666" cy:nodeTransparency="1.0" cy:nodeLabelFont="Default-0-12" cy:nodeLabel="PSEN1" cy:borderLineType="solid"/>
  </node>
  <node label="4879" id="-213">
    <att type="string" name="Known" value="Y"/>
    <att type="string" name="entrez_id" value="4879"/>
    <att type="string" name="gene_symbol" value="NPPB"/>
    <att type="string" name="vizmap:VD-module NODE_FILL_COLOR" value="java.awt.Color[r=255,g=0,b=0]"/>
    <att type="string" name="vizmap:VD-module NODE_LABEL" value="NPPB"/>
    <graphics type="ELLIPSE" h="40.0" w="40.0" x="1015.54345703125" y="1360.542236328125" fill="#ff0000" width="1" outline="#666666" cy:nodeTransparency="1.0" cy:nodeLabelFont="Default-0-12" cy:nodeLabel="NPPB" cy:borderLineType="solid"/>
  </node>
  <node label="839" id="-212">
    <att type="string" name="entrez_id" value="839"/>
    <att type="string" name="gene_symbol" value="CASP6"/>
    <att type="string" name="vizmap:VD-module NODE_FILL_COLOR" value="java.awt.Color[r=0,g=255,b=255]"/>
    <att type="string" name="vizmap:VD-module NODE_LABEL" value="CASP6"/>
    <graphics type="ELLIPSE" h="40.0" w="40.0" x="1018.0" y="1042.0" fill="#00ffff" width="1" outline="#666666" cy:nodeTransparency="1.0" cy:nodeLabelFont="Default-0-12" cy:nodeLabel="CASP6" cy:borderLineType="solid"/>
  </node>
  <node label="2064" id="-211">
    <att type="string" name="entrez_id" value="2064"/>
    <att type="string" name="gene_symbol" value="ERBB2"/>
    <att type="string" name="vizmap:VD-module NODE_FILL_COLOR" value="java.awt.Color[r=0,g=255,b=255]"/>
    <att type="string" name="vizmap:VD-module NODE_LABEL" value="ERBB2"/>
    <graphics type="ELLIPSE" h="40.0" w="40.0" x="686.0" y="446.0" fill="#00ffff" width="1" outline="#666666" cy:nodeTransparency="1.0" cy:nodeLabelFont="Default-0-12" cy:nodeLabel="ERBB2" cy:borderLineType="solid"/>
  </node>
  <node label="688" id="-210">
    <att type="string" name="entrez_id" value="688"/>
    <att type="string" name="gene_symbol" value="KLF5"/>
    <att type="string" name="vizmap:VD-module NODE_FILL_COLOR" value="java.awt.Color[r=0,g=255,b=255]"/>
    <att type="string" name="vizmap:VD-module NODE_LABEL" value="KLF5"/>
    <graphics type="ELLIPSE" h="40.0" w="40.0" x="982.0" y="809.0" fill="#00ffff" width="1" outline="#666666" cy:nodeTransparency="1.0" cy:nodeLabelFont="Default-0-12" cy:nodeLabel="KLF5" cy:borderLineType="solid"/>
  </node>
  <node label="5793" id="-209">
    <att type="string" name="entrez_id" value="5793"/>
    <att type="string" name="gene_symbol" value="PTPRG"/>
    <att type="string" name="vizmap:VD-module NODE_FILL_COLOR" value="java.awt.Color[r=0,g=255,b=255]"/>
    <att type="string" name="vizmap:VD-module NODE_LABEL" value="PTPRG"/>
    <graphics type="ELLIPSE" h="40.0" w="40.0" x="610.0" y="334.0" fill="#00ffff" width="1" outline="#666666" cy:nodeTransparency="1.0" cy:nodeLabelFont="Default-0-12" cy:nodeLabel="PTPRG" cy:borderLineType="solid"/>
  </node>
  <node label="5971" id="-208">
    <att type="string" name="entrez_id" value="5971"/>
    <att type="string" name="gene_symbol" value="RELB"/>
    <att type="string" name="vizmap:VD-module NODE_FILL_COLOR" value="java.awt.Color[r=0,g=255,b=255]"/>
    <att type="string" name="vizmap:VD-module NODE_LABEL" value="RELB"/>
    <graphics type="ELLIPSE" h="40.0" w="40.0" x="678.0" y="1345.0" fill="#00ffff" width="1" outline="#666666" cy:nodeTransparency="1.0" cy:nodeLabelFont="Default-0-12" cy:nodeLabel="RELB" cy:borderLineType="solid"/>
  </node>
  <node label="9612" id="-207">
    <att type="string" name="entrez_id" value="9612"/>
    <att type="string" name="gene_symbol" value="NCOR2"/>
    <att type="string" name="vizmap:VD-module NODE_FILL_COLOR" value="java.awt.Color[r=0,g=255,b=255]"/>
    <att type="string" name="vizmap:VD-module NODE_LABEL" value="NCOR2"/>
    <graphics type="ELLIPSE" h="40.0" w="40.0" x="911.0" y="1190.0" fill="#00ffff" width="1" outline="#666666" cy:nodeTransparency="1.0" cy:nodeLabelFont="Default-0-12" cy:nodeLabel="NCOR2" cy:borderLineType="solid"/>
  </node>
  <node label="116443" id="-206">
    <att type="string" name="Known" value="Y"/>
    <att type="string" name="entrez_id" value="116443"/>
    <att type="string" name="gene_symbol" value="GRIN3A"/>
    <att type="string" name="vizmap:VD-module NODE_FILL_COLOR" value="java.awt.Color[r=255,g=0,b=0]"/>
    <att type="string" name="vizmap:VD-module NODE_LABEL" value="GRIN3A"/>
    <graphics type="ELLIPSE" h="40.0" w="40.0" x="1018.0" y="107.0" fill="#ff0000" width="1" outline="#666666" cy:nodeTransparency="1.0" cy:nodeLabelFont="Default-0-12" cy:nodeLabel="GRIN3A" cy:borderLineType="solid"/>
  </node>
  <node label="8837" id="-205">
    <att type="string" name="Known" value="Y"/>
    <att type="string" name="entrez_id" value="8837"/>
    <att type="string" name="gene_symbol" value="CFLAR"/>
    <att type="string" name="vizmap:VD-module NODE_FILL_COLOR" value="java.awt.Color[r=255,g=0,b=0]"/>
    <att type="string" name="vizmap:VD-module NODE_LABEL" value="CFLAR"/>
    <graphics type="ELLIPSE" h="40.0" w="40.0" x="634.0" y="974.0" fill="#ff0000" width="1" outline="#666666" cy:nodeTransparency="1.0" cy:nodeLabelFont="Default-0-12" cy:nodeLabel="CFLAR" cy:borderLineType="solid"/>
  </node>
  <node label="5037" id="-204">
    <att type="string" name="entrez_id" value="5037"/>
    <att type="string" name="gene_symbol" value="PEBP1"/>
    <att type="string" name="vizmap:VD-module NODE_FILL_COLOR" value="java.awt.Color[r=0,g=255,b=255]"/>
    <att type="string" name="vizmap:VD-module NODE_LABEL" value="PEBP1"/>
    <graphics type="ELLIPSE" h="40.0" w="40.0" x="808.0" y="835.0" fill="#00ffff" width="1" outline="#666666" cy:nodeTransparency="1.0" cy:nodeLabelFont="Default-0-12" cy:nodeLabel="PEBP1" cy:borderLineType="solid"/>
  </node>
  <node label="7431" id="-203">
    <att type="string" name="entrez_id" value="7431"/>
    <att type="string" name="gene_symbol" value="VIM"/>
    <att type="string" name="vizmap:VD-module NODE_FILL_COLOR" value="java.awt.Color[r=0,g=255,b=255]"/>
    <att type="string" name="vizmap:VD-module NODE_LABEL" value="VIM"/>
    <graphics type="ELLIPSE" h="40.0" w="40.0" x="963.0" y="839.0" fill="#00ffff" width="1" outline="#666666" cy:nodeTransparency="1.0" cy:nodeLabelFont="Default-0-12" cy:nodeLabel="VIM" cy:borderLineType="solid"/>
  </node>
  <node label="3150" id="-202">
    <att type="string" name="entrez_id" value="3150"/>
    <att type="string" name="gene_symbol" value="HMGN1"/>
    <att type="string" name="vizmap:VD-module NODE_FILL_COLOR" value="java.awt.Color[r=0,g=255,b=255]"/>
    <att type="string" name="vizmap:VD-module NODE_LABEL" value="HMGN1"/>
    <graphics type="ELLIPSE" h="40.0" w="40.0" x="1335.0" y="537.0" fill="#00ffff" width="1" outline="#666666" cy:nodeTransparency="1.0" cy:nodeLabelFont="Default-0-12" cy:nodeLabel="HMGN1" cy:borderLineType="solid"/>
  </node>
  <node label="3553" id="-201">
    <att type="string" name="Known" value="Y"/>
    <att type="string" name="entrez_id" value="3553"/>
    <att type="string" name="gene_symbol" value="IL1B"/>
    <att type="string" name="vizmap:VD-module NODE_FILL_COLOR" value="java.awt.Color[r=255,g=0,b=0]"/>
    <att type="string" name="vizmap:VD-module NODE_LABEL" value="IL1B"/>
    <graphics type="ELLIPSE" h="40.0" w="40.0" x="1355.0" y="715.0" fill="#ff0000" width="1" outline="#666666" cy:nodeTransparency="1.0" cy:nodeLabelFont="Default-0-12" cy:nodeLabel="IL1B" cy:borderLineType="solid"/>
  </node>
  <node label="2908" id="-200">
    <att type="string" name="entrez_id" value="2908"/>
    <att type="string" name="gene_symbol" value="NR3C1"/>
    <att type="string" name="vizmap:VD-module NODE_FILL_COLOR" value="java.awt.Color[r=0,g=255,b=255]"/>
    <att type="string" name="vizmap:VD-module NODE_LABEL" value="NR3C1"/>
    <graphics type="ELLIPSE" h="40.0" w="40.0" x="1147.0" y="970.0" fill="#00ffff" width="1" outline="#666666" cy:nodeTransparency="1.0" cy:nodeLabelFont="Default-0-12" cy:nodeLabel="NR3C1" cy:borderLineType="solid"/>
  </node>
  <node label="4058" id="-199">
    <att type="string" name="entrez_id" value="4058"/>
    <att type="string" name="gene_symbol" value="LTK"/>
    <att type="string" name="vizmap:VD-module NODE_FILL_COLOR" value="java.awt.Color[r=0,g=255,b=255]"/>
    <att type="string" name="vizmap:VD-module NODE_LABEL" value="LTK"/>
    <graphics type="ELLIPSE" h="40.0" w="40.0" x="540.0" y="370.0" fill="#00ffff" width="1" outline="#666666" cy:nodeTransparency="1.0" cy:nodeLabelFont="Default-0-12" cy:nodeLabel="LTK" cy:borderLineType="solid"/>
  </node>
  <node label="5320" id="-198">
    <att type="string" name="Known" value="Y"/>
    <att type="string" name="entrez_id" value="5320"/>
    <att type="string" name="gene_symbol" value="PLA2G2A"/>
    <att type="string" name="vizmap:VD-module NODE_FILL_COLOR" value="java.awt.Color[r=255,g=0,b=0]"/>
    <att type="string" name="vizmap:VD-module NODE_LABEL" value="PLA2G2A"/>
    <graphics type="ELLIPSE" h="40.0" w="40.0" x="1270.2186279296875" y="582.2347412109375" fill="#ff0000" width="1" outline="#666666" cy:nodeTransparency="1.0" cy:nodeLabelFont="Default-0-12" cy:nodeLabel="PLA2G2A" cy:borderLineType="solid"/>
  </node>
  <node label="800" id="-197">
    <att type="string" name="entrez_id" value="800"/>
    <att type="string" name="gene_symbol" value="CALD1"/>
    <att type="string" name="vizmap:VD-module NODE_FILL_COLOR" value="java.awt.Color[r=0,g=255,b=255]"/>
    <att type="string" name="vizmap:VD-module NODE_LABEL" value="CALD1"/>
    <graphics type="ELLIPSE" h="40.0" w="40.0" x="713.0" y="967.0" fill="#00ffff" width="1" outline="#666666" cy:nodeTransparency="1.0" cy:nodeLabelFont="Default-0-12" cy:nodeLabel="CALD1" cy:borderLineType="solid"/>
  </node>
  <node label="4089" id="-196">
    <att type="string" name="entrez_id" value="4089"/>
    <att type="string" name="gene_symbol" value="SMAD4"/>
    <att type="string" name="vizmap:VD-module NODE_FILL_COLOR" value="java.awt.Color[r=0,g=255,b=255]"/>
    <att type="string" name="vizmap:VD-module NODE_LABEL" value="SMAD4"/>
    <graphics type="ELLIPSE" h="40.0" w="40.0" x="985.0" y="1061.0" fill="#00ffff" width="1" outline="#666666" cy:nodeTransparency="1.0" cy:nodeLabelFont="Default-0-12" cy:nodeLabel="SMAD4" cy:borderLineType="solid"/>
  </node>
  <node label="10987" id="-195">
    <att type="string" name="entrez_id" value="10987"/>
    <att type="string" name="gene_symbol" value="COPS5"/>
    <att type="string" name="vizmap:VD-module NODE_FILL_COLOR" value="java.awt.Color[r=0,g=255,b=255]"/>
    <att type="string" name="vizmap:VD-module NODE_LABEL" value="COPS5"/>
    <graphics type="ELLIPSE" h="40.0" w="40.0" x="877.0" y="928.0" fill="#00ffff" width="1" outline="#666666" cy:nodeTransparency="1.0" cy:nodeLabelFont="Default-0-12" cy:nodeLabel="COPS5" cy:borderLineType="solid"/>
  </node>
  <node label="5567" id="-194">
    <att type="string" name="entrez_id" value="5567"/>
    <att type="string" name="gene_symbol" value="PRKACB"/>
    <att type="string" name="vizmap:VD-module NODE_FILL_COLOR" value="java.awt.Color[r=0,g=255,b=255]"/>
    <att type="string" name="vizmap:VD-module NODE_LABEL" value="PRKACB"/>
    <graphics type="ELLIPSE" h="40.0" w="40.0" x="1145.0" y="639.0" fill="#00ffff" width="1" outline="#666666" cy:nodeTransparency="1.0" cy:nodeLabelFont="Default-0-12" cy:nodeLabel="PRKACB" cy:borderLineType="solid"/>
  </node>
  <node label="843" id="-193">
    <att type="string" name="entrez_id" value="843"/>
    <att type="string" name="gene_symbol" value="CASP10"/>
    <att type="string" name="vizmap:VD-module NODE_FILL_COLOR" value="java.awt.Color[r=0,g=255,b=255]"/>
    <att type="string" name="vizmap:VD-module NODE_LABEL" value="CASP10"/>
    <graphics type="ELLIPSE" h="40.0" w="40.0" x="670.0" y="1217.0" fill="#00ffff" width="1" outline="#666666" cy:nodeTransparency="1.0" cy:nodeLabelFont="Default-0-12" cy:nodeLabel="CASP10" cy:borderLineType="solid"/>
  </node>
  <node label="633" id="-192">
    <att type="string" name="Known" value="Y"/>
    <att type="string" name="entrez_id" value="633"/>
    <att type="string" name="gene_symbol" value="BGN"/>
    <att type="string" name="vizmap:VD-module NODE_FILL_COLOR" value="java.awt.Color[r=255,g=0,b=0]"/>
    <att type="string" name="vizmap:VD-module NODE_LABEL" value="BGN"/>
    <graphics type="ELLIPSE" h="40.0" w="40.0" x="1339.0" y="1000.0" fill="#ff0000" width="1" outline="#666666" cy:nodeTransparency="1.0" cy:nodeLabelFont="Default-0-12" cy:nodeLabel="BGN" cy:borderLineType="solid"/>
  </node>
  <node label="3310" id="-191">
    <att type="string" name="entrez_id" value="3310"/>
    <att type="string" name="gene_symbol" value="HSPA6"/>
    <att type="string" name="vizmap:VD-module NODE_FILL_COLOR" value="java.awt.Color[r=0,g=255,b=255]"/>
    <att type="string" name="vizmap:VD-module NODE_LABEL" value="HSPA6"/>
    <graphics type="ELLIPSE" h="40.0" w="40.0" x="556.0" y="1379.0" fill="#00ffff" width="1" outline="#666666" cy:nodeTransparency="1.0" cy:nodeLabelFont="Default-0-12" cy:nodeLabel="HSPA6" cy:borderLineType="solid"/>
  </node>
  <node label="329" id="-190">
    <att type="string" name="entrez_id" value="329"/>
    <att type="string" name="gene_symbol" value="BIRC2"/>
    <att type="string" name="vizmap:VD-module NODE_FILL_COLOR" value="java.awt.Color[r=0,g=255,b=255]"/>
    <att type="string" name="vizmap:VD-module NODE_LABEL" value="BIRC2"/>
    <graphics type="ELLIPSE" h="40.0" w="40.0" x="481.0" y="1082.0" fill="#00ffff" width="1" outline="#666666" cy:nodeTransparency="1.0" cy:nodeLabelFont="Default-0-12" cy:nodeLabel="BIRC2" cy:borderLineType="solid"/>
  </node>
  <node label="4582" id="-189">
    <att type="string" name="entrez_id" value="4582"/>
    <att type="string" name="gene_symbol" value="MUC1"/>
    <att type="string" name="vizmap:VD-module NODE_FILL_COLOR" value="java.awt.Color[r=0,g=255,b=255]"/>
    <att type="string" name="vizmap:VD-module NODE_LABEL" value="MUC1"/>
    <graphics type="ELLIPSE" h="40.0" w="40.0" x="856.0" y="375.0" fill="#00ffff" width="1" outline="#666666" cy:nodeTransparency="1.0" cy:nodeLabelFont="Default-0-12" cy:nodeLabel="MUC1" cy:borderLineType="solid"/>
  </node>
  <node label="2309" id="-188">
    <att type="string" name="entrez_id" value="2309"/>
    <att type="string" name="gene_symbol" value="FOXO3"/>
    <att type="string" name="vizmap:VD-module NODE_FILL_COLOR" value="java.awt.Color[r=0,g=255,b=255]"/>
    <att type="string" name="vizmap:VD-module NODE_LABEL" value="FOXO3"/>
    <graphics type="ELLIPSE" h="40.0" w="40.0" x="945.0" y="1164.0" fill="#00ffff" width="1" outline="#666666" cy:nodeTransparency="1.0" cy:nodeLabelFont="Default-0-12" cy:nodeLabel="FOXO3" cy:borderLineType="solid"/>
  </node>
  <node label="84687" id="-187">
    <att type="string" name="entrez_id" value="84687"/>
    <att type="string" name="gene_symbol" value="PPP1R9B"/>
    <att type="string" name="vizmap:VD-module NODE_FILL_COLOR" value="java.awt.Color[r=0,g=255,b=255]"/>
    <att type="string" name="vizmap:VD-module NODE_LABEL" value="PPP1R9B"/>
    <graphics type="ELLIPSE" h="40.0" w="40.0" x="1202.0" y="861.0" fill="#00ffff" width="1" outline="#666666" cy:nodeTransparency="1.0" cy:nodeLabelFont="Default-0-12" cy:nodeLabel="PPP1R9B" cy:borderLineType="solid"/>
  </node>
  <node label="673" id="-186">
    <att type="string" name="entrez_id" value="673"/>
    <att type="string" name="gene_symbol" value="BRAF"/>
    <att type="string" name="vizmap:VD-module NODE_FILL_COLOR" value="java.awt.Color[r=0,g=255,b=255]"/>
    <att type="string" name="vizmap:VD-module NODE_LABEL" value="BRAF"/>
    <graphics type="ELLIPSE" h="40.0" w="40.0" x="990.0" y="930.0" fill="#00ffff" width="1" outline="#666666" cy:nodeTransparency="1.0" cy:nodeLabelFont="Default-0-12" cy:nodeLabel="BRAF" cy:borderLineType="solid"/>
  </node>
  <node label="9228" id="-185">
    <att type="string" name="entrez_id" value="9228"/>
    <att type="string" name="gene_symbol" value="DLGAP2"/>
    <att type="string" name="vizmap:VD-module NODE_FILL_COLOR" value="java.awt.Color[r=0,g=255,b=255]"/>
    <att type="string" name="vizmap:VD-module NODE_LABEL" value="DLGAP2"/>
    <graphics type="ELLIPSE" h="40.0" w="40.0" x="661.0" y="237.0" fill="#00ffff" width="1" outline="#666666" cy:nodeTransparency="1.0" cy:nodeLabelFont="Default-0-12" cy:nodeLabel="DLGAP2" cy:borderLineType="solid"/>
  </node>
  <node label="7504" id="-184">
    <att type="string" name="entrez_id" value="7504"/>
    <att type="string" name="gene_symbol" value="XK"/>
    <att type="string" name="vizmap:VD-module NODE_FILL_COLOR" value="java.awt.Color[r=0,g=255,b=255]"/>
    <att type="string" name="vizmap:VD-module NODE_LABEL" value="XK"/>
    <graphics type="ELLIPSE" h="40.0" w="40.0" x="1313.0" y="495.0" fill="#00ffff" width="1" outline="#666666" cy:nodeTransparency="1.0" cy:nodeLabelFont="Default-0-12" cy:nodeLabel="XK" cy:borderLineType="solid"/>
  </node>
  <node label="846" id="-183">
    <att type="string" name="entrez_id" value="846"/>
    <att type="string" name="gene_symbol" value="CASR"/>
    <att type="string" name="vizmap:VD-module NODE_FILL_COLOR" value="java.awt.Color[r=0,g=255,b=255]"/>
    <att type="string" name="vizmap:VD-module NODE_LABEL" value="CASR"/>
    <graphics type="ELLIPSE" h="40.0" w="40.0" x="1187.0" y="326.0" fill="#00ffff" width="1" outline="#666666" cy:nodeTransparency="1.0" cy:nodeLabelFont="Default-0-12" cy:nodeLabel="CASR" cy:borderLineType="solid"/>
  </node>
  <node label="790" id="-182">
    <att type="string" name="entrez_id" value="790"/>
    <att type="string" name="gene_symbol" value="CAD"/>
    <att type="string" name="vizmap:VD-module NODE_FILL_COLOR" value="java.awt.Color[r=0,g=255,b=255]"/>
    <att type="string" name="vizmap:VD-module NODE_LABEL" value="CAD"/>
    <graphics type="ELLIPSE" h="40.0" w="40.0" x="809.0" y="1223.0" fill="#00ffff" width="1" outline="#666666" cy:nodeTransparency="1.0" cy:nodeLabelFont="Default-0-12" cy:nodeLabel="CAD" cy:borderLineType="solid"/>
  </node>
  <node label="1080" id="-181">
    <att type="string" name="entrez_id" value="1080"/>
    <att type="string" name="gene_symbol" value="CFTR"/>
    <att type="string" name="vizmap:VD-module NODE_FILL_COLOR" value="java.awt.Color[r=0,g=255,b=255]"/>
    <att type="string" name="vizmap:VD-module NODE_LABEL" value="CFTR"/>
    <graphics type="ELLIPSE" h="40.0" w="40.0" x="868.0" y="827.0" fill="#00ffff" width="1" outline="#666666" cy:nodeTransparency="1.0" cy:nodeLabelFont="Default-0-12" cy:nodeLabel="CFTR" cy:borderLineType="solid"/>
  </node>
  <node label="65108" id="-180">
    <att type="string" name="entrez_id" value="65108"/>
    <att type="string" name="gene_symbol" value="MARCKSL1"/>
    <att type="string" name="vizmap:VD-module NODE_FILL_COLOR" value="java.awt.Color[r=0,g=255,b=255]"/>
    <att type="string" name="vizmap:VD-module NODE_LABEL" value="MARCKSL1"/>
    <graphics type="ELLIPSE" h="40.0" w="40.0" x="1190.0" y="235.0" fill="#00ffff" width="1" outline="#666666" cy:nodeTransparency="1.0" cy:nodeLabelFont="Default-0-12" cy:nodeLabel="MARCKSL1" cy:borderLineType="solid"/>
  </node>
  <node label="4638" id="-179">
    <att type="string" name="entrez_id" value="4638"/>
    <att type="string" name="gene_symbol" value="MYLK"/>
    <att type="string" name="vizmap:VD-module NODE_FILL_COLOR" value="java.awt.Color[r=0,g=255,b=255]"/>
    <att type="string" name="vizmap:VD-module NODE_LABEL" value="MYLK"/>
    <graphics type="ELLIPSE" h="40.0" w="40.0" x="1062.0" y="593.0" fill="#00ffff" width="1" outline="#666666" cy:nodeTransparency="1.0" cy:nodeLabelFont="Default-0-12" cy:nodeLabel="MYLK" cy:borderLineType="solid"/>
  </node>
  <node label="613" id="-178">
    <att type="string" name="entrez_id" value="613"/>
    <att type="string" name="gene_symbol" value="BCR"/>
    <att type="string" name="vizmap:VD-module NODE_FILL_COLOR" value="java.awt.Color[r=0,g=255,b=255]"/>
    <att type="string" name="vizmap:VD-module NODE_LABEL" value="BCR"/>
    <graphics type="ELLIPSE" h="40.0" w="40.0" x="613.0" y="744.0" fill="#00ffff" width="1" outline="#666666" cy:nodeTransparency="1.0" cy:nodeLabelFont="Default-0-12" cy:nodeLabel="BCR" cy:borderLineType="solid"/>
  </node>
  <node label="5602" id="-177">
    <att type="string" name="entrez_id" value="5602"/>
    <att type="string" name="gene_symbol" value="MAPK10"/>
    <att type="string" name="vizmap:VD-module NODE_FILL_COLOR" value="java.awt.Color[r=0,g=255,b=255]"/>
    <att type="string" name="vizmap:VD-module NODE_LABEL" value="MAPK10"/>
    <graphics type="ELLIPSE" h="40.0" w="40.0" x="1234.0" y="906.0" fill="#00ffff" width="1" outline="#666666" cy:nodeTransparency="1.0" cy:nodeLabelFont="Default-0-12" cy:nodeLabel="MAPK10" cy:borderLineType="solid"/>
  </node>
  <node label="3064" id="-176">
    <att type="string" name="entrez_id" value="3064"/>
    <att type="string" name="gene_symbol" value="HTT"/>
    <att type="string" name="vizmap:VD-module NODE_FILL_COLOR" value="java.awt.Color[r=0,g=255,b=255]"/>
    <att type="string" name="vizmap:VD-module NODE_LABEL" value="HTT"/>
    <graphics type="ELLIPSE" h="40.0" w="40.0" x="839.0" y="949.0" fill="#00ffff" width="1" outline="#666666" cy:nodeTransparency="1.0" cy:nodeLabelFont="Default-0-12" cy:nodeLabel="HTT" cy:borderLineType="solid"/>
  </node>
  <node label="10657" id="-175">
    <att type="string" name="entrez_id" value="10657"/>
    <att type="string" name="gene_symbol" value="KHDRBS1"/>
    <att type="string" name="vizmap:VD-module NODE_FILL_COLOR" value="java.awt.Color[r=0,g=255,b=255]"/>
    <att type="string" name="vizmap:VD-module NODE_LABEL" value="KHDRBS1"/>
    <graphics type="ELLIPSE" h="40.0" w="40.0" x="584.0" y="774.0" fill="#00ffff" width="1" outline="#666666" cy:nodeTransparency="1.0" cy:nodeLabelFont="Default-0-12" cy:nodeLabel="KHDRBS1" cy:borderLineType="solid"/>
  </node>
  <node label="396" id="-174">
    <att type="string" name="entrez_id" value="396"/>
    <att type="string" name="gene_symbol" value="ARHGDIA"/>
    <att type="string" name="vizmap:VD-module NODE_FILL_COLOR" value="java.awt.Color[r=0,g=255,b=255]"/>
    <att type="string" name="vizmap:VD-module NODE_LABEL" value="ARHGDIA"/>
    <graphics type="ELLIPSE" h="40.0" w="40.0" x="669.0" y="905.0" fill="#00ffff" width="1" outline="#666666" cy:nodeTransparency="1.0" cy:nodeLabelFont="Default-0-12" cy:nodeLabel="ARHGDIA" cy:borderLineType="solid"/>
  </node>
  <node label="85358" id="-173">
    <att type="string" name="entrez_id" value="85358"/>
    <att type="string" name="gene_symbol" value="SHANK3"/>
    <att type="string" name="vizmap:VD-module NODE_FILL_COLOR" value="java.awt.Color[r=0,g=255,b=255]"/>
    <att type="string" name="vizmap:VD-module NODE_LABEL" value="SHANK3"/>
    <graphics type="ELLIPSE" h="40.0" w="40.0" x="686.0" y="286.0" fill="#00ffff" width="1" outline="#666666" cy:nodeTransparency="1.0" cy:nodeLabelFont="Default-0-12" cy:nodeLabel="SHANK3" cy:borderLineType="solid"/>
  </node>
  <node label="708" id="-172">
    <att type="string" name="entrez_id" value="708"/>
    <att type="string" name="gene_symbol" value="C1QBP"/>
    <att type="string" name="vizmap:VD-module NODE_FILL_COLOR" value="java.awt.Color[r=0,g=255,b=255]"/>
    <att type="string" name="vizmap:VD-module NODE_LABEL" value="C1QBP"/>
    <graphics type="ELLIPSE" h="40.0" w="40.0" x="834.0" y="1006.0" fill="#00ffff" width="1" outline="#666666" cy:nodeTransparency="1.0" cy:nodeLabelFont="Default-0-12" cy:nodeLabel="C1QBP" cy:borderLineType="solid"/>
  </node>
  <node label="58512" id="-171">
    <att type="string" name="entrez_id" value="58512"/>
    <att type="string" name="gene_symbol" value="DLGAP3"/>
    <att type="string" name="vizmap:VD-module NODE_FILL_COLOR" value="java.awt.Color[r=0,g=255,b=255]"/>
    <att type="string" name="vizmap:VD-module NODE_LABEL" value="DLGAP3"/>
    <graphics type="ELLIPSE" h="40.0" w="40.0" x="744.0" y="224.0" fill="#00ffff" width="1" outline="#666666" cy:nodeTransparency="1.0" cy:nodeLabelFont="Default-0-12" cy:nodeLabel="DLGAP3" cy:borderLineType="solid"/>
  </node>
  <node label="9759" id="-170">
    <att type="string" name="entrez_id" value="9759"/>
    <att type="string" name="gene_symbol" value="HDAC4"/>
    <att type="string" name="vizmap:VD-module NODE_FILL_COLOR" value="java.awt.Color[r=0,g=255,b=255]"/>
    <att type="string" name="vizmap:VD-module NODE_LABEL" value="HDAC4"/>
    <graphics type="ELLIPSE" h="40.0" w="40.0" x="1105.0" y="1129.0" fill="#00ffff" width="1" outline="#666666" cy:nodeTransparency="1.0" cy:nodeLabelFont="Default-0-12" cy:nodeLabel="HDAC4" cy:borderLineType="solid"/>
  </node>
  <node label="7316" id="-169">
    <att type="string" name="entrez_id" value="7316"/>
    <att type="string" name="gene_symbol" value="UBC"/>
    <att type="string" name="vizmap:VD-module NODE_FILL_COLOR" value="java.awt.Color[r=0,g=255,b=255]"/>
    <att type="string" name="vizmap:VD-module NODE_LABEL" value="UBC"/>
    <graphics type="ELLIPSE" h="40.0" w="40.0" x="718.0" y="930.0" fill="#00ffff" width="1" outline="#666666" cy:nodeTransparency="1.0" cy:nodeLabelFont="Default-0-12" cy:nodeLabel="UBC" cy:borderLineType="solid"/>
  </node>
  <node label="7137" id="-168">
    <att type="string" name="entrez_id" value="7137"/>
    <att type="string" name="gene_symbol" value="TNNI3"/>
    <att type="string" name="vizmap:VD-module NODE_FILL_COLOR" value="java.awt.Color[r=0,g=255,b=255]"/>
    <att type="string" name="vizmap:VD-module NODE_LABEL" value="TNNI3"/>
    <graphics type="ELLIPSE" h="40.0" w="40.0" x="1299.0" y="562.0" fill="#00ffff" width="1" outline="#666666" cy:nodeTransparency="1.0" cy:nodeLabelFont="Default-0-12" cy:nodeLabel="TNNI3" cy:borderLineType="solid"/>
  </node>
  <node label="581" id="-167">
    <att type="string" name="Known" value="Y"/>
    <att type="string" name="entrez_id" value="581"/>
    <att type="string" name="gene_symbol" value="BAX"/>
    <att type="string" name="vizmap:VD-module NODE_FILL_COLOR" value="java.awt.Color[r=255,g=0,b=0]"/>
    <att type="string" name="vizmap:VD-module NODE_LABEL" value="BAX"/>
    <graphics type="ELLIPSE" h="40.0" w="40.0" x="1142.0" y="1003.0" fill="#ff0000" width="1" outline="#666666" cy:nodeTransparency="1.0" cy:nodeLabelFont="Default-0-12" cy:nodeLabel="BAX" cy:borderLineType="solid"/>
  </node>
  <node label="8805" id="-166">
    <att type="string" name="entrez_id" value="8805"/>
    <att type="string" name="gene_symbol" value="TRIM24"/>
    <att type="string" name="vizmap:VD-module NODE_FILL_COLOR" value="java.awt.Color[r=0,g=255,b=255]"/>
    <att type="string" name="vizmap:VD-module NODE_LABEL" value="TRIM24"/>
    <graphics type="ELLIPSE" h="40.0" w="40.0" x="1104.0" y="1299.0" fill="#00ffff" width="1" outline="#666666" cy:nodeTransparency="1.0" cy:nodeLabelFont="Default-0-12" cy:nodeLabel="TRIM24" cy:borderLineType="solid"/>
  </node>
  <node label="3320" id="-165">
    <att type="string" name="entrez_id" value="3320"/>
    <att type="string" name="gene_symbol" value="HSP90AA1"/>
    <att type="string" name="vizmap:VD-module NODE_FILL_COLOR" value="java.awt.Color[r=0,g=255,b=255]"/>
    <att type="string" name="vizmap:VD-module NODE_LABEL" value="HSP90AA1"/>
    <graphics type="ELLIPSE" h="40.0" w="40.0" x="777.0" y="967.0" fill="#00ffff" width="1" outline="#666666" cy:nodeTransparency="1.0" cy:nodeLabelFont="Default-0-12" cy:nodeLabel="HSP90AA1" cy:borderLineType="solid"/>
  </node>
  <node label="5587" id="-164">
    <att type="string" name="entrez_id" value="5587"/>
    <att type="string" name="gene_symbol" value="PRKD1"/>
    <att type="string" name="vizmap:VD-module NODE_FILL_COLOR" value="java.awt.Color[r=0,g=255,b=255]"/>
    <att type="string" name="vizmap:VD-module NODE_LABEL" value="PRKD1"/>
    <graphics type="ELLIPSE" h="40.0" w="40.0" x="952.0" y="563.0" fill="#00ffff" width="1" outline="#666666" cy:nodeTransparency="1.0" cy:nodeLabelFont="Default-0-12" cy:nodeLabel="PRKD1" cy:borderLineType="solid"/>
  </node>
  <node label="836" id="-163">
    <att type="string" name="Known" value="Y"/>
    <att type="string" name="entrez_id" value="836"/>
    <att type="string" name="gene_symbol" value="CASP3"/>
    <att type="string" name="vizmap:VD-module NODE_FILL_COLOR" value="java.awt.Color[r=255,g=0,b=0]"/>
    <att type="string" name="vizmap:VD-module NODE_LABEL" value="CASP3"/>
    <graphics type="ELLIPSE" h="40.0" w="40.0" x="786.0" y="879.0" fill="#ff0000" width="1" outline="#666666" cy:nodeTransparency="1.0" cy:nodeLabelFont="Default-0-12" cy:nodeLabel="CASP3" cy:borderLineType="solid"/>
  </node>
  <node label="1267" id="-162">
    <att type="string" name="entrez_id" value="1267"/>
    <att type="string" name="gene_symbol" value="CNP"/>
    <att type="string" name="vizmap:VD-module NODE_FILL_COLOR" value="java.awt.Color[r=0,g=255,b=255]"/>
    <att type="string" name="vizmap:VD-module NODE_LABEL" value="CNP"/>
    <graphics type="ELLIPSE" h="40.0" w="40.0" x="1028.0" y="249.0" fill="#00ffff" width="1" outline="#666666" cy:nodeTransparency="1.0" cy:nodeLabelFont="Default-0-12" cy:nodeLabel="CNP" cy:borderLineType="solid"/>
  </node>
  <node label="2048" id="-161">
    <att type="string" name="entrez_id" value="2048"/>
    <att type="string" name="gene_symbol" value="EPHB2"/>
    <att type="string" name="vizmap:VD-module NODE_FILL_COLOR" value="java.awt.Color[r=0,g=255,b=255]"/>
    <att type="string" name="vizmap:VD-module NODE_LABEL" value="EPHB2"/>
    <graphics type="ELLIPSE" h="40.0" w="40.0" x="843.0" y="511.0" fill="#00ffff" width="1" outline="#666666" cy:nodeTransparency="1.0" cy:nodeLabelFont="Default-0-12" cy:nodeLabel="EPHB2" cy:borderLineType="solid"/>
  </node>
  <node label="995" id="-160">
    <att type="string" name="entrez_id" value="995"/>
    <att type="string" name="gene_symbol" value="CDC25C"/>
    <att type="string" name="vizmap:VD-module NODE_FILL_COLOR" value="java.awt.Color[r=0,g=255,b=255]"/>
    <att type="string" name="vizmap:VD-module NODE_LABEL" value="CDC25C"/>
    <graphics type="ELLIPSE" h="40.0" w="40.0" x="1225.0" y="841.0" fill="#00ffff" width="1" outline="#666666" cy:nodeTransparency="1.0" cy:nodeLabelFont="Default-0-12" cy:nodeLabel="CDC25C" cy:borderLineType="solid"/>
  </node>
  <node label="60" id="-159">
    <att type="string" name="entrez_id" value="60"/>
    <att type="string" name="gene_symbol" value="ACTB"/>
    <att type="string" name="vizmap:VD-module NODE_FILL_COLOR" value="java.awt.Color[r=0,g=255,b=255]"/>
    <att type="string" name="vizmap:VD-module NODE_LABEL" value="ACTB"/>
    <graphics type="ELLIPSE" h="40.0" w="40.0" x="752.0" y="877.0" fill="#00ffff" width="1" outline="#666666" cy:nodeTransparency="1.0" cy:nodeLabelFont="Default-0-12" cy:nodeLabel="ACTB" cy:borderLineType="solid"/>
  </node>
  <node label="8651" id="-158">
    <att type="string" name="entrez_id" value="8651"/>
    <att type="string" name="gene_symbol" value="SOCS1"/>
    <att type="string" name="vizmap:VD-module NODE_FILL_COLOR" value="java.awt.Color[r=0,g=255,b=255]"/>
    <att type="string" name="vizmap:VD-module NODE_LABEL" value="SOCS1"/>
    <graphics type="ELLIPSE" h="40.0" w="40.0" x="331.0" y="762.0" fill="#00ffff" width="1" outline="#666666" cy:nodeTransparency="1.0" cy:nodeLabelFont="Default-0-12" cy:nodeLabel="SOCS1" cy:borderLineType="solid"/>
  </node>
  <node label="5879" id="-157">
    <att type="string" name="entrez_id" value="5879"/>
    <att type="string" name="gene_symbol" value="RAC1"/>
    <att type="string" name="vizmap:VD-module NODE_FILL_COLOR" value="java.awt.Color[r=0,g=255,b=255]"/>
    <att type="string" name="vizmap:VD-module NODE_LABEL" value="RAC1"/>
    <graphics type="ELLIPSE" h="40.0" w="40.0" x="909.0" y="513.0" fill="#00ffff" width="1" outline="#666666" cy:nodeTransparency="1.0" cy:nodeLabelFont="Default-0-12" cy:nodeLabel="RAC1" cy:borderLineType="solid"/>
  </node>
  <node label="7341" id="-156">
    <att type="string" name="entrez_id" value="7341"/>
    <att type="string" name="gene_symbol" value="SUMO1"/>
    <att type="string" name="vizmap:VD-module NODE_FILL_COLOR" value="java.awt.Color[r=0,g=255,b=255]"/>
    <att type="string" name="vizmap:VD-module NODE_LABEL" value="SUMO1"/>
    <graphics type="ELLIPSE" h="40.0" w="40.0" x="935.0" y="1202.0" fill="#00ffff" width="1" outline="#666666" cy:nodeTransparency="1.0" cy:nodeLabelFont="Default-0-12" cy:nodeLabel="SUMO1" cy:borderLineType="solid"/>
  </node>
  <node label="5175" id="-155">
    <att type="string" name="entrez_id" value="5175"/>
    <att type="string" name="gene_symbol" value="PECAM1"/>
    <att type="string" name="vizmap:VD-module NODE_FILL_COLOR" value="java.awt.Color[r=0,g=255,b=255]"/>
    <att type="string" name="vizmap:VD-module NODE_LABEL" value="PECAM1"/>
    <graphics type="ELLIPSE" h="40.0" w="40.0" x="676.0" y="545.0" fill="#00ffff" width="1" outline="#666666" cy:nodeTransparency="1.0" cy:nodeLabelFont="Default-0-12" cy:nodeLabel="PECAM1" cy:borderLineType="solid"/>
  </node>
  <node label="493" id="-154">
    <att type="string" name="entrez_id" value="493"/>
    <att type="string" name="gene_symbol" value="ATP2B4"/>
    <att type="string" name="vizmap:VD-module NODE_FILL_COLOR" value="java.awt.Color[r=0,g=255,b=255]"/>
    <att type="string" name="vizmap:VD-module NODE_LABEL" value="ATP2B4"/>
    <graphics type="ELLIPSE" h="40.0" w="40.0" x="715.0" y="290.0" fill="#00ffff" width="1" outline="#666666" cy:nodeTransparency="1.0" cy:nodeLabelFont="Default-0-12" cy:nodeLabel="ATP2B4" cy:borderLineType="solid"/>
  </node>
  <node label="7533" id="-153">
    <att type="string" name="entrez_id" value="7533"/>
    <att type="string" name="gene_symbol" value="YWHAH"/>
    <att type="string" name="vizmap:VD-module NODE_FILL_COLOR" value="java.awt.Color[r=0,g=255,b=255]"/>
    <att type="string" name="vizmap:VD-module NODE_LABEL" value="YWHAH"/>
    <graphics type="ELLIPSE" h="40.0" w="40.0" x="1018.0" y="911.0" fill="#00ffff" width="1" outline="#666666" cy:nodeTransparency="1.0" cy:nodeLabelFont="Default-0-12" cy:nodeLabel="YWHAH" cy:borderLineType="solid"/>
  </node>
  <node label="10728" id="-152">
    <att type="string" name="entrez_id" value="10728"/>
    <att type="string" name="gene_symbol" value="PTGES3"/>
    <att type="string" name="vizmap:VD-module NODE_FILL_COLOR" value="java.awt.Color[r=0,g=255,b=255]"/>
    <att type="string" name="vizmap:VD-module NODE_LABEL" value="PTGES3"/>
    <graphics type="ELLIPSE" h="40.0" w="40.0" x="750.0" y="1001.0" fill="#00ffff" width="1" outline="#666666" cy:nodeTransparency="1.0" cy:nodeLabelFont="Default-0-12" cy:nodeLabel="PTGES3" cy:borderLineType="solid"/>
  </node>
  <node label="6999" id="-151">
    <att type="string" name="Known" value="Y"/>
    <att type="string" name="entrez_id" value="6999"/>
    <att type="string" name="gene_symbol" value="TDO2"/>
    <att type="string" name="vizmap:VD-module NODE_FILL_COLOR" value="java.awt.Color[r=255,g=0,b=0]"/>
    <att type="string" name="vizmap:VD-module NODE_LABEL" value="TDO2"/>
    <graphics type="ELLIPSE" h="40.0" w="40.0" x="1374.392333984375" y="1182.7696533203125" fill="#ff0000" width="1" outline="#666666" cy:nodeTransparency="1.0" cy:nodeLabelFont="Default-0-12" cy:nodeLabel="TDO2" cy:borderLineType="solid"/>
  </node>
  <node label="22839" id="-150">
    <att type="string" name="entrez_id" value="22839"/>
    <att type="string" name="gene_symbol" value="DLGAP4"/>
    <att type="string" name="vizmap:VD-module NODE_FILL_COLOR" value="java.awt.Color[r=0,g=255,b=255]"/>
    <att type="string" name="vizmap:VD-module NODE_LABEL" value="DLGAP4"/>
    <graphics type="ELLIPSE" h="40.0" w="40.0" x="766.0" y="597.0" fill="#00ffff" width="1" outline="#666666" cy:nodeTransparency="1.0" cy:nodeLabelFont="Default-0-12" cy:nodeLabel="DLGAP4" cy:borderLineType="solid"/>
  </node>
  <node label="4303" id="-149">
    <att type="string" name="entrez_id" value="4303"/>
    <att type="string" name="gene_symbol" value="FOXO4"/>
    <att type="string" name="vizmap:VD-module NODE_FILL_COLOR" value="java.awt.Color[r=0,g=255,b=255]"/>
    <att type="string" name="vizmap:VD-module NODE_LABEL" value="FOXO4"/>
    <graphics type="ELLIPSE" h="40.0" w="40.0" x="1148.0" y="1130.0" fill="#00ffff" width="1" outline="#666666" cy:nodeTransparency="1.0" cy:nodeLabelFont="Default-0-12" cy:nodeLabel="FOXO4" cy:borderLineType="solid"/>
  </node>
  <node label="775" id="-148">
    <att type="string" name="Known" value="Y"/>
    <att type="string" name="entrez_id" value="775"/>
    <att type="string" name="gene_symbol" value="CACNA1C"/>
    <att type="string" name="vizmap:VD-module NODE_FILL_COLOR" value="java.awt.Color[r=255,g=0,b=0]"/>
    <att type="string" name="vizmap:VD-module NODE_LABEL" value="CACNA1C"/>
    <graphics type="ELLIPSE" h="40.0" w="40.0" x="1258.5" y="926.0" fill="#ff0000" width="1" outline="#666666" cy:nodeTransparency="1.0" cy:nodeLabelFont="Default-0-12" cy:nodeLabel="CACNA1C" cy:borderLineType="solid"/>
  </node>
  <node label="55504" id="-147">
    <att type="string" name="Known" value="Y"/>
    <att type="string" name="entrez_id" value="55504"/>
    <att type="string" name="gene_symbol" value="TNFRSF19"/>
    <att type="string" name="vizmap:VD-module NODE_FILL_COLOR" value="java.awt.Color[r=255,g=0,b=0]"/>
    <att type="string" name="vizmap:VD-module NODE_LABEL" value="TNFRSF19"/>
    <graphics type="ELLIPSE" h="40.0" w="40.0" x="429.304931640625" y="1223.770751953125" fill="#ff0000" width="1" outline="#666666" cy:nodeTransparency="1.0" cy:nodeLabelFont="Default-0-12" cy:nodeLabel="TNFRSF19" cy:borderLineType="solid"/>
  </node>
  <node label="3551" id="-146">
    <att type="string" name="entrez_id" value="3551"/>
    <att type="string" name="gene_symbol" value="IKBKB"/>
    <att type="string" name="vizmap:VD-module NODE_FILL_COLOR" value="java.awt.Color[r=0,g=255,b=255]"/>
    <att type="string" name="vizmap:VD-module NODE_LABEL" value="IKBKB"/>
    <graphics type="ELLIPSE" h="40.0" w="40.0" x="688.0" y="1062.0" fill="#00ffff" width="1" outline="#666666" cy:nodeTransparency="1.0" cy:nodeLabelFont="Default-0-12" cy:nodeLabel="IKBKB" cy:borderLineType="solid"/>
  </node>
  <node label="196" id="-145">
    <att type="string" name="Known" value="Y"/>
    <att type="string" name="entrez_id" value="196"/>
    <att type="string" name="gene_symbol" value="AHR"/>
    <att type="string" name="vizmap:VD-module NODE_FILL_COLOR" value="java.awt.Color[r=255,g=0,b=0]"/>
    <att type="string" name="vizmap:VD-module NODE_LABEL" value="AHR"/>
    <graphics type="ELLIPSE" h="40.0" w="40.0" x="1080.0" y="1071.0" fill="#ff0000" width="1" outline="#666666" cy:nodeTransparency="1.0" cy:nodeLabelFont="Default-0-12" cy:nodeLabel="AHR" cy:borderLineType="solid"/>
  </node>
  <node label="29760" id="-144">
    <att type="string" name="entrez_id" value="29760"/>
    <att type="string" name="gene_symbol" value="BLNK"/>
    <att type="string" name="vizmap:VD-module NODE_FILL_COLOR" value="java.awt.Color[r=0,g=255,b=255]"/>
    <att type="string" name="vizmap:VD-module NODE_LABEL" value="BLNK"/>
    <graphics type="ELLIPSE" h="40.0" w="40.0" x="542.0" y="434.0" fill="#00ffff" width="1" outline="#666666" cy:nodeTransparency="1.0" cy:nodeLabelFont="Default-0-12" cy:nodeLabel="BLNK" cy:borderLineType="solid"/>
  </node>
  <node label="1022" id="-143">
    <att type="string" name="entrez_id" value="1022"/>
    <att type="string" name="gene_symbol" value="CDK7"/>
    <att type="string" name="vizmap:VD-module NODE_FILL_COLOR" value="java.awt.Color[r=0,g=255,b=255]"/>
    <att type="string" name="vizmap:VD-module NODE_LABEL" value="CDK7"/>
    <graphics type="ELLIPSE" h="40.0" w="40.0" x="1246.0" y="810.0" fill="#00ffff" width="1" outline="#666666" cy:nodeTransparency="1.0" cy:nodeLabelFont="Default-0-12" cy:nodeLabel="CDK7" cy:borderLineType="solid"/>
  </node>
  <node label="6720" id="-142">
    <att type="string" name="entrez_id" value="6720"/>
    <att type="string" name="gene_symbol" value="SREBF1"/>
    <att type="string" name="vizmap:VD-module NODE_FILL_COLOR" value="java.awt.Color[r=0,g=255,b=255]"/>
    <att type="string" name="vizmap:VD-module NODE_LABEL" value="SREBF1"/>
    <graphics type="ELLIPSE" h="40.0" w="40.0" x="1161.0" y="1081.0" fill="#00ffff" width="1" outline="#666666" cy:nodeTransparency="1.0" cy:nodeLabelFont="Default-0-12" cy:nodeLabel="SREBF1" cy:borderLineType="solid"/>
  </node>
  <node label="8853" id="-141">
    <att type="string" name="entrez_id" value="8853"/>
    <att type="string" name="gene_symbol" value="ASAP2"/>
    <att type="string" name="vizmap:VD-module NODE_FILL_COLOR" value="java.awt.Color[r=0,g=255,b=255]"/>
    <att type="string" name="vizmap:VD-module NODE_LABEL" value="ASAP2"/>
    <graphics type="ELLIPSE" h="40.0" w="40.0" x="447.0" y="782.0" fill="#00ffff" width="1" outline="#666666" cy:nodeTransparency="1.0" cy:nodeLabelFont="Default-0-12" cy:nodeLabel="ASAP2" cy:borderLineType="solid"/>
  </node>
  <node label="9495" id="-140">
    <att type="string" name="entrez_id" value="9495"/>
    <att type="string" name="gene_symbol" value="AKAP5"/>
    <att type="string" name="vizmap:VD-module NODE_FILL_COLOR" value="java.awt.Color[r=0,g=255,b=255]"/>
    <att type="string" name="vizmap:VD-module NODE_LABEL" value="AKAP5"/>
    <graphics type="ELLIPSE" h="40.0" w="40.0" x="1081.0" y="431.0" fill="#00ffff" width="1" outline="#666666" cy:nodeTransparency="1.0" cy:nodeLabelFont="Default-0-12" cy:nodeLabel="AKAP5" cy:borderLineType="solid"/>
  </node>
  <node label="5914" id="-139">
    <att type="string" name="entrez_id" value="5914"/>
    <att type="string" name="gene_symbol" value="RARA"/>
    <att type="string" name="vizmap:VD-module NODE_FILL_COLOR" value="java.awt.Color[r=0,g=255,b=255]"/>
    <att type="string" name="vizmap:VD-module NODE_LABEL" value="RARA"/>
    <graphics type="ELLIPSE" h="40.0" w="40.0" x="1189.0" y="1082.0" fill="#00ffff" width="1" outline="#666666" cy:nodeTransparency="1.0" cy:nodeLabelFont="Default-0-12" cy:nodeLabel="RARA" cy:borderLineType="solid"/>
  </node>
  <node label="4217" id="-138">
    <att type="string" name="entrez_id" value="4217"/>
    <att type="string" name="gene_symbol" value="MAP3K5"/>
    <att type="string" name="vizmap:VD-module NODE_FILL_COLOR" value="java.awt.Color[r=0,g=255,b=255]"/>
    <att type="string" name="vizmap:VD-module NODE_LABEL" value="MAP3K5"/>
    <graphics type="ELLIPSE" h="40.0" w="40.0" x="791.0" y="1100.0" fill="#00ffff" width="1" outline="#666666" cy:nodeTransparency="1.0" cy:nodeLabelFont="Default-0-12" cy:nodeLabel="MAP3K5" cy:borderLineType="solid"/>
  </node>
  <node label="6853" id="-137">
    <att type="string" name="entrez_id" value="6853"/>
    <att type="string" name="gene_symbol" value="SYN1"/>
    <att type="string" name="vizmap:VD-module NODE_FILL_COLOR" value="java.awt.Color[r=0,g=255,b=255]"/>
    <att type="string" name="vizmap:VD-module NODE_LABEL" value="SYN1"/>
    <graphics type="ELLIPSE" h="40.0" w="40.0" x="927.0" y="585.0" fill="#00ffff" width="1" outline="#666666" cy:nodeTransparency="1.0" cy:nodeLabelFont="Default-0-12" cy:nodeLabel="SYN1" cy:borderLineType="solid"/>
  </node>
  <node label="5792" id="-136">
    <att type="string" name="entrez_id" value="5792"/>
    <att type="string" name="gene_symbol" value="PTPRF"/>
    <att type="string" name="vizmap:VD-module NODE_FILL_COLOR" value="java.awt.Color[r=0,g=255,b=255]"/>
    <att type="string" name="vizmap:VD-module NODE_LABEL" value="PTPRF"/>
    <graphics type="ELLIPSE" h="40.0" w="40.0" x="692.0" y="376.0" fill="#00ffff" width="1" outline="#666666" cy:nodeTransparency="1.0" cy:nodeLabelFont="Default-0-12" cy:nodeLabel="PTPRF" cy:borderLineType="solid"/>
  </node>
  <node label="774" id="-135">
    <att type="string" name="Known" value="Y"/>
    <att type="string" name="entrez_id" value="774"/>
    <att type="string" name="gene_symbol" value="CACNA1B"/>
    <att type="string" name="vizmap:VD-module NODE_FILL_COLOR" value="java.awt.Color[r=255,g=0,b=0]"/>
    <att type="string" name="vizmap:VD-module NODE_LABEL" value="CACNA1B"/>
    <graphics type="ELLIPSE" h="40.0" w="40.0" x="1440.0" y="351.0" fill="#ff0000" width="1" outline="#666666" cy:nodeTransparency="1.0" cy:nodeLabelFont="Default-0-12" cy:nodeLabel="CACNA1B" cy:borderLineType="solid"/>
  </node>
  <node label="1401" id="-134">
    <att type="string" name="Known" value="Y"/>
    <att type="string" name="entrez_id" value="1401"/>
    <att type="string" name="gene_symbol" value="CRP"/>
    <att type="string" name="vizmap:VD-module NODE_FILL_COLOR" value="java.awt.Color[r=255,g=0,b=0]"/>
    <att type="string" name="vizmap:VD-module NODE_LABEL" value="CRP"/>
    <graphics type="ELLIPSE" h="40.0" w="40.0" x="886.0" y="574.0" fill="#ff0000" width="1" outline="#666666" cy:nodeTransparency="1.0" cy:nodeLabelFont="Default-0-12" cy:nodeLabel="CRP" cy:borderLineType="solid"/>
  </node>
  <node label="410" id="-133">
    <att type="string" name="Known" value="Y"/>
    <att type="string" name="entrez_id" value="410"/>
    <att type="string" name="gene_symbol" value="ARSA"/>
    <att type="string" name="vizmap:VD-module NODE_FILL_COLOR" value="java.awt.Color[r=255,g=0,b=0]"/>
    <att type="string" name="vizmap:VD-module NODE_LABEL" value="ARSA"/>
    <graphics type="ELLIPSE" h="40.0" w="40.0" x="330.95562744140625" y="104.06097412109375" fill="#ff0000" width="1" outline="#666666" cy:nodeTransparency="1.0" cy:nodeLabelFont="Default-0-12" cy:nodeLabel="ARSA" cy:borderLineType="solid"/>
  </node>
  <node label="8772" id="-132">
    <att type="string" name="entrez_id" value="8772"/>
    <att type="string" name="gene_symbol" value="FADD"/>
    <att type="string" name="vizmap:VD-module NODE_FILL_COLOR" value="java.awt.Color[r=0,g=255,b=255]"/>
    <att type="string" name="vizmap:VD-module NODE_LABEL" value="FADD"/>
    <graphics type="ELLIPSE" h="40.0" w="40.0" x="670.0" y="1118.0" fill="#00ffff" width="1" outline="#666666" cy:nodeTransparency="1.0" cy:nodeLabelFont="Default-0-12" cy:nodeLabel="FADD" cy:borderLineType="solid"/>
  </node>
  <node label="3055" id="-131">
    <att type="string" name="entrez_id" value="3055"/>
    <att type="string" name="gene_symbol" value="HCK"/>
    <att type="string" name="vizmap:VD-module NODE_FILL_COLOR" value="java.awt.Color[r=0,g=255,b=255]"/>
    <att type="string" name="vizmap:VD-module NODE_LABEL" value="HCK"/>
    <graphics type="ELLIPSE" h="40.0" w="40.0" x="401.0" y="668.0" fill="#00ffff" width="1" outline="#666666" cy:nodeTransparency="1.0" cy:nodeLabelFont="Default-0-12" cy:nodeLabel="HCK" cy:borderLineType="solid"/>
  </node>
  <node label="2889" id="-130">
    <att type="string" name="entrez_id" value="2889"/>
    <att type="string" name="gene_symbol" value="RAPGEF1"/>
    <att type="string" name="vizmap:VD-module NODE_FILL_COLOR" value="java.awt.Color[r=0,g=255,b=255]"/>
    <att type="string" name="vizmap:VD-module NODE_LABEL" value="RAPGEF1"/>
    <graphics type="ELLIPSE" h="40.0" w="40.0" x="503.0" y="361.0" fill="#00ffff" width="1" outline="#666666" cy:nodeTransparency="1.0" cy:nodeLabelFont="Default-0-12" cy:nodeLabel="RAPGEF1" cy:borderLineType="solid"/>
  </node>
  <node label="778" id="-129">
    <att type="string" name="Known" value="Y"/>
    <att type="string" name="entrez_id" value="778"/>
    <att type="string" name="gene_symbol" value="CACNA1F"/>
    <att type="string" name="vizmap:VD-module NODE_FILL_COLOR" value="java.awt.Color[r=255,g=0,b=0]"/>
    <att type="string" name="vizmap:VD-module NODE_LABEL" value="CACNA1F"/>
    <graphics type="ELLIPSE" h="40.0" w="40.0" x="666.1883544921875" y="376.376708984375" fill="#ff0000" width="1" outline="#666666" cy:nodeTransparency="1.0" cy:nodeLabelFont="Default-0-12" cy:nodeLabel="CACNA1F" cy:borderLineType="solid"/>
  </node>
  <node label="87" id="-128">
    <att type="string" name="entrez_id" value="87"/>
    <att type="string" name="gene_symbol" value="ACTN1"/>
    <att type="string" name="vizmap:VD-module NODE_FILL_COLOR" value="java.awt.Color[r=0,g=255,b=255]"/>
    <att type="string" name="vizmap:VD-module NODE_LABEL" value="ACTN1"/>
    <graphics type="ELLIPSE" h="40.0" w="40.0" x="967.0" y="698.0" fill="#00ffff" width="1" outline="#666666" cy:nodeTransparency="1.0" cy:nodeLabelFont="Default-0-12" cy:nodeLabel="ACTN1" cy:borderLineType="solid"/>
  </node>
  <node label="801" id="-127">
    <att type="string" name="entrez_id" value="801"/>
    <att type="string" name="gene_symbol" value="CALM1"/>
    <att type="string" name="vizmap:VD-module NODE_FILL_COLOR" value="java.awt.Color[r=0,g=255,b=255]"/>
    <att type="string" name="vizmap:VD-module NODE_LABEL" value="CALM1"/>
    <graphics type="ELLIPSE" h="40.0" w="40.0" x="921.0" y="938.0" fill="#00ffff" width="1" outline="#666666" cy:nodeTransparency="1.0" cy:nodeLabelFont="Default-0-12" cy:nodeLabel="CALM1" cy:borderLineType="solid"/>
  </node>
  <node label="4628" id="-126">
    <att type="string" name="entrez_id" value="4628"/>
    <att type="string" name="gene_symbol" value="MYH10"/>
    <att type="string" name="vizmap:VD-module NODE_FILL_COLOR" value="java.awt.Color[r=0,g=255,b=255]"/>
    <att type="string" name="vizmap:VD-module NODE_LABEL" value="MYH10"/>
    <graphics type="ELLIPSE" h="40.0" w="40.0" x="627.0" y="1038.0" fill="#00ffff" width="1" outline="#666666" cy:nodeTransparency="1.0" cy:nodeLabelFont="Default-0-12" cy:nodeLabel="MYH10" cy:borderLineType="solid"/>
  </node>
  <node label="10892" id="-125">
    <att type="string" name="entrez_id" value="10892"/>
    <att type="string" name="gene_symbol" value="MALT1"/>
    <att type="string" name="vizmap:VD-module NODE_FILL_COLOR" value="java.awt.Color[r=0,g=255,b=255]"/>
    <att type="string" name="vizmap:VD-module NODE_LABEL" value="MALT1"/>
    <graphics type="ELLIPSE" h="40.0" w="40.0" x="467.0" y="974.0" fill="#00ffff" width="1" outline="#666666" cy:nodeTransparency="1.0" cy:nodeLabelFont="Default-0-12" cy:nodeLabel="MALT1" cy:borderLineType="solid"/>
  </node>
  <node label="5568" id="-124">
    <att type="string" name="entrez_id" value="5568"/>
    <att type="string" name="gene_symbol" value="PRKACG"/>
    <att type="string" name="vizmap:VD-module NODE_FILL_COLOR" value="java.awt.Color[r=0,g=255,b=255]"/>
    <att type="string" name="vizmap:VD-module NODE_LABEL" value="PRKACG"/>
    <graphics type="ELLIPSE" h="40.0" w="40.0" x="1162.0" y="634.0" fill="#00ffff" width="1" outline="#666666" cy:nodeTransparency="1.0" cy:nodeLabelFont="Default-0-12" cy:nodeLabel="PRKACG" cy:borderLineType="solid"/>
  </node>
  <node label="5287" id="-123">
    <att type="string" name="entrez_id" value="5287"/>
    <att type="string" name="gene_symbol" value="PIK3C2B"/>
    <att type="string" name="vizmap:VD-module NODE_FILL_COLOR" value="java.awt.Color[r=0,g=255,b=255]"/>
    <att type="string" name="vizmap:VD-module NODE_LABEL" value="PIK3C2B"/>
    <graphics type="ELLIPSE" h="40.0" w="40.0" x="651.0" y="411.0" fill="#00ffff" width="1" outline="#666666" cy:nodeTransparency="1.0" cy:nodeLabelFont="Default-0-12" cy:nodeLabel="PIK3C2B" cy:borderLineType="solid"/>
  </node>
  <node label="5062" id="-122">
    <att type="string" name="entrez_id" value="5062"/>
    <att type="string" name="gene_symbol" value="PAK2"/>
    <att type="string" name="vizmap:VD-module NODE_FILL_COLOR" value="java.awt.Color[r=0,g=255,b=255]"/>
    <att type="string" name="vizmap:VD-module NODE_LABEL" value="PAK2"/>
    <graphics type="ELLIPSE" h="40.0" w="40.0" x="683.0" y="775.0" fill="#00ffff" width="1" outline="#666666" cy:nodeTransparency="1.0" cy:nodeLabelFont="Default-0-12" cy:nodeLabel="PAK2" cy:borderLineType="solid"/>
  </node>
  <node label="208" id="-121">
    <att type="string" name="entrez_id" value="208"/>
    <att type="string" name="gene_symbol" value="AKT2"/>
    <att type="string" name="vizmap:VD-module NODE_FILL_COLOR" value="java.awt.Color[r=0,g=255,b=255]"/>
    <att type="string" name="vizmap:VD-module NODE_LABEL" value="AKT2"/>
    <graphics type="ELLIPSE" h="40.0" w="40.0" x="973.0" y="988.0" fill="#00ffff" width="1" outline="#666666" cy:nodeTransparency="1.0" cy:nodeLabelFont="Default-0-12" cy:nodeLabel="AKT2" cy:borderLineType="solid"/>
  </node>
  <node label="6654" id="-120">
    <att type="string" name="entrez_id" value="6654"/>
    <att type="string" name="gene_symbol" value="SOS1"/>
    <att type="string" name="vizmap:VD-module NODE_FILL_COLOR" value="java.awt.Color[r=0,g=255,b=255]"/>
    <att type="string" name="vizmap:VD-module NODE_LABEL" value="SOS1"/>
    <graphics type="ELLIPSE" h="40.0" w="40.0" x="522.0" y="520.0" fill="#00ffff" width="1" outline="#666666" cy:nodeTransparency="1.0" cy:nodeLabelFont="Default-0-12" cy:nodeLabel="SOS1" cy:borderLineType="solid"/>
  </node>
  <node label="5243" id="-119">
    <att type="string" name="entrez_id" value="5243"/>
    <att type="string" name="gene_symbol" value="ABCB1"/>
    <att type="string" name="vizmap:VD-module NODE_FILL_COLOR" value="java.awt.Color[r=0,g=255,b=255]"/>
    <att type="string" name="vizmap:VD-module NODE_LABEL" value="ABCB1"/>
    <graphics type="ELLIPSE" h="40.0" w="40.0" x="1154.0" y="314.0" fill="#00ffff" width="1" outline="#666666" cy:nodeTransparency="1.0" cy:nodeLabelFont="Default-0-12" cy:nodeLabel="ABCB1" cy:borderLineType="solid"/>
  </node>
  <node label="6548" id="-118">
    <att type="string" name="entrez_id" value="6548"/>
    <att type="string" name="gene_symbol" value="SLC9A1"/>
    <att type="string" name="vizmap:VD-module NODE_FILL_COLOR" value="java.awt.Color[r=0,g=255,b=255]"/>
    <att type="string" name="vizmap:VD-module NODE_LABEL" value="SLC9A1"/>
    <graphics type="ELLIPSE" h="40.0" w="40.0" x="1050.0" y="1056.0" fill="#00ffff" width="1" outline="#666666" cy:nodeTransparency="1.0" cy:nodeLabelFont="Default-0-12" cy:nodeLabel="SLC9A1" cy:borderLineType="solid"/>
  </node>
  <node label="6776" id="-117">
    <att type="string" name="entrez_id" value="6776"/>
    <att type="string" name="gene_symbol" value="STAT5A"/>
    <att type="string" name="vizmap:VD-module NODE_FILL_COLOR" value="java.awt.Color[r=0,g=255,b=255]"/>
    <att type="string" name="vizmap:VD-module NODE_LABEL" value="STAT5A"/>
    <graphics type="ELLIPSE" h="40.0" w="40.0" x="621.0" y="799.0" fill="#00ffff" width="1" outline="#666666" cy:nodeTransparency="1.0" cy:nodeLabelFont="Default-0-12" cy:nodeLabel="STAT5A" cy:borderLineType="solid"/>
  </node>
  <node label="5966" id="-116">
    <att type="string" name="entrez_id" value="5966"/>
    <att type="string" name="gene_symbol" value="REL"/>
    <att type="string" name="vizmap:VD-module NODE_FILL_COLOR" value="java.awt.Color[r=0,g=255,b=255]"/>
    <att type="string" name="vizmap:VD-module NODE_LABEL" value="REL"/>
    <graphics type="ELLIPSE" h="40.0" w="40.0" x="758.0" y="1205.0" fill="#00ffff" width="1" outline="#666666" cy:nodeTransparency="1.0" cy:nodeLabelFont="Default-0-12" cy:nodeLabel="REL" cy:borderLineType="solid"/>
  </node>
  <node label="55914" id="-115">
    <att type="string" name="entrez_id" value="55914"/>
    <att type="string" name="gene_symbol" value="ERBB2IP"/>
    <att type="string" name="vizmap:VD-module NODE_FILL_COLOR" value="java.awt.Color[r=0,g=255,b=255]"/>
    <att type="string" name="vizmap:VD-module NODE_LABEL" value="ERBB2IP"/>
    <graphics type="ELLIPSE" h="40.0" w="40.0" x="957.0" y="593.0" fill="#00ffff" width="1" outline="#666666" cy:nodeTransparency="1.0" cy:nodeLabelFont="Default-0-12" cy:nodeLabel="ERBB2IP" cy:borderLineType="solid"/>
  </node>
  <node label="706" id="-114">
    <att type="string" name="Known" value="Y"/>
    <att type="string" name="entrez_id" value="706"/>
    <att type="string" name="gene_symbol" value="TSPO"/>
    <att type="string" name="vizmap:VD-module NODE_FILL_COLOR" value="java.awt.Color[r=255,g=0,b=0]"/>
    <att type="string" name="vizmap:VD-module NODE_LABEL" value="TSPO"/>
    <graphics type="ELLIPSE" h="40.0" w="40.0" x="405.95562744140625" y="104.06097412109375" fill="#ff0000" width="1" outline="#666666" cy:nodeTransparency="1.0" cy:nodeLabelFont="Default-0-12" cy:nodeLabel="TSPO" cy:borderLineType="solid"/>
  </node>
  <node label="26353" id="-113">
    <att type="string" name="entrez_id" value="26353"/>
    <att type="string" name="gene_symbol" value="HSPB8"/>
    <att type="string" name="vizmap:VD-module NODE_FILL_COLOR" value="java.awt.Color[r=0,g=255,b=255]"/>
    <att type="string" name="vizmap:VD-module NODE_LABEL" value="HSPB8"/>
    <graphics type="ELLIPSE" h="40.0" w="40.0" x="1057.0" y="375.0" fill="#00ffff" width="1" outline="#666666" cy:nodeTransparency="1.0" cy:nodeLabelFont="Default-0-12" cy:nodeLabel="HSPB8" cy:borderLineType="solid"/>
  </node>
  <node label="3560" id="-112">
    <att type="string" name="entrez_id" value="3560"/>
    <att type="string" name="gene_symbol" value="IL2RB"/>
    <att type="string" name="vizmap:VD-module NODE_FILL_COLOR" value="java.awt.Color[r=0,g=255,b=255]"/>
    <att type="string" name="vizmap:VD-module NODE_LABEL" value="IL2RB"/>
    <graphics type="ELLIPSE" h="40.0" w="40.0" x="451.0" y="759.0" fill="#00ffff" width="1" outline="#666666" cy:nodeTransparency="1.0" cy:nodeLabelFont="Default-0-12" cy:nodeLabel="IL2RB" cy:borderLineType="solid"/>
  </node>
  <node label="5468" id="-111">
    <att type="string" name="Known" value="Y"/>
    <att type="string" name="entrez_id" value="5468"/>
    <att type="string" name="gene_symbol" value="PPARG"/>
    <att type="string" name="vizmap:VD-module NODE_FILL_COLOR" value="java.awt.Color[r=255,g=0,b=0]"/>
    <att type="string" name="vizmap:VD-module NODE_LABEL" value="PPARG"/>
    <graphics type="ELLIPSE" h="40.0" w="40.0" x="1114.0" y="1262.0" fill="#ff0000" width="1" outline="#666666" cy:nodeTransparency="1.0" cy:nodeLabelFont="Default-0-12" cy:nodeLabel="PPARG" cy:borderLineType="solid"/>
  </node>
  <node label="2911" id="-110">
    <att type="string" name="entrez_id" value="2911"/>
    <att type="string" name="gene_symbol" value="GRM1"/>
    <att type="string" name="vizmap:VD-module NODE_FILL_COLOR" value="java.awt.Color[r=0,g=255,b=255]"/>
    <att type="string" name="vizmap:VD-module NODE_LABEL" value="GRM1"/>
    <graphics type="ELLIPSE" h="40.0" w="40.0" x="1155.0" y="664.0" fill="#00ffff" width="1" outline="#666666" cy:nodeTransparency="1.0" cy:nodeLabelFont="Default-0-12" cy:nodeLabel="GRM1" cy:borderLineType="solid"/>
  </node>
  <node label="7465" id="-109">
    <att type="string" name="entrez_id" value="7465"/>
    <att type="string" name="gene_symbol" value="WEE1"/>
    <att type="string" name="vizmap:VD-module NODE_FILL_COLOR" value="java.awt.Color[r=0,g=255,b=255]"/>
    <att type="string" name="vizmap:VD-module NODE_LABEL" value="WEE1"/>
    <graphics type="ELLIPSE" h="40.0" w="40.0" x="1034.0" y="723.0" fill="#00ffff" width="1" outline="#666666" cy:nodeTransparency="1.0" cy:nodeLabelFont="Default-0-12" cy:nodeLabel="WEE1" cy:borderLineType="solid"/>
  </node>
  <node label="974" id="-108">
    <att type="string" name="entrez_id" value="974"/>
    <att type="string" name="gene_symbol" value="CD79B"/>
    <att type="string" name="vizmap:VD-module NODE_FILL_COLOR" value="java.awt.Color[r=0,g=255,b=255]"/>
    <att type="string" name="vizmap:VD-module NODE_LABEL" value="CD79B"/>
    <graphics type="ELLIPSE" h="40.0" w="40.0" x="515.0" y="227.0" fill="#00ffff" width="1" outline="#666666" cy:nodeTransparency="1.0" cy:nodeLabelFont="Default-0-12" cy:nodeLabel="CD79B" cy:borderLineType="solid"/>
  </node>
  <node label="5170" id="-107">
    <att type="string" name="entrez_id" value="5170"/>
    <att type="string" name="gene_symbol" value="PDPK1"/>
    <att type="string" name="vizmap:VD-module NODE_FILL_COLOR" value="java.awt.Color[r=0,g=255,b=255]"/>
    <att type="string" name="vizmap:VD-module NODE_LABEL" value="PDPK1"/>
    <graphics type="ELLIPSE" h="40.0" w="40.0" x="807.0" y="644.0" fill="#00ffff" width="1" outline="#666666" cy:nodeTransparency="1.0" cy:nodeLabelFont="Default-0-12" cy:nodeLabel="PDPK1" cy:borderLineType="solid"/>
  </node>
  <node label="4739" id="-106">
    <att type="string" name="entrez_id" value="4739"/>
    <att type="string" name="gene_symbol" value="NEDD9"/>
    <att type="string" name="vizmap:VD-module NODE_FILL_COLOR" value="java.awt.Color[r=0,g=255,b=255]"/>
    <att type="string" name="vizmap:VD-module NODE_LABEL" value="NEDD9"/>
    <graphics type="ELLIPSE" h="40.0" w="40.0" x="765.0" y="649.0" fill="#00ffff" width="1" outline="#666666" cy:nodeTransparency="1.0" cy:nodeLabelFont="Default-0-12" cy:nodeLabel="NEDD9" cy:borderLineType="solid"/>
  </node>
  <node label="56955" id="-105">
    <att type="string" name="entrez_id" value="56955"/>
    <att type="string" name="gene_symbol" value="MEPE"/>
    <att type="string" name="vizmap:VD-module NODE_FILL_COLOR" value="java.awt.Color[r=0,g=255,b=255]"/>
    <att type="string" name="vizmap:VD-module NODE_LABEL" value="MEPE"/>
    <graphics type="ELLIPSE" h="40.0" w="40.0" x="512.0" y="338.0" fill="#00ffff" width="1" outline="#666666" cy:nodeTransparency="1.0" cy:nodeLabelFont="Default-0-12" cy:nodeLabel="MEPE" cy:borderLineType="solid"/>
  </node>
  <node label="2242" id="-104">
    <att type="string" name="entrez_id" value="2242"/>
    <att type="string" name="gene_symbol" value="FES"/>
    <att type="string" name="vizmap:VD-module NODE_FILL_COLOR" value="java.awt.Color[r=0,g=255,b=255]"/>
    <att type="string" name="vizmap:VD-module NODE_LABEL" value="FES"/>
    <graphics type="ELLIPSE" h="40.0" w="40.0" x="447.0" y="895.0" fill="#00ffff" width="1" outline="#666666" cy:nodeTransparency="1.0" cy:nodeLabelFont="Default-0-12" cy:nodeLabel="FES" cy:borderLineType="solid"/>
  </node>
  <node label="2316" id="-103">
    <att type="string" name="entrez_id" value="2316"/>
    <att type="string" name="gene_symbol" value="FLNA"/>
    <att type="string" name="vizmap:VD-module NODE_FILL_COLOR" value="java.awt.Color[r=0,g=255,b=255]"/>
    <att type="string" name="vizmap:VD-module NODE_LABEL" value="FLNA"/>
    <graphics type="ELLIPSE" h="40.0" w="40.0" x="887.0" y="770.0" fill="#00ffff" width="1" outline="#666666" cy:nodeTransparency="1.0" cy:nodeLabelFont="Default-0-12" cy:nodeLabel="FLNA" cy:borderLineType="solid"/>
  </node>
  <node label="84433" id="-102">
    <att type="string" name="entrez_id" value="84433"/>
    <att type="string" name="gene_symbol" value="CARD11"/>
    <att type="string" name="vizmap:VD-module NODE_FILL_COLOR" value="java.awt.Color[r=0,g=255,b=255]"/>
    <att type="string" name="vizmap:VD-module NODE_LABEL" value="CARD11"/>
    <graphics type="ELLIPSE" h="40.0" w="40.0" x="615.0" y="858.0" fill="#00ffff" width="1" outline="#666666" cy:nodeTransparency="1.0" cy:nodeLabelFont="Default-0-12" cy:nodeLabel="CARD11" cy:borderLineType="solid"/>
  </node>
  <node label="2893" id="-101">
    <att type="string" name="Known" value="Y"/>
    <att type="string" name="entrez_id" value="2893"/>
    <att type="string" name="gene_symbol" value="GRIA4"/>
    <att type="string" name="vizmap:VD-module NODE_FILL_COLOR" value="java.awt.Color[r=255,g=0,b=0]"/>
    <att type="string" name="vizmap:VD-module NODE_LABEL" value="GRIA4"/>
    <graphics type="ELLIPSE" h="40.0" w="40.0" x="1277.0" y="424.0" fill="#ff0000" width="1" outline="#666666" cy:nodeTransparency="1.0" cy:nodeLabelFont="Default-0-12" cy:nodeLabel="GRIA4" cy:borderLineType="solid"/>
  </node>
  <node label="10006" id="-100">
    <att type="string" name="entrez_id" value="10006"/>
    <att type="string" name="gene_symbol" value="ABI1"/>
    <att type="string" name="vizmap:VD-module NODE_FILL_COLOR" value="java.awt.Color[r=0,g=255,b=255]"/>
    <att type="string" name="vizmap:VD-module NODE_LABEL" value="ABI1"/>
    <graphics type="ELLIPSE" h="40.0" w="40.0" x="349.0" y="639.0" fill="#00ffff" width="1" outline="#666666" cy:nodeTransparency="1.0" cy:nodeLabelFont="Default-0-12" cy:nodeLabel="ABI1" cy:borderLineType="solid"/>
  </node>
  <node label="6622" id="-99">
    <att type="string" name="entrez_id" value="6622"/>
    <att type="string" name="gene_symbol" value="SNCA"/>
    <att type="string" name="vizmap:VD-module NODE_FILL_COLOR" value="java.awt.Color[r=0,g=255,b=255]"/>
    <att type="string" name="vizmap:VD-module NODE_LABEL" value="SNCA"/>
    <graphics type="ELLIPSE" h="40.0" w="40.0" x="967.0" y="670.0" fill="#00ffff" width="1" outline="#666666" cy:nodeTransparency="1.0" cy:nodeLabelFont="Default-0-12" cy:nodeLabel="SNCA" cy:borderLineType="solid"/>
  </node>
  <node label="8648" id="-98">
    <att type="string" name="entrez_id" value="8648"/>
    <att type="string" name="gene_symbol" value="NCOA1"/>
    <att type="string" name="vizmap:VD-module NODE_FILL_COLOR" value="java.awt.Color[r=0,g=255,b=255]"/>
    <att type="string" name="vizmap:VD-module NODE_LABEL" value="NCOA1"/>
    <graphics type="ELLIPSE" h="40.0" w="40.0" x="1140.0" y="1216.0" fill="#00ffff" width="1" outline="#666666" cy:nodeTransparency="1.0" cy:nodeLabelFont="Default-0-12" cy:nodeLabel="NCOA1" cy:borderLineType="solid"/>
  </node>
  <node label="7080" id="-97">
    <att type="string" name="entrez_id" value="7080"/>
    <att type="string" name="gene_symbol" value="NKX2-1"/>
    <att type="string" name="vizmap:VD-module NODE_FILL_COLOR" value="java.awt.Color[r=0,g=255,b=255]"/>
    <att type="string" name="vizmap:VD-module NODE_LABEL" value="NKX2-1"/>
    <graphics type="ELLIPSE" h="40.0" w="40.0" x="815.0" y="958.0" fill="#00ffff" width="1" outline="#666666" cy:nodeTransparency="1.0" cy:nodeLabelFont="Default-0-12" cy:nodeLabel="NKX2-1" cy:borderLineType="solid"/>
  </node>
  <node label="10273" id="-96">
    <att type="string" name="entrez_id" value="10273"/>
    <att type="string" name="gene_symbol" value="STUB1"/>
    <att type="string" name="vizmap:VD-module NODE_FILL_COLOR" value="java.awt.Color[r=0,g=255,b=255]"/>
    <att type="string" name="vizmap:VD-module NODE_LABEL" value="STUB1"/>
    <graphics type="ELLIPSE" h="40.0" w="40.0" x="854.0" y="914.0" fill="#00ffff" width="1" outline="#666666" cy:nodeTransparency="1.0" cy:nodeLabelFont="Default-0-12" cy:nodeLabel="STUB1" cy:borderLineType="solid"/>
  </node>
  <node label="973" id="-95">
    <att type="string" name="entrez_id" value="973"/>
    <att type="string" name="gene_symbol" value="CD79A"/>
    <att type="string" name="vizmap:VD-module NODE_FILL_COLOR" value="java.awt.Color[r=0,g=255,b=255]"/>
    <att type="string" name="vizmap:VD-module NODE_LABEL" value="CD79A"/>
    <graphics type="ELLIPSE" h="40.0" w="40.0" x="779.0" y="281.0" fill="#00ffff" width="1" outline="#666666" cy:nodeTransparency="1.0" cy:nodeLabelFont="Default-0-12" cy:nodeLabel="CD79A" cy:borderLineType="solid"/>
  </node>
  <node label="3172" id="-94">
    <att type="string" name="entrez_id" value="3172"/>
    <att type="string" name="gene_symbol" value="HNF4A"/>
    <att type="string" name="vizmap:VD-module NODE_FILL_COLOR" value="java.awt.Color[r=0,g=255,b=255]"/>
    <att type="string" name="vizmap:VD-module NODE_LABEL" value="HNF4A"/>
    <graphics type="ELLIPSE" h="40.0" w="40.0" x="1060.0" y="1213.0" fill="#00ffff" width="1" outline="#666666" cy:nodeTransparency="1.0" cy:nodeLabelFont="Default-0-12" cy:nodeLabel="HNF4A" cy:borderLineType="solid"/>
  </node>
  <node label="9261" id="-93">
    <att type="string" name="entrez_id" value="9261"/>
    <att type="string" name="gene_symbol" value="MAPKAPK2"/>
    <att type="string" name="vizmap:VD-module NODE_FILL_COLOR" value="java.awt.Color[r=0,g=255,b=255]"/>
    <att type="string" name="vizmap:VD-module NODE_LABEL" value="MAPKAPK2"/>
    <graphics type="ELLIPSE" h="40.0" w="40.0" x="1265.0" y="987.0" fill="#00ffff" width="1" outline="#666666" cy:nodeTransparency="1.0" cy:nodeLabelFont="Default-0-12" cy:nodeLabel="MAPKAPK2" cy:borderLineType="solid"/>
  </node>
  <node label="8878" id="-92">
    <att type="string" name="entrez_id" value="8878"/>
    <att type="string" name="gene_symbol" value="SQSTM1"/>
    <att type="string" name="vizmap:VD-module NODE_FILL_COLOR" value="java.awt.Color[r=0,g=255,b=255]"/>
    <att type="string" name="vizmap:VD-module NODE_LABEL" value="SQSTM1"/>
    <graphics type="ELLIPSE" h="40.0" w="40.0" x="648.0" y="868.0" fill="#00ffff" width="1" outline="#666666" cy:nodeTransparency="1.0" cy:nodeLabelFont="Default-0-12" cy:nodeLabel="SQSTM1" cy:borderLineType="solid"/>
  </node>
  <node label="1326" id="-91">
    <att type="string" name="entrez_id" value="1326"/>
    <att type="string" name="gene_symbol" value="MAP3K8"/>
    <att type="string" name="vizmap:VD-module NODE_FILL_COLOR" value="java.awt.Color[r=0,g=255,b=255]"/>
    <att type="string" name="vizmap:VD-module NODE_LABEL" value="MAP3K8"/>
    <graphics type="ELLIPSE" h="40.0" w="40.0" x="841.0" y="1223.0" fill="#00ffff" width="1" outline="#666666" cy:nodeTransparency="1.0" cy:nodeLabelFont="Default-0-12" cy:nodeLabel="MAP3K8" cy:borderLineType="solid"/>
  </node>
  <node label="2902" id="-90">
    <att type="string" name="Known" value="Y"/>
    <att type="string" name="entrez_id" value="2902"/>
    <att type="string" name="gene_symbol" value="GRIN1"/>
    <att type="string" name="vizmap:VD-module NODE_FILL_COLOR" value="java.awt.Color[r=255,g=0,b=0]"/>
    <att type="string" name="vizmap:VD-module NODE_LABEL" value="GRIN1"/>
    <graphics type="ELLIPSE" h="40.0" w="40.0" x="936.0" y="508.0" fill="#ff0000" width="1" outline="#666666" cy:nodeTransparency="1.0" cy:nodeLabelFont="Default-0-12" cy:nodeLabel="GRIN1" cy:borderLineType="solid"/>
  </node>
  <node label="7534" id="-89">
    <att type="string" name="entrez_id" value="7534"/>
    <att type="string" name="gene_symbol" value="YWHAZ"/>
    <att type="string" name="vizmap:VD-module NODE_FILL_COLOR" value="java.awt.Color[r=0,g=255,b=255]"/>
    <att type="string" name="vizmap:VD-module NODE_LABEL" value="YWHAZ"/>
    <graphics type="ELLIPSE" h="40.0" w="40.0" x="891.0" y="806.0" fill="#00ffff" width="1" outline="#666666" cy:nodeTransparency="1.0" cy:nodeLabelFont="Default-0-12" cy:nodeLabel="YWHAZ" cy:borderLineType="solid"/>
  </node>
  <node label="5829" id="-88">
    <att type="string" name="entrez_id" value="5829"/>
    <att type="string" name="gene_symbol" value="PXN"/>
    <att type="string" name="vizmap:VD-module NODE_FILL_COLOR" value="java.awt.Color[r=0,g=255,b=255]"/>
    <att type="string" name="vizmap:VD-module NODE_LABEL" value="PXN"/>
    <graphics type="ELLIPSE" h="40.0" w="40.0" x="630.0" y="683.0" fill="#00ffff" width="1" outline="#666666" cy:nodeTransparency="1.0" cy:nodeLabelFont="Default-0-12" cy:nodeLabel="PXN" cy:borderLineType="solid"/>
  </node>
  <node label="1740" id="-87">
    <att type="string" name="Known" value="Y"/>
    <att type="string" name="entrez_id" value="1740"/>
    <att type="string" name="gene_symbol" value="DLG2"/>
    <att type="string" name="vizmap:VD-module NODE_FILL_COLOR" value="java.awt.Color[r=255,g=0,b=0]"/>
    <att type="string" name="vizmap:VD-module NODE_LABEL" value="DLG2"/>
    <graphics type="ELLIPSE" h="40.0" w="40.0" x="912.0" y="301.0" fill="#ff0000" width="1" outline="#666666" cy:nodeTransparency="1.0" cy:nodeLabelFont="Default-0-12" cy:nodeLabel="DLG2" cy:borderLineType="solid"/>
  </node>
  <node label="782" id="-86">
    <att type="string" name="Known" value="Y"/>
    <att type="string" name="entrez_id" value="782"/>
    <att type="string" name="gene_symbol" value="CACNB1"/>
    <att type="string" name="vizmap:VD-module NODE_FILL_COLOR" value="java.awt.Color[r=255,g=0,b=0]"/>
    <att type="string" name="vizmap:VD-module NODE_LABEL" value="CACNB1"/>
    <graphics type="ELLIPSE" h="40.0" w="40.0" x="1334.8668212890625" y="956.6823120117188" fill="#ff0000" width="1" outline="#666666" cy:nodeTransparency="1.0" cy:nodeLabelFont="Default-0-12" cy:nodeLabel="CACNB1" cy:borderLineType="solid"/>
  </node>
  <node label="3383" id="-85">
    <att type="string" name="Known" value="Y"/>
    <att type="string" name="entrez_id" value="3383"/>
    <att type="string" name="gene_symbol" value="ICAM1"/>
    <att type="string" name="vizmap:VD-module NODE_FILL_COLOR" value="java.awt.Color[r=255,g=0,b=0]"/>
    <att type="string" name="vizmap:VD-module NODE_LABEL" value="ICAM1"/>
    <graphics type="ELLIPSE" h="40.0" w="40.0" x="780.0" y="1051.0" fill="#ff0000" width="1" outline="#666666" cy:nodeTransparency="1.0" cy:nodeLabelFont="Default-0-12" cy:nodeLabel="ICAM1" cy:borderLineType="solid"/>
  </node>
  <node label="1026" id="-84">
    <att type="string" name="entrez_id" value="1026"/>
    <att type="string" name="vizmap:VD-module NODE_FILL_COLOR" value="java.awt.Color[r=0,g=255,b=255]"/>
    <att type="string" name="vizmap:VD-module NODE_LABEL" value="CDKN1A"/>
    <graphics type="ELLIPSE" h="40.0" w="40.0" x="1082.0" y="1039.0" fill="#00ffff" width="1" outline="#666666" cy:nodeTransparency="1.0" cy:nodeLabelFont="Default-0-12" cy:nodeLabel="CDKN1A" cy:borderLineType="solid"/>
  </node>
  <node label="6197" id="-83">
    <att type="string" name="entrez_id" value="6197"/>
    <att type="string" name="gene_symbol" value="RPS6KA3"/>
    <att type="string" name="vizmap:VD-module NODE_FILL_COLOR" value="java.awt.Color[r=0,g=255,b=255]"/>
    <att type="string" name="vizmap:VD-module NODE_LABEL" value="RPS6KA3"/>
    <graphics type="ELLIPSE" h="40.0" w="40.0" x="1128.0" y="765.0" fill="#00ffff" width="1" outline="#666666" cy:nodeTransparency="1.0" cy:nodeLabelFont="Default-0-12" cy:nodeLabel="RPS6KA3" cy:borderLineType="solid"/>
  </node>
  <node label="6655" id="-82">
    <att type="string" name="entrez_id" value="6655"/>
    <att type="string" name="gene_symbol" value="SOS2"/>
    <att type="string" name="vizmap:VD-module NODE_FILL_COLOR" value="java.awt.Color[r=0,g=255,b=255]"/>
    <att type="string" name="vizmap:VD-module NODE_LABEL" value="SOS2"/>
    <graphics type="ELLIPSE" h="40.0" w="40.0" x="465.0" y="609.0" fill="#00ffff" width="1" outline="#666666" cy:nodeTransparency="1.0" cy:nodeLabelFont="Default-0-12" cy:nodeLabel="SOS2" cy:borderLineType="solid"/>
  </node>
  <node label="26191" id="-81">
    <att type="string" name="entrez_id" value="26191"/>
    <att type="string" name="gene_symbol" value="PTPN22"/>
    <att type="string" name="vizmap:VD-module NODE_FILL_COLOR" value="java.awt.Color[r=0,g=255,b=255]"/>
    <att type="string" name="vizmap:VD-module NODE_LABEL" value="PTPN22"/>
    <graphics type="ELLIPSE" h="40.0" w="40.0" x="574.0" y="283.0" fill="#00ffff" width="1" outline="#666666" cy:nodeTransparency="1.0" cy:nodeLabelFont="Default-0-12" cy:nodeLabel="PTPN22" cy:borderLineType="solid"/>
  </node>
  <node label="1977" id="-80">
    <att type="string" name="Known" value="Y"/>
    <att type="string" name="entrez_id" value="1977"/>
    <att type="string" name="gene_symbol" value="EIF4E"/>
    <att type="string" name="vizmap:VD-module NODE_FILL_COLOR" value="java.awt.Color[r=255,g=0,b=0]"/>
    <att type="string" name="vizmap:VD-module NODE_LABEL" value="EIF4E"/>
    <graphics type="ELLIPSE" h="40.0" w="40.0" x="1126.0" y="909.0" fill="#ff0000" width="1" outline="#666666" cy:nodeTransparency="1.0" cy:nodeLabelFont="Default-0-12" cy:nodeLabel="EIF4E" cy:borderLineType="solid"/>
  </node>
  <node label="6530" id="-79">
    <att type="string" name="Known" value="Y"/>
    <att type="string" name="entrez_id" value="6530"/>
    <att type="string" name="gene_symbol" value="SLC6A2"/>
    <att type="string" name="vizmap:VD-module NODE_FILL_COLOR" value="java.awt.Color[r=255,g=0,b=0]"/>
    <att type="string" name="vizmap:VD-module NODE_LABEL" value="SLC6A2"/>
    <graphics type="ELLIPSE" h="40.0" w="40.0" x="1161.1573486328125" y="427.30718994140625" fill="#ff0000" width="1" outline="#666666" cy:nodeTransparency="1.0" cy:nodeLabelFont="Default-0-12" cy:nodeLabel="SLC6A2" cy:borderLineType="solid"/>
  </node>
  <node label="5566" id="-78">
    <att type="string" name="entrez_id" value="5566"/>
    <att type="string" name="gene_symbol" value="PRKACA"/>
    <att type="string" name="vizmap:VD-module NODE_FILL_COLOR" value="java.awt.Color[r=0,g=255,b=255]"/>
    <att type="string" name="vizmap:VD-module NODE_LABEL" value="PRKACA"/>
    <graphics type="ELLIPSE" h="40.0" w="40.0" x="1082.0" y="687.0" fill="#00ffff" width="1" outline="#666666" cy:nodeTransparency="1.0" cy:nodeLabelFont="Default-0-12" cy:nodeLabel="PRKACA" cy:borderLineType="solid"/>
  </node>
  <node label="1432" id="-77">
    <att type="string" name="entrez_id" value="1432"/>
    <att type="string" name="gene_symbol" value="MAPK14"/>
    <att type="string" name="vizmap:VD-module NODE_FILL_COLOR" value="java.awt.Color[r=0,g=255,b=255]"/>
    <att type="string" name="vizmap:VD-module NODE_LABEL" value="MAPK14"/>
    <graphics type="ELLIPSE" h="40.0" w="40.0" x="1048.0" y="849.0" fill="#00ffff" width="1" outline="#666666" cy:nodeTransparency="1.0" cy:nodeLabelFont="Default-0-12" cy:nodeLabel="MAPK14" cy:borderLineType="solid"/>
  </node>
  <node label="7412" id="-76">
    <att type="string" name="Known" value="Y"/>
    <att type="string" name="entrez_id" value="7412"/>
    <att type="string" name="gene_symbol" value="VCAM1"/>
    <att type="string" name="vizmap:VD-module NODE_FILL_COLOR" value="java.awt.Color[r=255,g=0,b=0]"/>
    <att type="string" name="vizmap:VD-module NODE_LABEL" value="VCAM1"/>
    <graphics type="ELLIPSE" h="40.0" w="40.0" x="520.0" y="835.0" fill="#ff0000" width="1" outline="#666666" cy:nodeTransparency="1.0" cy:nodeLabelFont="Default-0-12" cy:nodeLabel="VCAM1" cy:borderLineType="solid"/>
  </node>
  <node label="4780" id="-75">
    <att type="string" name="Known" value="Y"/>
    <att type="string" name="entrez_id" value="4780"/>
    <att type="string" name="gene_symbol" value="NFE2L2"/>
    <att type="string" name="vizmap:VD-module NODE_FILL_COLOR" value="java.awt.Color[r=255,g=0,b=0]"/>
    <att type="string" name="vizmap:VD-module NODE_LABEL" value="NFE2L2"/>
    <graphics type="ELLIPSE" h="40.0" w="40.0" x="1136.0" y="803.0" fill="#ff0000" width="1" outline="#666666" cy:nodeTransparency="1.0" cy:nodeLabelFont="Default-0-12" cy:nodeLabel="NFE2L2" cy:borderLineType="solid"/>
  </node>
  <node label="4690" id="-74">
    <att type="string" name="entrez_id" value="4690"/>
    <att type="string" name="gene_symbol" value="NCK1"/>
    <att type="string" name="vizmap:VD-module NODE_FILL_COLOR" value="java.awt.Color[r=0,g=255,b=255]"/>
    <att type="string" name="vizmap:VD-module NODE_LABEL" value="NCK1"/>
    <graphics type="ELLIPSE" h="40.0" w="40.0" x="530.0" y="561.0" fill="#00ffff" width="1" outline="#666666" cy:nodeTransparency="1.0" cy:nodeLabelFont="Default-0-12" cy:nodeLabel="NCK1" cy:borderLineType="solid"/>
  </node>
  <node label="834" id="-73">
    <att type="string" name="entrez_id" value="834"/>
    <att type="string" name="gene_symbol" value="CASP1"/>
    <att type="string" name="vizmap:VD-module NODE_FILL_COLOR" value="java.awt.Color[r=0,g=255,b=255]"/>
    <att type="string" name="vizmap:VD-module NODE_LABEL" value="CASP1"/>
    <graphics type="ELLIPSE" h="40.0" w="40.0" x="1063.0" y="1018.0" fill="#00ffff" width="1" outline="#666666" cy:nodeTransparency="1.0" cy:nodeLabelFont="Default-0-12" cy:nodeLabel="CASP1" cy:borderLineType="solid"/>
  </node>
  <node label="51166" id="-72">
    <att type="string" name="Known" value="Y"/>
    <att type="string" name="entrez_id" value="51166"/>
    <att type="string" name="gene_symbol" value="AADAT"/>
    <att type="string" name="vizmap:VD-module NODE_FILL_COLOR" value="java.awt.Color[r=255,g=0,b=0]"/>
    <att type="string" name="vizmap:VD-module NODE_LABEL" value="AADAT"/>
    <graphics type="ELLIPSE" h="40.0" w="40.0" x="1431.4022216796875" y="1332.3916015625" fill="#ff0000" width="1" outline="#666666" cy:nodeTransparency="1.0" cy:nodeLabelFont="Default-0-12" cy:nodeLabel="AADAT" cy:borderLineType="solid"/>
  </node>
  <node label="6996" id="-71">
    <att type="string" name="entrez_id" value="6996"/>
    <att type="string" name="gene_symbol" value="TDG"/>
    <att type="string" name="vizmap:VD-module NODE_FILL_COLOR" value="java.awt.Color[r=0,g=255,b=255]"/>
    <att type="string" name="vizmap:VD-module NODE_LABEL" value="TDG"/>
    <graphics type="ELLIPSE" h="40.0" w="40.0" x="1177.0" y="1280.0" fill="#00ffff" width="1" outline="#666666" cy:nodeTransparency="1.0" cy:nodeLabelFont="Default-0-12" cy:nodeLabel="TDG" cy:borderLineType="solid"/>
  </node>
  <node label="5153" id="-70">
    <att type="string" name="Known" value="Y"/>
    <att type="string" name="entrez_id" value="5153"/>
    <att type="string" name="gene_symbol" value="PDE1B"/>
    <att type="string" name="vizmap:VD-module NODE_FILL_COLOR" value="java.awt.Color[r=255,g=0,b=0]"/>
    <att type="string" name="vizmap:VD-module NODE_LABEL" value="PDE1B"/>
    <graphics type="ELLIPSE" h="40.0" w="40.0" x="480.9555358886719" y="104.06097412109375" fill="#ff0000" width="1" outline="#666666" cy:nodeTransparency="1.0" cy:nodeLabelFont="Default-0-12" cy:nodeLabel="PDE1B" cy:borderLineType="solid"/>
  </node>
  <node label="7052" id="-69">
    <att type="string" name="entrez_id" value="7052"/>
    <att type="string" name="gene_symbol" value="TGM2"/>
    <att type="string" name="vizmap:VD-module NODE_FILL_COLOR" value="java.awt.Color[r=0,g=255,b=255]"/>
    <att type="string" name="vizmap:VD-module NODE_LABEL" value="TGM2"/>
    <graphics type="ELLIPSE" h="40.0" w="40.0" x="723.0" y="853.0" fill="#00ffff" width="1" outline="#666666" cy:nodeTransparency="1.0" cy:nodeLabelFont="Default-0-12" cy:nodeLabel="TGM2" cy:borderLineType="solid"/>
  </node>
  <node label="3706" id="-68">
    <att type="string" name="entrez_id" value="3706"/>
    <att type="string" name="gene_symbol" value="ITPKA"/>
    <att type="string" name="vizmap:VD-module NODE_FILL_COLOR" value="java.awt.Color[r=0,g=255,b=255]"/>
    <att type="string" name="vizmap:VD-module NODE_LABEL" value="ITPKA"/>
    <graphics type="ELLIPSE" h="40.0" w="40.0" x="930.0" y="342.0" fill="#00ffff" width="1" outline="#666666" cy:nodeTransparency="1.0" cy:nodeLabelFont="Default-0-12" cy:nodeLabel="ITPKA" cy:borderLineType="solid"/>
  </node>
  <node label="11075" id="-67">
    <att type="string" name="entrez_id" value="11075"/>
    <att type="string" name="gene_symbol" value="STMN2"/>
    <att type="string" name="vizmap:VD-module NODE_FILL_COLOR" value="java.awt.Color[r=0,g=255,b=255]"/>
    <att type="string" name="vizmap:VD-module NODE_LABEL" value="STMN2"/>
    <graphics type="ELLIPSE" h="40.0" w="40.0" x="1352.0" y="861.0" fill="#00ffff" width="1" outline="#666666" cy:nodeTransparency="1.0" cy:nodeLabelFont="Default-0-12" cy:nodeLabel="STMN2" cy:borderLineType="solid"/>
  </node>
  <node label="207" id="-66">
    <att type="string" name="Known" value="Y"/>
    <att type="string" name="entrez_id" value="207"/>
    <att type="string" name="gene_symbol" value="AKT1"/>
    <att type="string" name="vizmap:VD-module NODE_FILL_COLOR" value="java.awt.Color[r=255,g=0,b=0]"/>
    <att type="string" name="vizmap:VD-module NODE_LABEL" value="AKT1"/>
    <graphics type="ELLIPSE" h="40.0" w="40.0" x="911.0" y="826.0" fill="#ff0000" width="1" outline="#666666" cy:nodeTransparency="1.0" cy:nodeLabelFont="Default-0-12" cy:nodeLabel="AKT1" cy:borderLineType="solid"/>
  </node>
  <node label="2670" id="-65">
    <att type="string" name="entrez_id" value="2670"/>
    <att type="string" name="gene_symbol" value="GFAP"/>
    <att type="string" name="vizmap:VD-module NODE_FILL_COLOR" value="java.awt.Color[r=0,g=255,b=255]"/>
    <att type="string" name="vizmap:VD-module NODE_LABEL" value="GFAP"/>
    <graphics type="ELLIPSE" h="40.0" w="40.0" x="896.0" y="653.0" fill="#00ffff" width="1" outline="#666666" cy:nodeTransparency="1.0" cy:nodeLabelFont="Default-0-12" cy:nodeLabel="GFAP" cy:borderLineType="solid"/>
  </node>
  <node label="2810" id="-64">
    <att type="string" name="entrez_id" value="2810"/>
    <att type="string" name="gene_symbol" value="SFN"/>
    <att type="string" name="vizmap:VD-module NODE_FILL_COLOR" value="java.awt.Color[r=0,g=255,b=255]"/>
    <att type="string" name="vizmap:VD-module NODE_LABEL" value="SFN"/>
    <graphics type="ELLIPSE" h="40.0" w="40.0" x="931.0" y="762.0" fill="#00ffff" width="1" outline="#666666" cy:nodeTransparency="1.0" cy:nodeLabelFont="Default-0-12" cy:nodeLabel="SFN" cy:borderLineType="solid"/>
  </node>
  <node label="3105" id="-63">
    <att type="string" name="entrez_id" value="3105"/>
    <att type="string" name="gene_symbol" value="HLA-A"/>
    <att type="string" name="vizmap:VD-module NODE_FILL_COLOR" value="java.awt.Color[r=0,g=255,b=255]"/>
    <att type="string" name="vizmap:VD-module NODE_LABEL" value="HLA-A"/>
    <graphics type="ELLIPSE" h="40.0" w="40.0" x="968.0" y="385.0" fill="#00ffff" width="1" outline="#666666" cy:nodeTransparency="1.0" cy:nodeLabelFont="Default-0-12" cy:nodeLabel="HLA-A" cy:borderLineType="solid"/>
  </node>
  <node label="572" id="-62">
    <att type="string" name="entrez_id" value="572"/>
    <att type="string" name="gene_symbol" value="BAD"/>
    <att type="string" name="vizmap:VD-module NODE_FILL_COLOR" value="java.awt.Color[r=0,g=255,b=255]"/>
    <att type="string" name="vizmap:VD-module NODE_LABEL" value="BAD"/>
    <graphics type="ELLIPSE" h="40.0" w="40.0" x="1245.0" y="755.0" fill="#00ffff" width="1" outline="#666666" cy:nodeTransparency="1.0" cy:nodeLabelFont="Default-0-12" cy:nodeLabel="BAD" cy:borderLineType="solid"/>
  </node>
  <node label="2931" id="-61">
    <att type="string" name="entrez_id" value="2931"/>
    <att type="string" name="gene_symbol" value="GSK3A"/>
    <att type="string" name="vizmap:VD-module NODE_FILL_COLOR" value="java.awt.Color[r=0,g=255,b=255]"/>
    <att type="string" name="vizmap:VD-module NODE_LABEL" value="GSK3A"/>
    <graphics type="ELLIPSE" h="40.0" w="40.0" x="1225.0" y="775.0" fill="#00ffff" width="1" outline="#666666" cy:nodeTransparency="1.0" cy:nodeLabelFont="Default-0-12" cy:nodeLabel="GSK3A" cy:borderLineType="solid"/>
  </node>
  <node label="5771" id="-60">
    <att type="string" name="entrez_id" value="5771"/>
    <att type="string" name="gene_symbol" value="PTPN2"/>
    <att type="string" name="vizmap:VD-module NODE_FILL_COLOR" value="java.awt.Color[r=0,g=255,b=255]"/>
    <att type="string" name="vizmap:VD-module NODE_LABEL" value="PTPN2"/>
    <graphics type="ELLIPSE" h="40.0" w="40.0" x="740.0" y="532.0" fill="#00ffff" width="1" outline="#666666" cy:nodeTransparency="1.0" cy:nodeLabelFont="Default-0-12" cy:nodeLabel="PTPN2" cy:borderLineType="solid"/>
  </node>
  <node label="2213" id="-59">
    <att type="string" name="entrez_id" value="2213"/>
    <att type="string" name="gene_symbol" value="FCGR2B"/>
    <att type="string" name="vizmap:VD-module NODE_FILL_COLOR" value="java.awt.Color[r=0,g=255,b=255]"/>
    <att type="string" name="vizmap:VD-module NODE_LABEL" value="FCGR2B"/>
    <graphics type="ELLIPSE" h="40.0" w="40.0" x="719.0" y="352.0" fill="#00ffff" width="1" outline="#666666" cy:nodeTransparency="1.0" cy:nodeLabelFont="Default-0-12" cy:nodeLabel="FCGR2B" cy:borderLineType="solid"/>
  </node>
  <node label="3480" id="-58">
    <att type="string" name="entrez_id" value="3480"/>
    <att type="string" name="gene_symbol" value="IGF1R"/>
    <att type="string" name="vizmap:VD-module NODE_FILL_COLOR" value="java.awt.Color[r=0,g=255,b=255]"/>
    <att type="string" name="vizmap:VD-module NODE_LABEL" value="IGF1R"/>
    <graphics type="ELLIPSE" h="40.0" w="40.0" x="568.0" y="711.0" fill="#00ffff" width="1" outline="#666666" cy:nodeTransparency="1.0" cy:nodeLabelFont="Default-0-12" cy:nodeLabel="IGF1R" cy:borderLineType="solid"/>
  </node>
  <node label="3716" id="-57">
    <att type="string" name="entrez_id" value="3716"/>
    <att type="string" name="gene_symbol" value="JAK1"/>
    <att type="string" name="vizmap:VD-module NODE_FILL_COLOR" value="java.awt.Color[r=0,g=255,b=255]"/>
    <att type="string" name="vizmap:VD-module NODE_LABEL" value="JAK1"/>
    <graphics type="ELLIPSE" h="40.0" w="40.0" x="495.0" y="683.0" fill="#00ffff" width="1" outline="#666666" cy:nodeTransparency="1.0" cy:nodeLabelFont="Default-0-12" cy:nodeLabel="JAK1" cy:borderLineType="solid"/>
  </node>
  <node label="5795" id="-56">
    <att type="string" name="entrez_id" value="5795"/>
    <att type="string" name="gene_symbol" value="PTPRJ"/>
    <att type="string" name="vizmap:VD-module NODE_FILL_COLOR" value="java.awt.Color[r=0,g=255,b=255]"/>
    <att type="string" name="vizmap:VD-module NODE_LABEL" value="PTPRJ"/>
    <graphics type="ELLIPSE" h="40.0" w="40.0" x="495.0" y="431.0" fill="#00ffff" width="1" outline="#666666" cy:nodeTransparency="1.0" cy:nodeLabelFont="Default-0-12" cy:nodeLabel="PTPRJ" cy:borderLineType="solid"/>
  </node>
  <node label="1051" id="-55">
    <att type="string" name="entrez_id" value="1051"/>
    <att type="string" name="gene_symbol" value="CEBPB"/>
    <att type="string" name="vizmap:VD-module NODE_FILL_COLOR" value="java.awt.Color[r=0,g=255,b=255]"/>
    <att type="string" name="vizmap:VD-module NODE_LABEL" value="CEBPB"/>
    <graphics type="ELLIPSE" h="40.0" w="40.0" x="1175.0" y="880.0" fill="#00ffff" width="1" outline="#666666" cy:nodeTransparency="1.0" cy:nodeLabelFont="Default-0-12" cy:nodeLabel="CEBPB" cy:borderLineType="solid"/>
  </node>
  <node label="1813" id="-54">
    <att type="string" name="Known" value="Y"/>
    <att type="string" name="entrez_id" value="1813"/>
    <att type="string" name="gene_symbol" value="DRD2"/>
    <att type="string" name="vizmap:VD-module NODE_FILL_COLOR" value="java.awt.Color[r=255,g=0,b=0]"/>
    <att type="string" name="vizmap:VD-module NODE_LABEL" value="DRD2"/>
    <graphics type="ELLIPSE" h="40.0" w="40.0" x="1274.0" y="651.0" fill="#ff0000" width="1" outline="#666666" cy:nodeTransparency="1.0" cy:nodeLabelFont="Default-0-12" cy:nodeLabel="DRD2" cy:borderLineType="solid"/>
  </node>
  <node label="5605" id="-53">
    <att type="string" name="entrez_id" value="5605"/>
    <att type="string" name="gene_symbol" value="MAP2K2"/>
    <att type="string" name="vizmap:VD-module NODE_FILL_COLOR" value="java.awt.Color[r=0,g=255,b=255]"/>
    <att type="string" name="vizmap:VD-module NODE_LABEL" value="MAP2K2"/>
    <graphics type="ELLIPSE" h="40.0" w="40.0" x="1102.0" y="836.0" fill="#00ffff" width="1" outline="#666666" cy:nodeTransparency="1.0" cy:nodeLabelFont="Default-0-12" cy:nodeLabel="MAP2K2" cy:borderLineType="solid"/>
  </node>
  <node label="3937" id="-52">
    <att type="string" name="entrez_id" value="3937"/>
    <att type="string" name="gene_symbol" value="LCP2"/>
    <att type="string" name="vizmap:VD-module NODE_FILL_COLOR" value="java.awt.Color[r=0,g=255,b=255]"/>
    <att type="string" name="vizmap:VD-module NODE_LABEL" value="LCP2"/>
    <graphics type="ELLIPSE" h="40.0" w="40.0" x="386.0" y="530.0" fill="#00ffff" width="1" outline="#666666" cy:nodeTransparency="1.0" cy:nodeLabelFont="Default-0-12" cy:nodeLabel="LCP2" cy:borderLineType="solid"/>
  </node>
  <node label="1601" id="-51">
    <att type="string" name="entrez_id" value="1601"/>
    <att type="string" name="gene_symbol" value="DAB2"/>
    <att type="string" name="vizmap:VD-module NODE_FILL_COLOR" value="java.awt.Color[r=0,g=255,b=255]"/>
    <att type="string" name="vizmap:VD-module NODE_LABEL" value="DAB2"/>
    <graphics type="ELLIPSE" h="40.0" w="40.0" x="852.0" y="563.0" fill="#00ffff" width="1" outline="#666666" cy:nodeTransparency="1.0" cy:nodeLabelFont="Default-0-12" cy:nodeLabel="DAB2" cy:borderLineType="solid"/>
  </node>
  <node label="5599" id="-50">
    <att type="string" name="entrez_id" value="5599"/>
    <att type="string" name="gene_symbol" value="MAPK8"/>
    <att type="string" name="vizmap:VD-module NODE_FILL_COLOR" value="java.awt.Color[r=0,g=255,b=255]"/>
    <att type="string" name="vizmap:VD-module NODE_LABEL" value="MAPK8"/>
    <graphics type="ELLIPSE" h="40.0" w="40.0" x="961.0" y="940.0" fill="#00ffff" width="1" outline="#666666" cy:nodeTransparency="1.0" cy:nodeLabelFont="Default-0-12" cy:nodeLabel="MAPK8" cy:borderLineType="solid"/>
  </node>
  <node label="2533" id="-49">
    <att type="string" name="entrez_id" value="2533"/>
    <att type="string" name="gene_symbol" value="FYB"/>
    <att type="string" name="vizmap:VD-module NODE_FILL_COLOR" value="java.awt.Color[r=0,g=255,b=255]"/>
    <att type="string" name="vizmap:VD-module NODE_LABEL" value="FYB"/>
    <graphics type="ELLIPSE" h="40.0" w="40.0" x="305.0" y="725.0" fill="#00ffff" width="1" outline="#666666" cy:nodeTransparency="1.0" cy:nodeLabelFont="Default-0-12" cy:nodeLabel="FYB" cy:borderLineType="solid"/>
  </node>
  <node label="2335" id="-48">
    <att type="string" name="entrez_id" value="2335"/>
    <att type="string" name="gene_symbol" value="FN1"/>
    <att type="string" name="vizmap:VD-module NODE_FILL_COLOR" value="java.awt.Color[r=0,g=255,b=255]"/>
    <att type="string" name="vizmap:VD-module NODE_LABEL" value="FN1"/>
    <graphics type="ELLIPSE" h="40.0" w="40.0" x="1006.0" y="549.0" fill="#00ffff" width="1" outline="#666666" cy:nodeTransparency="1.0" cy:nodeLabelFont="Default-0-12" cy:nodeLabel="FN1" cy:borderLineType="solid"/>
  </node>
  <node label="7015" id="-47">
    <att type="string" name="entrez_id" value="7015"/>
    <att type="string" name="gene_symbol" value="TERT"/>
    <att type="string" name="vizmap:VD-module NODE_FILL_COLOR" value="java.awt.Color[r=0,g=255,b=255]"/>
    <att type="string" name="vizmap:VD-module NODE_LABEL" value="TERT"/>
    <graphics type="ELLIPSE" h="40.0" w="40.0" x="1095.0" y="1019.0" fill="#00ffff" width="1" outline="#666666" cy:nodeTransparency="1.0" cy:nodeLabelFont="Default-0-12" cy:nodeLabel="TERT" cy:borderLineType="solid"/>
  </node>
  <node label="5787" id="-46">
    <att type="string" name="Known" value="Y"/>
    <att type="string" name="entrez_id" value="5787"/>
    <att type="string" name="gene_symbol" value="PTPRB"/>
    <att type="string" name="vizmap:VD-module NODE_FILL_COLOR" value="java.awt.Color[r=255,g=0,b=0]"/>
    <att type="string" name="vizmap:VD-module NODE_LABEL" value="PTPRB"/>
    <graphics type="ELLIPSE" h="40.0" w="40.0" x="528.0" y="693.0" fill="#ff0000" width="1" outline="#666666" cy:nodeTransparency="1.0" cy:nodeLabelFont="Default-0-12" cy:nodeLabel="PTPRB" cy:borderLineType="solid"/>
  </node>
  <node label="1387" id="-45">
    <att type="string" name="entrez_id" value="1387"/>
    <att type="string" name="gene_symbol" value="CREBBP"/>
    <att type="string" name="vizmap:VD-module NODE_FILL_COLOR" value="java.awt.Color[r=0,g=255,b=255]"/>
    <att type="string" name="vizmap:VD-module NODE_LABEL" value="CREBBP"/>
    <graphics type="ELLIPSE" h="40.0" w="40.0" x="1081.0" y="920.0" fill="#00ffff" width="1" outline="#666666" cy:nodeTransparency="1.0" cy:nodeLabelFont="Default-0-12" cy:nodeLabel="CREBBP" cy:borderLineType="solid"/>
  </node>
  <node label="7157" id="-44">
    <att type="string" name="Known" value="Y"/>
    <att type="string" name="entrez_id" value="7157"/>
    <att type="string" name="gene_symbol" value="TP53"/>
    <att type="string" name="vizmap:VD-module NODE_FILL_COLOR" value="java.awt.Color[r=255,g=0,b=0]"/>
    <att type="string" name="vizmap:VD-module NODE_LABEL" value="TP53"/>
    <graphics type="ELLIPSE" h="40.0" w="40.0" x="985.0" y="1039.0" fill="#ff0000" width="1" outline="#666666" cy:nodeTransparency="1.0" cy:nodeLabelFont="Default-0-12" cy:nodeLabel="TP53" cy:borderLineType="solid"/>
  </node>
  <node label="25970" id="-43">
    <att type="string" name="entrez_id" value="25970"/>
    <att type="string" name="gene_symbol" value="SH2B1"/>
    <att type="string" name="vizmap:VD-module NODE_FILL_COLOR" value="java.awt.Color[r=0,g=255,b=255]"/>
    <att type="string" name="vizmap:VD-module NODE_LABEL" value="SH2B1"/>
    <graphics type="ELLIPSE" h="40.0" w="40.0" x="426.0" y="771.0" fill="#00ffff" width="1" outline="#666666" cy:nodeTransparency="1.0" cy:nodeLabelFont="Default-0-12" cy:nodeLabel="SH2B1" cy:borderLineType="solid"/>
  </node>
  <node label="2065" id="-42">
    <att type="string" name="entrez_id" value="2065"/>
    <att type="string" name="gene_symbol" value="ERBB3"/>
    <att type="string" name="vizmap:VD-module NODE_FILL_COLOR" value="java.awt.Color[r=0,g=255,b=255]"/>
    <att type="string" name="vizmap:VD-module NODE_LABEL" value="ERBB3"/>
    <graphics type="ELLIPSE" h="40.0" w="40.0" x="528.0" y="444.0" fill="#00ffff" width="1" outline="#666666" cy:nodeTransparency="1.0" cy:nodeLabelFont="Default-0-12" cy:nodeLabel="ERBB3" cy:borderLineType="solid"/>
  </node>
  <node label="817" id="-41">
    <att type="string" name="entrez_id" value="817"/>
    <att type="string" name="gene_symbol" value="CAMK2D"/>
    <att type="string" name="vizmap:VD-module NODE_FILL_COLOR" value="java.awt.Color[r=0,g=255,b=255]"/>
    <att type="string" name="vizmap:VD-module NODE_LABEL" value="CAMK2D"/>
    <graphics type="ELLIPSE" h="40.0" w="40.0" x="1095.0" y="787.0" fill="#00ffff" width="1" outline="#666666" cy:nodeTransparency="1.0" cy:nodeLabelFont="Default-0-12" cy:nodeLabel="CAMK2D" cy:borderLineType="solid"/>
  </node>
  <node label="128853" id="-40">
    <att type="string" name="entrez_id" value="128853"/>
    <att type="string" name="gene_symbol" value="DUSP15"/>
    <att type="string" name="vizmap:VD-module NODE_FILL_COLOR" value="java.awt.Color[r=0,g=255,b=255]"/>
    <att type="string" name="vizmap:VD-module NODE_LABEL" value="DUSP15"/>
    <graphics type="ELLIPSE" h="40.0" w="40.0" x="590.0" y="302.0" fill="#00ffff" width="1" outline="#666666" cy:nodeTransparency="1.0" cy:nodeLabelFont="Default-0-12" cy:nodeLabel="DUSP15" cy:borderLineType="solid"/>
  </node>
  <node label="1759" id="-39">
    <att type="string" name="entrez_id" value="1759"/>
    <att type="string" name="gene_symbol" value="DNM1"/>
    <att type="string" name="vizmap:VD-module NODE_FILL_COLOR" value="java.awt.Color[r=0,g=255,b=255]"/>
    <att type="string" name="vizmap:VD-module NODE_LABEL" value="DNM1"/>
    <graphics type="ELLIPSE" h="40.0" w="40.0" x="860.0" y="671.0" fill="#00ffff" width="1" outline="#666666" cy:nodeTransparency="1.0" cy:nodeLabelFont="Default-0-12" cy:nodeLabel="DNM1" cy:borderLineType="solid"/>
  </node>
  <node label="9611" id="-38">
    <att type="string" name="entrez_id" value="9611"/>
    <att type="string" name="gene_symbol" value="NCOR1"/>
    <att type="string" name="vizmap:VD-module NODE_FILL_COLOR" value="java.awt.Color[r=0,g=255,b=255]"/>
    <att type="string" name="vizmap:VD-module NODE_LABEL" value="NCOR1"/>
    <graphics type="ELLIPSE" h="40.0" w="40.0" x="1055.0" y="1275.0" fill="#00ffff" width="1" outline="#666666" cy:nodeTransparency="1.0" cy:nodeLabelFont="Default-0-12" cy:nodeLabel="NCOR1" cy:borderLineType="solid"/>
  </node>
  <node label="238" id="-37">
    <att type="string" name="entrez_id" value="238"/>
    <att type="string" name="gene_symbol" value="ALK"/>
    <att type="string" name="vizmap:VD-module NODE_FILL_COLOR" value="java.awt.Color[r=0,g=255,b=255]"/>
    <att type="string" name="vizmap:VD-module NODE_LABEL" value="ALK"/>
    <graphics type="ELLIPSE" h="40.0" w="40.0" x="690.0" y="716.0" fill="#00ffff" width="1" outline="#666666" cy:nodeTransparency="1.0" cy:nodeLabelFont="Default-0-12" cy:nodeLabel="ALK" cy:borderLineType="solid"/>
  </node>
  <node label="5339" id="-36">
    <att type="string" name="entrez_id" value="5339"/>
    <att type="string" name="gene_symbol" value="PLEC"/>
    <att type="string" name="vizmap:VD-module NODE_FILL_COLOR" value="java.awt.Color[r=0,g=255,b=255]"/>
    <att type="string" name="vizmap:VD-module NODE_LABEL" value="PLEC"/>
    <graphics type="ELLIPSE" h="40.0" w="40.0" x="866.0" y="635.0" fill="#00ffff" width="1" outline="#666666" cy:nodeTransparency="1.0" cy:nodeLabelFont="Default-0-12" cy:nodeLabel="PLEC" cy:borderLineType="solid"/>
  </node>
  <node label="7454" id="-35">
    <att type="string" name="entrez_id" value="7454"/>
    <att type="string" name="gene_symbol" value="WAS"/>
    <att type="string" name="vizmap:VD-module NODE_FILL_COLOR" value="java.awt.Color[r=0,g=255,b=255]"/>
    <att type="string" name="vizmap:VD-module NODE_LABEL" value="WAS"/>
    <graphics type="ELLIPSE" h="40.0" w="40.0" x="624.0" y="520.0" fill="#00ffff" width="1" outline="#666666" cy:nodeTransparency="1.0" cy:nodeLabelFont="Default-0-12" cy:nodeLabel="WAS" cy:borderLineType="solid"/>
  </node>
  <node label="148" id="-34">
    <att type="string" name="Known" value="Y"/>
    <att type="string" name="entrez_id" value="148"/>
    <att type="string" name="gene_symbol" value="ADRA1A"/>
    <att type="string" name="vizmap:VD-module NODE_FILL_COLOR" value="java.awt.Color[r=255,g=0,b=0]"/>
    <att type="string" name="vizmap:VD-module NODE_LABEL" value="ADRA1A"/>
    <graphics type="ELLIPSE" h="40.0" w="40.0" x="1421.8533935546875" y="828.15673828125" fill="#ff0000" width="1" outline="#666666" cy:nodeTransparency="1.0" cy:nodeLabelFont="Default-0-12" cy:nodeLabel="ADRA1A" cy:borderLineType="solid"/>
  </node>
  <node label="4306" id="-33">
    <att type="string" name="Known" value="Y"/>
    <att type="string" name="entrez_id" value="4306"/>
    <att type="string" name="gene_symbol" value="NR3C2"/>
    <att type="string" name="vizmap:VD-module NODE_FILL_COLOR" value="java.awt.Color[r=255,g=0,b=0]"/>
    <att type="string" name="vizmap:VD-module NODE_LABEL" value="NR3C2"/>
    <graphics type="ELLIPSE" h="40.0" w="40.0" x="923.0" y="1237.0" fill="#ff0000" width="1" outline="#666666" cy:nodeTransparency="1.0" cy:nodeLabelFont="Default-0-12" cy:nodeLabel="NR3C2" cy:borderLineType="solid"/>
  </node>
  <node label="861" id="-32">
    <att type="string" name="entrez_id" value="861"/>
    <att type="string" name="gene_symbol" value="RUNX1"/>
    <att type="string" name="vizmap:VD-module NODE_FILL_COLOR" value="java.awt.Color[r=0,g=255,b=255]"/>
    <att type="string" name="vizmap:VD-module NODE_LABEL" value="RUNX1"/>
[truncated: 5,283,939 more chars]
