# Supplementary material for: Combined network pharmacology and virtual reverse pharmacology approaches for identification of potential targets to treat vascular dementia
Source: Sci Rep. 2020 Jan 14;10:257. doi: 10.1038/s41598-019-57199-9 (PMC6959222; doi:10.1038/s41598-019-57199-9)
Supplement: Supplementary file 6 — Supplementary Information6 [file 41598_2019_57199_MOESM6_ESM.zip › Readme.txt]

Supplementary Information for the article:										
Combined network pharmacology and virtual reverse pharmacology approaches for identification of potential targets to treat vascular dementia
									
Alexey A. Lagunin*, Sergey M. Ivanov, Tatyana A. Gloriozova, Pavel V. Pogodin, Dmitry A. Filimonov, Sandeep Kumar, Rajesh K. Goel*										


VD-module.zip includes the file �VD-module.xgmml� with data of VaD-related network module for loading in Cytoscape.
